# Supplementary material for: Revisiting the bromination of 3β-hydroxycholest-5-ene with CBr4/PPh3 and the subsequent azidolysis of the resulting bromide, disparity in stereochemical behavior
Source: Beilstein J Org Chem. 2023 Jan 27;19:91–9. doi: 10.3762/bjoc.19.9 (PMC9887750; doi:10.3762/bjoc.19.9)
Supplement: File 2 — Crystallographic information files for compounds 4 and 9. [file Beilstein_J_Org_Chem-19-91-s002.zip]

Archive with 4 entries (4 files):
- 4+Checkcif+Report.pdf
- 4.cif
- 9+Checkcif+Report.pdf
- 9.cif
