# Supplementary material for: Revisiting the bromination of 3β-hydroxycholest-5-ene with CBr4/PPh3 and the subsequent azidolysis of the resulting bromide, disparity in stereochemical behavior
Source: Beilstein J Org Chem. 2023 Jan 27;19:91–9. doi: 10.3762/bjoc.19.9 (PMC9887750; doi:10.3762/bjoc.19.9)
Supplement: File 2 — Crystallographic information files for compounds 4 and 9. [file Beilstein_J_Org_Chem-19-91-s002.zip › 4.cif]

data_3
_audit_creation_date               2022-04-08
_audit_creation_method
;
Olex2 1.2
(compiled 2018.05.29 svn.r3508 for OlexSys, GUI svn.r5506)
;
_shelxl_version_number             2014/6
_publ_contact_author_address      
;
Department of Chemistry
Nanoscience Center
University of Jyvaskyla
P.O. Box 35
Jyvaskyla FI-40014
Finland
;
_publ_contact_author_email        'kari.t.rissanen@jyu.fi'
_publ_contact_author_name         'K. T. Rissanen'
_publ_contact_author_phone        '+358 50562372199'
_publ_section_title 

; Crystal structure of C~27~H~45~Br (MA-Compound2_2)
;

loop_ 
 _publ_author_name 
 _publ_author_address 

 'M. Aly' # Author 1 
;
Department of Chemistry
Nanoscience Center
University of Jyvaskyla
P.O. Box 35
Jyvaskyla FI-40014
Finland
; 
 'K. Rissanen' # Author 2 
; 
Department of Chemistry
Nanoscience Center
University of Jyvaskyla
P.O. Box 35
Jyvaskyla FI-40014
Finland
; 
'J. S. Ward' # Author 3 
; 
Department of Chemistry
Nanoscience Center
University of Jyvaskyla
P.O. Box 35
Jyvaskyla FI-40014
Finland
; 
 
_publ_section_abstract 

; 
The crystal structure of C~27~H~45~Br (MA-Compound2_2) is reported.
;

_publ_section_comment 
; 
The asymmetric cell contained two molecules of C~27~H~45~Br. Several 
restraints (RIGU) and constraints (EADP) were required to adequately 
model one of the molecules. The absolute configuration of the structure 
was determined by refinement of the Flack parameter which gave the 
unambiguous value of -0.013(15).
;

_publ_section_exptl_prep 
# Brief details or a reference. Include solvent if known 
; 
The title compound was recrystallised by MA from Et~2~O/acetone. 
The sample ID is MA-Compound2_2.
; 

_publ_section_references
;
Dolomanov, O.V., Bourhis, L.J., Gildea, R.J, Howard, J.A.K. & Puschmann, H.
 (2009), J. Appl. Cryst. 42, 339-341.

Sheldrick, G.M. (2015). Acta Cryst. A71, 3-8.

Sheldrick, G.M. (2015). Acta Cryst. C71, 3-8.
;

# start Validation Reply Form
_vrf_PLAT110_3
;
PROBLEM: ADDSYM Detects Potential Lattice Translation ...          ? Check 
RESPONSE: The unit cell is 
extremely close to higher 
(orthorhombic) symmetry. which 
was thoroughly explored. However, 
close examination of the metrics 
confirm that the assignment as 
monoclinic to be correct.
;
_vrf_PLAT341_3
;
PROBLEM: Low Bond Precision on  C-C Bonds ...............    0.01683 Ang.  
RESPONSE: The crystals supplied were 
all heavily twinned, with data being 
collected on the best of those tested. 
The twinning could not be accounted for 
by a suitable twin law, and was therefore 
left untreated in the final model, which 
had a detrimental effect on the bond 
precision of the light atoms. However, 
the identity of the structure was 
clearly established without issue.
;
# end Validation Reply Form

_chemical_name_common              ?
_chemical_name_systematic          ?
_chemical_formula_moiety           'C27 H45 Br'
_chemical_formula_sum              'C27 H45 Br'
_chemical_formula_weight           449.54
_chemical_absolute_configuration   'ad'
_chemical_melting_point            ?
loop_
  _atom_type_symbol
  _atom_type_description
  _atom_type_scat_dispersion_real
  _atom_type_scat_dispersion_imag
  _atom_type_scat_source
 'C' 'C' 0.0033 0.0016 'International Tables Vol C Tables 4.2.6.8 and 6.1.1.4'
 'H' 'H' 0.0000 0.0000 'International Tables Vol C Tables 4.2.6.8 and 6.1.1.4'
 'Br' 'Br' -0.2901 2.4595
 'International Tables Vol C Tables 4.2.6.8 and 6.1.1.4'

_shelx_space_group_comment
;
The symmetry employed for this shelxl refinement is uniquely defined
by the following loop, which should always be used as a source of
symmetry information in preference to the above space-group names.
They are only intended as comments.
;
_space_group_crystal_system        'monoclinic'
_space_group_IT_number             4
_space_group_name_H-M_alt          'P 1 21 1'
_space_group_name_Hall             'P 2yb'
loop_
  _space_group_symop_operation_xyz
 'x, y, z'
 '-x, y+1/2, -z'

_cell_length_a                     11.4127(12)
_cell_length_b                     7.5896(9)
_cell_length_c                     28.603(5)
_cell_angle_alpha                  90
_cell_angle_beta                   90.077(13)
_cell_angle_gamma                  90
_cell_volume                       2477.5(6)
_cell_formula_units_Z              4
_cell_measurement_reflns_used      5186
_cell_measurement_temperature      120.01(10)
_cell_measurement_theta_max        25.8200
_cell_measurement_theta_min        2.7710
_shelx_estimated_absorpt_T_max     ?
_shelx_estimated_absorpt_T_min     ?
_exptl_absorpt_coefficient_mu      1.669
_exptl_absorpt_correction_T_max    1.000
_exptl_absorpt_correction_T_min    0.544
_exptl_absorpt_correction_type     gaussian
_exptl_absorpt_process_details
;
CrysAlisPro 1.171.40.67a (Rigaku Oxford Diffraction, 2019)
Numerical absorption correction based on gaussian integration over
			a multifaceted crystal model
Empirical absorption correction using spherical harmonics,
 implemented in SCALE3 ABSPACK scaling algorithm.
;
_exptl_absorpt_special_details     ?
_exptl_crystal_colour              colourless
_exptl_crystal_colour_primary      colourless
_exptl_crystal_density_diffrn      1.205
_exptl_crystal_density_meas        ?
_exptl_crystal_density_method      ?
_exptl_crystal_description         plate
_exptl_crystal_F_000               968
loop_
  _exptl_crystal_face_index_h
  _exptl_crystal_face_index_k
  _exptl_crystal_face_index_l
  _exptl_crystal_face_perp_dist
 -2 2 -40 0.0281
 -10 -7 15 0.0939
 13 3 -21 0.0934
 4 1 39 0.0295
 -4 -1 -39 0.0414
 8 -8 19 0.1093
 -2 0 40 0.0399
 0 -6 33 0.0446
 -8 9 9 0.1058
 3 -10 -12 0.0984
 13 6 10 0.0749
 7 9 12 0.0761
 -6 -9 -13 0.0791
 15 -4 2 0.1442
 -16 2 -5 0.0831
 2 -2 40 0.0281
 6 2 36 0.0368
 8 9 -10 0.0761

_exptl_crystal_size_max            0.251
_exptl_crystal_size_mid            0.168
_exptl_crystal_size_min            0.056
loop_
  _exptl_oxdiff_crystal_face_indexfrac_h
  _exptl_oxdiff_crystal_face_indexfrac_k
  _exptl_oxdiff_crystal_face_indexfrac_l
  _exptl_oxdiff_crystal_face_x
  _exptl_oxdiff_crystal_face_y
  _exptl_oxdiff_crystal_face_z
 -1.5549 1.5288 -39.5837 -0.3317 -0.9372 -0.1080
 -9.9022 -7.0152 15.2594 0.8836 0.1758 -0.3865
 12.9452 3.0120 -21.1535 -0.9887 -0.1601 -0.0419
 4.0220 1.1265 38.8052 0.1138 0.9457 0.3037
 -3.7155 -1.4136 -38.8906 -0.1229 -0.9348 -0.3333
 8.3718 -7.6230 18.6046 -0.0596 0.7563 -0.6514
 -2.3736 0.2990 39.8637 0.4949 0.8078 0.3201
 -0.2695 -5.9897 33.0179 0.4979 0.8127 -0.3026
 -7.5026 9.1924 9.4003 0.2303 -0.1410 0.9628
 2.7229 -10.1408 -11.5790 0.0361 -0.0222 -0.9991
 13.1695 5.6050 9.5942 -0.7868 0.4820 0.3855
 6.8959 9.1148 12.4412 -0.5207 0.3190 0.7919
 -6.1026 -9.3539 -12.5555 0.4835 -0.2962 -0.8237
 14.9057 -4.0429 2.1352 -0.6726 0.5159 -0.5306
 -15.5813 2.4424 -4.5390 0.7329 -0.5622 0.3832
 1.5549 -1.5288 39.5837 0.3317 0.9372 0.1080
 6.4373 2.1874 36.0719 -0.0737 0.9347 0.3476
 7.8824 9.0196 -10.3136 -0.7854 -0.1533 0.6205

_exptl_transmission_factor_max     ?
_exptl_transmission_factor_min     ?
_diffrn_reflns_av_R_equivalents    0.1091
_diffrn_reflns_av_unetI/netI       0.1340
_diffrn_reflns_Laue_measured_fraction_full  0.999
_diffrn_reflns_Laue_measured_fraction_max  0.901
_diffrn_reflns_limit_h_max         15
_diffrn_reflns_limit_h_min         -14
_diffrn_reflns_limit_k_max         10
_diffrn_reflns_limit_k_min         -10
_diffrn_reflns_limit_l_max         37
_diffrn_reflns_limit_l_min         -37
_diffrn_reflns_number              31872
_diffrn_reflns_point_group_measured_fraction_full  0.998
_diffrn_reflns_point_group_measured_fraction_max  0.865
_diffrn_reflns_theta_full          25.242
_diffrn_reflns_theta_max           29.160
_diffrn_reflns_theta_min           2.136
_diffrn_ambient_environment        N~2~
_diffrn_ambient_temperature        120.01(10)
_diffrn_detector                   'CCD plate'
_diffrn_detector_area_resol_mean   16.0107
_diffrn_detector_type              Eos
_diffrn_measured_fraction_theta_full  0.999
_diffrn_measured_fraction_theta_max  0.901
_diffrn_measurement_details
;
List of Runs (angles in degrees, time in seconds):

  # Type    Start    End  Width  t~exp~   \w     \q     \k     \f   Frames
--------------------------------------------------------------------------
  1  \w     -2.00  88.00   1.00   30.00    --   19.07  57.00   0.00   90
  2  \w    -50.00  40.00   1.00   30.00    --   19.07 -57.00  90.00   90
  3  \w    -11.00  42.00   1.00   30.00    --   19.07  77.00 -60.00   53
  4  \w    -11.00  42.00   1.00   30.00    --   19.07  77.00  90.00   53
  5  \w    -15.00  61.00   1.00   30.00    --   19.07 -99.00-180.00   76
  6  \w    -50.00  40.00   1.00   30.00    --   19.07 -57.00-150.00   90
  7  \w    -11.00  42.00   1.00   30.00    --   19.07  77.00-180.00   53
  8  \w     -2.00  56.00   1.00   30.00    --   19.07  57.00-120.00   58
  9  \w    -50.00  40.00   1.00   30.00    --   19.07 -57.00 -30.00   90
;
_diffrn_measurement_device         'four-circle diffractometer'
_diffrn_measurement_device_type    'SuperNova, Single source at offset/far, Eos'
_diffrn_measurement_method         '\w scans'
_diffrn_orient_matrix_type        
 'CrysAlisPro convention (1999,Acta A55,543-557)'
_diffrn_orient_matrix_UB_11        -0.0543004000
_diffrn_orient_matrix_UB_12        -0.0288732000
_diffrn_orient_matrix_UB_13        0.0093980000
_diffrn_orient_matrix_UB_21        0.0272206000
_diffrn_orient_matrix_UB_22        -0.0156242000
_diffrn_orient_matrix_UB_23        0.0220032000
_diffrn_orient_matrix_UB_31        -0.0127979000
_diffrn_orient_matrix_UB_32        0.0875377000
_diffrn_orient_matrix_UB_33        0.0066113000
_diffrn_radiation_monochromator    mirror
_diffrn_radiation_probe            x-ray
_diffrn_radiation_type             MoK\a
_diffrn_radiation_wavelength       0.71073
_diffrn_source                     'micro-focus sealed X-ray tube'
_diffrn_source_type                'SuperNova (Mo) X-ray Source'
_reflns_Friedel_coverage           0.790
_reflns_Friedel_fraction_full      0.998
_reflns_Friedel_fraction_max       0.822
_reflns_number_gt                  5812
_reflns_number_total               11562
_reflns_odcompleteness_completeness  99.91
_reflns_odcompleteness_iscentric   1
_reflns_odcompleteness_theta       26.32
_reflns_special_details
;
 Reflections were merged by SHELXL according to the crystal
 class for the calculation of statistics and refinement.
 
 _reflns_Friedel_fraction is defined as the number of unique
 Friedel pairs measured divided by the number that would be
 possible theoretically, ignoring centric projections and
 systematic absences.
;
_reflns_threshold_expression       'I > 2\s(I)'
_computing_cell_refinement         'CrysAlisPro 1.171.40.67a (Rigaku OD, 2019)'
_computing_data_collection         'CrysAlisPro 1.171.40.67a (Rigaku OD, 2019)'
_computing_data_reduction          'CrysAlisPro 1.171.40.67a (Rigaku OD, 2019)'
_computing_molecular_graphics      'Olex2 (Dolomanov et al., 2009)'
_computing_publication_material    'Olex2 (Dolomanov et al., 2009)'
_computing_structure_refinement    'ShelXL (Sheldrick, 2015)'
_computing_structure_solution      ?
_refine_diff_density_max           1.514
_refine_diff_density_min           -1.683
_refine_diff_density_rms           0.108
_refine_ls_abs_structure_details
;
 Flack x determined using 1576 quotients [(I+)-(I-)]/[(I+)+(I-)]
 (Parsons, Flack and Wagner, Acta Cryst. B69 (2013) 249-259).
;
_refine_ls_abs_structure_Flack     -0.013(15)
_refine_ls_extinction_coef         .
_refine_ls_extinction_method       none
_refine_ls_goodness_of_fit_ref     1.055
_refine_ls_hydrogen_treatment      constr
_refine_ls_matrix_type             full
_refine_ls_number_parameters       467
_refine_ls_number_reflns           11562
_refine_ls_number_restraints       130
_refine_ls_R_factor_all            0.1677
_refine_ls_R_factor_gt             0.0982
_refine_ls_restrained_S_all        1.050
_refine_ls_shift/su_max            0.004
_refine_ls_shift/su_mean           0.000
_refine_ls_structure_factor_coef   Fsqd
_refine_ls_weighting_details      
 'w=1/[\s^2^(Fo^2^)+(0.1174P)^2^+2.0647P] where P=(Fo^2^+2Fc^2^)/3'
_refine_ls_weighting_scheme        calc
_refine_ls_wR_factor_gt            0.2508
_refine_ls_wR_factor_ref           0.3085
_refine_special_details            ?
_olex2_refinement_description
;
1. Fixed Uiso
 At 1.2 times of:
  All C(H) groups, All C(H,H) groups
 At 1.5 times of:
  All C(H,H,H) groups
2. Uiso/Uaniso restraints and constraints
Uanis(C4) = Uanis(C3)
Uanis(C52) = Uanis(C51) = Uanis(C60)
Uanis(C54) = Uanis(C55)
Uanis(C56) = Uanis(C57) = Uanis(C58)
Uanis(C62) = Uanis(C61) = Uanis(C59)
3. Rigid body (RIGU) restrains
 C20, C22, C23, C24
 with sigma for 1-2 distances of 0.002 and sigma for 1-3 distances of 0.002
 C51, C52, C53, C54, C55, C56, C57, C58, C59, C60, C61, C62, C63, C64
 with sigma for 1-2 distances of 0.001 and sigma for 1-3 distances of 0.001
4.a Ternary CH refined with riding coordinates:
 C3(H3), C8(H8), C9(H9), C14(H14), C17(H17), C20(H20), C25(H25), C53(H53),
 C58(H58), C59(H59), C64(H64), C67(H67), C70(H70), C75(H75)
4.b Secondary CH2 refined with riding coordinates:
 C1(H1A,H1B), C2(H2A,H2B), C4(H4A,H4B), C7(H7A,H7B), C11(H11A,H11B), C12(H12A,
 H12B), C15(H15A,H15B), C16(H16A,H16B), C22(H22A,H22B), C23(H23A,H23B),
 C24(H24A,H24B), C51(H51A,H51B), C52(H52A,H52B), C54(H54A,H54B), C57(H57A,H57B),
  C61(H61A,H61B), C62(H62A,H62B), C65(H65A,H65B), C66(H66A,H66B), C72(H72A,
 H72B), C73(H73A,H73B), C74(H74A,H74B)
4.c Aromatic/amide H refined with riding coordinates:
 C6(H6), C56(H56)
4.d Idealised Me refined as rotating group:
 C18(H18A,H18B,H18C), C19(H19A,H19B,H19C), C21(H21A,H21B,H21C), C26(H26A,H26B,
 H26C), C27(H27A,H27B,H27C), C68(H68A,H68B,H68C), C69(H69A,H69B,H69C), C71(H71A,
 H71B,H71C), C76(H76A,H76B,H76C), C77(H77A,H77B,H77C)
;
_atom_sites_solution_hydrogens     geom
_atom_sites_solution_primary       dual
_atom_sites_solution_secondary     ?
loop_
  _atom_site_label
  _atom_site_type_symbol
  _atom_site_fract_x
  _atom_site_fract_y
  _atom_site_fract_z
  _atom_site_U_iso_or_equiv
  _atom_site_adp_type
  _atom_site_occupancy
  _atom_site_site_symmetry_order
  _atom_site_calc_flag
  _atom_site_refinement_flags_posn
  _atom_site_refinement_flags_adp
  _atom_site_refinement_flags_occupancy
  _atom_site_disorder_assembly
  _atom_site_disorder_group
 C1 C 0.0755(12) 0.453(2) 0.3852(4) 0.052(4) Uani 1 1 d . . . . .
 H1A H 0.1087 0.5680 0.3790 0.063 Uiso 1 1 calc R . . . .
 H1B H 0.0316 0.4171 0.3578 0.063 Uiso 1 1 calc R . . . .
 C2 C -0.0089(12) 0.467(2) 0.4270(4) 0.053(4) Uani 1 1 d . . . . .
 H2A H -0.0704 0.5520 0.4206 0.063 Uiso 1 1 calc R . . . .
 H2B H 0.0326 0.5025 0.4550 0.063 Uiso 1 1 calc R . . . .
 C3 C -0.0634(14) 0.269(3) 0.4329(6) 0.082(4) Uani 1 1 d . . . . .
 H3 H -0.1003 0.2310 0.4037 0.098 Uiso 1 1 calc R . . . .
 C4 C 0.0314(14) 0.148(3) 0.4461(6) 0.082(4) Uani 1 1 d . . . . .
 H4A H -0.0001 0.0309 0.4507 0.098 Uiso 1 1 calc R . . . .
 H4B H 0.0665 0.1867 0.4753 0.098 Uiso 1 1 calc R . . . .
 C5 C 0.1249(13) 0.144(2) 0.4077(5) 0.054(4) Uani 1 1 d . . . . .
 C6 C 0.1604(14) -0.009(2) 0.3889(5) 0.060(4) Uani 1 1 d . . . . .
 H6 H 0.1228 -0.1106 0.3991 0.073 Uiso 1 1 calc R . . . .
 C7 C 0.2535(12) -0.0314(18) 0.3536(4) 0.047(3) Uani 1 1 d . . . . .
 H7A H 0.2184 -0.0691 0.3244 0.057 Uiso 1 1 calc R . . . .
 H7B H 0.3068 -0.1231 0.3639 0.057 Uiso 1 1 calc R . . . .
 C8 C 0.3221(11) 0.1374(17) 0.3455(4) 0.036(3) Uani 1 1 d . . . . .
 H8 H 0.3810 0.1494 0.3702 0.043 Uiso 1 1 calc R . . . .
 C9 C 0.2447(10) 0.2982(14) 0.3459(4) 0.032(3) Uani 1 1 d . . . . .
 H9 H 0.1846 0.2767 0.3221 0.038 Uiso 1 1 calc R . . . .
 C10 C 0.1759(12) 0.3206(17) 0.3934(4) 0.039(3) Uani 1 1 d . . . . .
 C11 C 0.3056(11) 0.4664(18) 0.3312(4) 0.042(3) Uani 1 1 d . . . . .
 H11A H 0.3585 0.5032 0.3559 0.050 Uiso 1 1 calc R . . . .
 H11B H 0.2474 0.5583 0.3271 0.050 Uiso 1 1 calc R . . . .
 C12 C 0.3775(12) 0.4457(19) 0.2841(4) 0.045(3) Uani 1 1 d . . . . .
 H12A H 0.3233 0.4320 0.2582 0.054 Uiso 1 1 calc R . . . .
 H12B H 0.4228 0.5519 0.2787 0.054 Uiso 1 1 calc R . . . .
 C13 C 0.4589(10) 0.2897(15) 0.2854(4) 0.032(3) Uani 1 1 d . . . . .
 C14 C 0.3858(10) 0.1263(17) 0.2976(4) 0.033(3) Uani 1 1 d . . . . .
 H14 H 0.3237 0.1209 0.2740 0.039 Uiso 1 1 calc R . . . .
 C15 C 0.4638(11) -0.0290(15) 0.2881(4) 0.042(3) Uani 1 1 d . . . . .
 H15A H 0.4179 -0.1326 0.2804 0.050 Uiso 1 1 calc R . . . .
 H15B H 0.5128 -0.0550 0.3149 0.050 Uiso 1 1 calc R . . . .
 C16 C 0.5394(10) 0.0293(14) 0.2457(4) 0.032(2) Uani 1 1 d . . . . .
 H16A H 0.5199 -0.0400 0.2183 0.038 Uiso 1 1 calc R . . . .
 H16B H 0.6220 0.0136 0.2526 0.038 Uiso 1 1 calc R . . . .
 C17 C 0.5115(9) 0.2286(13) 0.2370(4) 0.029(2) Uani 1 1 d . . . . .
 H17 H 0.4476 0.2332 0.2142 0.035 Uiso 1 1 calc R . . . .
 C18 C 0.2606(12) 0.389(2) 0.4330(4) 0.056(4) Uani 1 1 d . . . . .
 H18A H 0.3380 0.3432 0.4278 0.084 Uiso 1 1 calc GR . . . .
 H18B H 0.2326 0.3496 0.4628 0.084 Uiso 1 1 calc GR . . . .
 H18C H 0.2629 0.5153 0.4324 0.084 Uiso 1 1 calc GR . . . .
 C19 C 0.5610(10) 0.3207(16) 0.3211(4) 0.038(3) Uani 1 1 d . . . . .
 H19A H 0.5294 0.3305 0.3521 0.057 Uiso 1 1 calc GR . . . .
 H19B H 0.6017 0.4274 0.3132 0.057 Uiso 1 1 calc GR . . . .
 H19C H 0.6145 0.2232 0.3199 0.057 Uiso 1 1 calc GR . . . .
 C20 C 0.6154(11) 0.3284(13) 0.2158(4) 0.032(3) Uani 1 1 d . U . . .
 H20 H 0.6830 0.3145 0.2366 0.039 Uiso 1 1 calc R . . . .
 C21 C 0.5927(9) 0.5245(14) 0.2092(4) 0.036(3) Uani 1 1 d . . . . .
 H21A H 0.6576 0.5768 0.1929 0.055 Uiso 1 1 calc GR . . . .
 H21B H 0.5839 0.5796 0.2391 0.055 Uiso 1 1 calc GR . . . .
 H21C H 0.5224 0.5407 0.1912 0.055 Uiso 1 1 calc GR . . . .
 C22 C 0.6463(8) 0.2435(14) 0.1672(4) 0.027(2) Uani 1 1 d . U . . .
 H22A H 0.6431 0.1163 0.1702 0.033 Uiso 1 1 calc R . . . .
 H22B H 0.5875 0.2783 0.1446 0.033 Uiso 1 1 calc R . . . .
 C23 C 0.7651(9) 0.2946(14) 0.1490(4) 0.032(3) Uani 1 1 d . U . . .
 H23A H 0.8240 0.2630 0.1720 0.039 Uiso 1 1 calc R . . . .
 H23B H 0.7678 0.4214 0.1449 0.039 Uiso 1 1 calc R . . . .
 C24 C 0.7949(8) 0.2049(13) 0.1023(4) 0.028(2) Uani 1 1 d . U . . .
 H24A H 0.7839 0.0788 0.1058 0.034 Uiso 1 1 calc R . . . .
 H24B H 0.7398 0.2455 0.0788 0.034 Uiso 1 1 calc R . . . .
 C25 C 0.9197(9) 0.2382(13) 0.0844(4) 0.028(2) Uani 1 1 d . . . . .
 H25 H 0.9747 0.2133 0.1099 0.034 Uiso 1 1 calc R . . . .
 C26 C 0.9481(11) 0.1201(17) 0.0445(5) 0.044(3) Uani 1 1 d . . . . .
 H26A H 0.9319 0.0002 0.0531 0.067 Uiso 1 1 calc GR . . . .
 H26B H 1.0296 0.1318 0.0368 0.067 Uiso 1 1 calc GR . . . .
 H26C H 0.9012 0.1520 0.0180 0.067 Uiso 1 1 calc GR . . . .
 C27 C 0.9345(12) 0.4366(15) 0.0697(5) 0.045(3) Uani 1 1 d . . . . .
 H27A H 0.9013 0.4541 0.0392 0.068 Uiso 1 1 calc GR . . . .
 H27B H 1.0163 0.4662 0.0691 0.068 Uiso 1 1 calc GR . . . .
 H27C H 0.8949 0.5107 0.0918 0.068 Uiso 1 1 calc GR . . . .
 Br28 Br -0.18098(15) 0.2843(3) 0.48321(6) 0.0785(9) Uani 1 1 d . . . . .
 C51 C 0.4232(9) 0.9413(12) 0.1135(4) 0.0269(12) Uani 1 1 d . U . . .
 H51A H 0.3919 1.0591 0.1176 0.032 Uiso 1 1 calc R . . . .
 H51B H 0.4646 0.9099 0.1420 0.032 Uiso 1 1 calc R . . . .
 C52 C 0.5107(9) 0.9434(12) 0.0728(4) 0.0269(12) Uani 1 1 d . U . . .
 H52A H 0.4712 0.9816 0.0445 0.032 Uiso 1 1 calc R . . . .
 H52B H 0.5731 1.0265 0.0795 0.032 Uiso 1 1 calc R . . . .
 C53 C 0.5602(8) 0.7685(16) 0.0657(4) 0.0256(17) Uani 1 1 d . U . . .
 H53 H 0.5987 0.7343 0.0950 0.031 Uiso 1 1 calc R . . . .
 C54 C 0.4660(9) 0.6314(12) 0.0557(4) 0.0263(13) Uani 1 1 d . U . . .
 H54A H 0.4312 0.6550 0.0254 0.032 Uiso 1 1 calc R . . . .
 H54B H 0.5016 0.5155 0.0545 0.032 Uiso 1 1 calc R . . . .
 C55 C 0.3715(9) 0.6324(12) 0.0924(4) 0.0263(13) Uani 1 1 d . U . . .
 C56 C 0.3357(9) 0.4786(11) 0.1102(4) 0.0295(12) Uani 1 1 d . U . . .
 H56 H 0.3713 0.3764 0.0992 0.035 Uiso 1 1 calc R . . . .
 C57 C 0.2428(9) 0.4592(11) 0.1466(4) 0.0295(12) Uani 1 1 d . U . . .
 H57A H 0.2794 0.4227 0.1757 0.035 Uiso 1 1 calc R . . . .
 H57B H 0.1897 0.3661 0.1371 0.035 Uiso 1 1 calc R . . . .
 C58 C 0.1705(9) 0.6281(12) 0.1559(4) 0.0295(12) Uani 1 1 d . U . . .
 H58 H 0.1109 0.6417 0.1315 0.035 Uiso 1 1 calc R . . . .
 C59 C 0.2566(9) 0.7871(11) 0.1543(4) 0.0298(12) Uani 1 1 d . U . . .
 H59 H 0.3175 0.7655 0.1777 0.036 Uiso 1 1 calc R . . . .
 C60 C 0.3190(10) 0.8098(10) 0.1063(4) 0.0269(12) Uani 1 1 d . U . . .
 C61 C 0.1894(10) 0.9572(12) 0.1693(4) 0.0298(12) Uani 1 1 d . U . . .
 H61A H 0.2452 1.0531 0.1720 0.036 Uiso 1 1 calc R . . . .
 H61B H 0.1342 0.9882 0.1449 0.036 Uiso 1 1 calc R . . . .
 C62 C 0.1237(10) 0.9411(12) 0.2148(4) 0.0298(12) Uani 1 1 d . U . . .
 H62A H 0.0817 1.0499 0.2208 0.036 Uiso 1 1 calc R . . . .
 H62B H 0.1792 0.9237 0.2401 0.036 Uiso 1 1 calc R . . . .
 C63 C 0.0355(9) 0.7857(11) 0.2142(4) 0.0268(19) Uani 1 1 d . U . . .
 C64 C 0.1129(9) 0.6223(12) 0.2024(4) 0.0284(18) Uani 1 1 d . U . . .
 H64 H 0.1755 0.6180 0.2258 0.034 Uiso 1 1 calc R . . . .
 C65 C 0.0315(10) 0.4644(13) 0.2120(4) 0.036(3) Uani 1 1 d . . . . .
 H65A H 0.0761 0.3602 0.2204 0.043 Uiso 1 1 calc R . . . .
 H65B H -0.0172 0.4383 0.1851 0.043 Uiso 1 1 calc R . . . .
 C66 C -0.0443(11) 0.5313(15) 0.2544(4) 0.042(3) Uani 1 1 d . . . . .
 H66A H -0.1270 0.5175 0.2476 0.050 Uiso 1 1 calc R . . . .
 H66B H -0.0260 0.4640 0.2823 0.050 Uiso 1 1 calc R . . . .
 C67 C -0.0146(9) 0.7283(12) 0.2621(4) 0.028(2) Uani 1 1 d . . . . .
 H67 H 0.0504 0.7325 0.2845 0.033 Uiso 1 1 calc R . . . .
 C68 C 0.2394(10) 0.8720(14) 0.0673(4) 0.039(3) Uani 1 1 d . . . . .
 H68A H 0.2814 0.8695 0.0382 0.059 Uiso 1 1 calc GR . . . .
 H68B H 0.2140 0.9902 0.0736 0.059 Uiso 1 1 calc GR . . . .
 H68C H 0.1725 0.7958 0.0653 0.059 Uiso 1 1 calc GR . . . .
 C69 C -0.0623(10) 0.8172(14) 0.1793(4) 0.033(3) Uani 1 1 d . . . . .
 H69A H -0.0296 0.8312 0.1486 0.050 Uiso 1 1 calc GR . . . .
 H69B H -0.1044 0.9219 0.1878 0.050 Uiso 1 1 calc GR . . . .
 H69C H -0.1148 0.7183 0.1795 0.050 Uiso 1 1 calc GR . . . .
 C70 C -0.1162(10) 0.8318(14) 0.2839(4) 0.033(3) Uani 1 1 d . . . . .
 H70 H -0.1847 0.8173 0.2636 0.039 Uiso 1 1 calc R . . . .
 C71 C -0.0920(12) 1.0305(15) 0.2886(4) 0.043(3) Uani 1 1 d . . . . .
 H71A H -0.1559 1.0857 0.3047 0.064 Uiso 1 1 calc GR . . . .
 H71B H -0.0842 1.0815 0.2580 0.064 Uiso 1 1 calc GR . . . .
 H71C H -0.0209 1.0482 0.3059 0.064 Uiso 1 1 calc GR . . . .
 C72 C -0.1469(9) 0.753(2) 0.3321(4) 0.039(3) Uani 1 1 d . . . . .
 H72A H -0.0885 0.7922 0.3545 0.047 Uiso 1 1 calc R . . . .
 H72B H -0.1417 0.6260 0.3301 0.047 Uiso 1 1 calc R . . . .
 C73 C -0.2699(12) 0.8024(17) 0.3511(5) 0.046(4) Uani 1 1 d . . . . .
 H73A H -0.2746 0.9294 0.3546 0.055 Uiso 1 1 calc R . . . .
 H73B H -0.3287 0.7670 0.3285 0.055 Uiso 1 1 calc R . . . .
 C74 C -0.2971(10) 0.718(2) 0.3973(4) 0.054(4) Uani 1 1 d . . . . .
 H74A H -0.2418 0.7611 0.4204 0.065 Uiso 1 1 calc R . . . .
 H74B H -0.2849 0.5916 0.3944 0.065 Uiso 1 1 calc R . . . .
 C75 C -0.4215(9) 0.749(2) 0.4155(4) 0.044(3) Uani 1 1 d . . . . .
 H75 H -0.4773 0.7237 0.3903 0.052 Uiso 1 1 calc R . . . .
 C76 C -0.4456(13) 0.626(2) 0.4562(5) 0.066(4) Uani 1 1 d . . . . .
 H76A H -0.4451 0.5065 0.4453 0.099 Uiso 1 1 calc GR . . . .
 H76B H -0.5208 0.6530 0.4693 0.099 Uiso 1 1 calc GR . . . .
 H76C H -0.3861 0.6411 0.4796 0.099 Uiso 1 1 calc GR . . . .
 C77 C -0.4356(13) 0.945(3) 0.4302(5) 0.067(5) Uani 1 1 d . . . . .
 H77A H -0.3782 0.9731 0.4535 0.100 Uiso 1 1 calc GR . . . .
 H77B H -0.5127 0.9625 0.4428 0.100 Uiso 1 1 calc GR . . . .
 H77C H -0.4249 1.0192 0.4035 0.100 Uiso 1 1 calc GR . . . .
 Br78 Br 0.68005(9) 0.76556(18) 0.01672(5) 0.0446(4) Uani 1 1 d . . . . .

loop_
  _atom_site_aniso_label
  _atom_site_aniso_U_11
  _atom_site_aniso_U_22
  _atom_site_aniso_U_33
  _atom_site_aniso_U_23
  _atom_site_aniso_U_13
  _atom_site_aniso_U_12
 C1 0.036(8) 0.093(11) 0.028(7) 0.013(7) 0.003(6) -0.003(7)
 C2 0.043(8) 0.091(11) 0.024(7) -0.004(7) 0.002(6) 0.018(8)
 C3 0.059(7) 0.132(12) 0.055(7) 0.022(8) 0.030(6) 0.007(9)
 C4 0.059(7) 0.132(12) 0.055(7) 0.022(8) 0.030(6) 0.007(9)
 C5 0.043(8) 0.085(11) 0.035(8) 0.013(7) 0.006(6) 0.002(8)
 C6 0.065(11) 0.062(9) 0.055(9) -0.010(7) 0.022(8) -0.010(8)
 C7 0.053(9) 0.054(8) 0.034(7) 0.008(6) 0.004(6) -0.012(7)
 C8 0.037(7) 0.047(7) 0.024(6) 0.001(5) 0.002(5) -0.007(6)
 C9 0.021(5) 0.052(9) 0.022(5) 0.004(4) -0.004(4) 0.002(5)
 C10 0.035(7) 0.072(9) 0.011(5) -0.004(5) -0.001(5) 0.008(6)
 C11 0.038(7) 0.048(7) 0.039(7) -0.006(6) 0.005(6) -0.005(6)
 C12 0.034(7) 0.057(8) 0.044(8) 0.000(6) 0.010(6) 0.012(6)
 C13 0.019(5) 0.040(8) 0.035(6) -0.005(5) 0.004(4) -0.007(5)
 C14 0.021(6) 0.048(7) 0.029(6) 0.002(5) -0.003(5) 0.004(5)
 C15 0.040(7) 0.035(6) 0.050(8) -0.007(5) 0.007(6) -0.003(5)
 C16 0.023(6) 0.033(5) 0.038(7) -0.002(5) 0.005(5) -0.003(4)
 C17 0.021(5) 0.029(6) 0.037(6) -0.002(4) -0.003(4) 0.000(4)
 C18 0.034(8) 0.098(12) 0.036(7) -0.008(8) -0.002(6) -0.004(8)
 C19 0.020(6) 0.056(7) 0.037(7) -0.012(5) -0.002(5) -0.005(5)
 C20 0.031(6) 0.020(4) 0.046(5) -0.002(4) 0.009(4) -0.009(4)
 C21 0.017(5) 0.027(5) 0.065(8) -0.007(5) 0.006(5) -0.006(4)
 C22 0.020(4) 0.017(4) 0.046(5) -0.001(4) 0.000(3) -0.005(4)
 C23 0.019(4) 0.034(7) 0.044(5) -0.007(4) 0.001(4) -0.014(4)
 C24 0.020(5) 0.021(4) 0.044(5) -0.004(4) -0.002(4) -0.013(3)
 C25 0.025(5) 0.016(5) 0.043(7) -0.006(5) 0.000(4) -0.002(4)
 C26 0.029(7) 0.045(7) 0.059(9) -0.002(6) -0.002(6) 0.008(5)
 C27 0.040(8) 0.026(6) 0.069(10) 0.006(6) 0.009(7) -0.012(5)
 Br28 0.0541(10) 0.123(2) 0.0580(10) 0.0119(10) 0.0179(8) -0.0004(11)
 C51 0.022(2) 0.0093(16) 0.049(3) -0.0031(15) -0.004(2) -0.0070(15)
 C52 0.022(2) 0.0093(16) 0.049(3) -0.0031(15) -0.004(2) -0.0070(15)
 C53 0.019(3) 0.011(2) 0.046(5) -0.001(2) -0.005(2) -0.007(2)
 C54 0.022(2) 0.0080(16) 0.049(3) -0.0022(16) -0.003(2) -0.0066(15)
 C55 0.022(2) 0.0080(16) 0.049(3) -0.0022(16) -0.003(2) -0.0066(15)
 C56 0.028(2) 0.0082(15) 0.052(3) -0.0019(15) -0.001(2) -0.0069(15)
 C57 0.028(2) 0.0082(15) 0.052(3) -0.0019(15) -0.001(2) -0.0069(15)
 C58 0.028(2) 0.0082(15) 0.052(3) -0.0019(15) -0.001(2) -0.0069(15)
 C59 0.029(2) 0.0084(17) 0.052(3) -0.0034(16) 0.001(2) -0.0066(16)
 C60 0.022(2) 0.0093(16) 0.049(3) -0.0031(15) -0.004(2) -0.0070(15)
 C61 0.029(2) 0.0084(17) 0.052(3) -0.0034(16) 0.001(2) -0.0066(16)
 C62 0.029(2) 0.0084(17) 0.052(3) -0.0034(16) 0.001(2) -0.0066(16)
 C63 0.026(3) 0.009(2) 0.045(5) 0.001(2) -0.004(3) -0.006(2)
 C64 0.025(3) 0.009(2) 0.051(3) -0.002(2) -0.003(3) -0.006(2)
 C65 0.032(6) 0.021(5) 0.054(7) -0.005(5) 0.005(5) -0.013(4)
 C66 0.047(8) 0.032(6) 0.046(8) -0.005(5) -0.004(6) -0.018(5)
 C67 0.023(5) 0.021(6) 0.038(6) 0.000(4) -0.003(4) -0.006(4)
 C68 0.026(6) 0.029(5) 0.062(8) 0.013(5) -0.010(5) 0.000(4)
 C69 0.033(6) 0.034(5) 0.034(6) 0.000(4) -0.001(5) 0.002(4)
 C70 0.024(6) 0.033(5) 0.040(7) -0.005(5) 0.001(5) -0.007(4)
 C71 0.054(9) 0.040(6) 0.034(7) -0.005(5) 0.011(6) 0.005(6)
 C72 0.024(5) 0.057(7) 0.036(6) 0.006(7) 0.004(4) 0.002(7)
 C73 0.034(7) 0.056(10) 0.048(8) 0.005(6) 0.006(6) -0.003(5)
 C74 0.032(7) 0.094(12) 0.035(7) 0.008(7) -0.002(5) 0.009(7)
 C75 0.023(5) 0.074(9) 0.034(7) -0.016(8) 0.002(5) 0.002(8)
 C76 0.040(8) 0.097(12) 0.061(10) 0.010(9) 0.019(8) -0.005(8)
 C77 0.041(9) 0.129(16) 0.031(8) 0.020(9) 0.006(7) -0.003(9)
 Br78 0.0248(5) 0.0315(5) 0.0774(10) -0.0065(7) 0.0110(5) -0.0026(6)

_geom_special_details
;
 All esds (except the esd in the dihedral angle between two l.s. planes)
 are estimated using the full covariance matrix.  The cell esds are taken
 into account individually in the estimation of esds in distances, angles
 and torsion angles; correlations between esds in cell parameters are only
 used when they are defined by crystal symmetry.  An approximate (isotropic)
 treatment of cell esds is used for estimating esds involving l.s. planes.
;
loop_
  _geom_bond_atom_site_label_1
  _geom_bond_atom_site_label_2
  _geom_bond_distance
  _geom_bond_site_symmetry_2
  _geom_bond_publ_flag
 C1 H1A 0.9700 . ?
 C1 H1B 0.9700 . ?
 C1 C2 1.539(16) . ?
 C1 C10 1.540(18) . ?
 C2 H2A 0.9700 . ?
 C2 H2B 0.9700 . ?
 C2 C3 1.63(3) . ?
 C3 H3 0.9800 . ?
 C3 C4 1.47(2) . ?
 C3 Br28 1.971(14) . ?
 C4 H4A 0.9700 . ?
 C4 H4B 0.9700 . ?
 C4 C5 1.532(18) . ?
 C5 C6 1.34(2) . ?
 C5 C10 1.52(2) . ?
 C6 H6 0.9300 . ?
 C6 C7 1.476(17) . ?
 C7 H7A 0.9700 . ?
 C7 H7B 0.9700 . ?
 C7 C8 1.520(17) . ?
 C8 H8 0.9800 . ?
 C8 C9 1.507(16) . ?
 C8 C14 1.553(15) . ?
 C9 H9 0.9800 . ?
 C9 C10 1.578(15) . ?
 C9 C11 1.514(16) . ?
 C10 C18 1.575(17) . ?
 C11 H11A 0.9700 . ?
 C11 H11B 0.9700 . ?
 C11 C12 1.586(16) . ?
 C12 H12A 0.9700 . ?
 C12 H12B 0.9700 . ?
 C12 C13 1.506(16) . ?
 C13 C14 1.535(16) . ?
 C13 C17 1.579(15) . ?
 C13 C19 1.565(15) . ?
 C14 H14 0.9800 . ?
 C14 C15 1.502(16) . ?
 C15 H15A 0.9700 . ?
 C15 H15B 0.9700 . ?
 C15 C16 1.552(15) . ?
 C16 H16A 0.9700 . ?
 C16 H16B 0.9700 . ?
 C16 C17 1.565(14) . ?
 C17 H17 0.9800 . ?
 C17 C20 1.534(14) . ?
 C18 H18A 0.9600 . ?
 C18 H18B 0.9600 . ?
 C18 H18C 0.9600 . ?
 C19 H19A 0.9600 . ?
 C19 H19B 0.9600 . ?
 C19 H19C 0.9600 . ?
 C20 H20 0.9800 . ?
 C20 C21 1.522(14) . ?
 C20 C22 1.571(15) . ?
 C21 H21A 0.9600 . ?
 C21 H21B 0.9600 . ?
 C21 H21C 0.9600 . ?
 C22 H22A 0.9700 . ?
 C22 H22B 0.9700 . ?
 C22 C23 1.504(13) . ?
 C23 H23A 0.9700 . ?
 C23 H23B 0.9700 . ?
 C23 C24 1.539(15) . ?
 C24 H24A 0.9700 . ?
 C24 H24B 0.9700 . ?
 C24 C25 1.535(13) . ?
 C25 H25 0.9800 . ?
 C25 C26 1.487(15) . ?
 C25 C27 1.573(14) . ?
 C26 H26A 0.9600 . ?
 C26 H26B 0.9600 . ?
 C26 H26C 0.9600 . ?
 C27 H27A 0.9600 . ?
 C27 H27B 0.9600 . ?
 C27 H27C 0.9600 . ?
 C51 H51A 0.9700 . ?
 C51 H51B 0.9700 . ?
 C51 C52 1.535(15) . ?
 C51 C60 1.566(13) . ?
 C52 H52A 0.9700 . ?
 C52 H52B 0.9700 . ?
 C52 C53 1.458(15) . ?
 C53 H53 0.9800 . ?
 C53 C54 1.523(13) . ?
 C53 Br78 1.959(10) . ?
 C54 H54A 0.9700 . ?
 C54 H54B 0.9700 . ?
 C54 C55 1.506(14) . ?
 C55 C56 1.339(12) . ?
 C55 C60 1.527(12) . ?
 C56 H56 0.9300 . ?
 C56 C57 1.494(14) . ?
 C57 H57A 0.9700 . ?
 C57 H57B 0.9700 . ?
 C57 C58 1.548(13) . ?
 C58 H58 0.9800 . ?
 C58 C59 1.557(12) . ?
 C58 C64 1.485(15) . ?
 C59 H59 0.9800 . ?
 C59 C60 1.555(17) . ?
 C59 C61 1.563(13) . ?
 C60 C68 1.514(15) . ?
 C61 H61A 0.9700 . ?
 C61 H61B 0.9700 . ?
 C61 C62 1.508(15) . ?
 C62 H62A 0.9700 . ?
 C62 H62B 0.9700 . ?
 C62 C63 1.550(12) . ?
 C63 C64 1.560(13) . ?
 C63 C67 1.546(15) . ?
 C63 C69 1.515(15) . ?
 C64 H64 0.9800 . ?
 C64 C65 1.541(13) . ?
 C65 H65A 0.9700 . ?
 C65 H65B 0.9700 . ?
 C65 C66 1.575(16) . ?
 C66 H66A 0.9700 . ?
 C66 H66B 0.9700 . ?
 C66 C67 1.548(13) . ?
 C67 H67 0.9800 . ?
 C67 C70 1.534(15) . ?
 C68 H68A 0.9600 . ?
 C68 H68B 0.9600 . ?
 C68 H68C 0.9600 . ?
 C69 H69A 0.9600 . ?
 C69 H69B 0.9600 . ?
 C69 H69C 0.9600 . ?
 C70 H70 0.9800 . ?
 C70 C71 1.539(15) . ?
 C70 C72 1.544(16) . ?
 C71 H71A 0.9600 . ?
 C71 H71B 0.9600 . ?
 C71 H71C 0.9600 . ?
 C72 H72A 0.9700 . ?
 C72 H72B 0.9700 . ?
 C72 C73 1.552(16) . ?
 C73 H73A 0.9700 . ?
 C73 H73B 0.9700 . ?
 C73 C74 1.501(18) . ?
 C74 H74A 0.9700 . ?
 C74 H74B 0.9700 . ?
 C74 C75 1.532(15) . ?
 C75 H75 0.9800 . ?
 C75 C76 1.52(2) . ?
 C75 C77 1.55(2) . ?
 C76 H76A 0.9600 . ?
 C76 H76B 0.9600 . ?
 C76 H76C 0.9600 . ?
 C77 H77A 0.9600 . ?
 C77 H77B 0.9600 . ?
 C77 H77C 0.9600 . ?

loop_
  _geom_angle_atom_site_label_1
  _geom_angle_atom_site_label_2
  _geom_angle_atom_site_label_3
  _geom_angle
  _geom_angle_site_symmetry_1
  _geom_angle_site_symmetry_3
  _geom_angle_publ_flag
 H1A C1 H1B 107.7 . . ?
 C2 C1 H1A 108.9 . . ?
 C2 C1 H1B 108.9 . . ?
 C2 C1 C10 113.3(11) . . ?
 C10 C1 H1A 108.9 . . ?
 C10 C1 H1B 108.9 . . ?
 C1 C2 H2A 110.8 . . ?
 C1 C2 H2B 110.8 . . ?
 C1 C2 C3 104.8(12) . . ?
 H2A C2 H2B 108.9 . . ?
 C3 C2 H2A 110.8 . . ?
 C3 C2 H2B 110.8 . . ?
 C2 C3 H3 110.3 . . ?
 C2 C3 Br28 106.5(13) . . ?
 C4 C3 C2 108.7(15) . . ?
 C4 C3 H3 110.3 . . ?
 C4 C3 Br28 110.5(11) . . ?
 Br28 C3 H3 110.3 . . ?
 C3 C4 H4A 109.6 . . ?
 C3 C4 H4B 109.6 . . ?
 C3 C4 C5 110.1(13) . . ?
 H4A C4 H4B 108.2 . . ?
 C5 C4 H4A 109.6 . . ?
 C5 C4 H4B 109.6 . . ?
 C6 C5 C4 121.2(16) . . ?
 C6 C5 C10 122.6(12) . . ?
 C10 C5 C4 116.2(14) . . ?
 C5 C6 H6 116.9 . . ?
 C5 C6 C7 126.3(14) . . ?
 C7 C6 H6 116.9 . . ?
 C6 C7 H7A 109.1 . . ?
 C6 C7 H7B 109.1 . . ?
 C6 C7 C8 112.3(12) . . ?
 H7A C7 H7B 107.9 . . ?
 C8 C7 H7A 109.1 . . ?
 C8 C7 H7B 109.1 . . ?
 C7 C8 H8 108.7 . . ?
 C7 C8 C14 109.4(10) . . ?
 C9 C8 C7 112.3(10) . . ?
 C9 C8 H8 108.7 . . ?
 C9 C8 C14 109.1(10) . . ?
 C14 C8 H8 108.7 . . ?
 C8 C9 H9 105.5 . . ?
 C8 C9 C10 112.8(9) . . ?
 C8 C9 C11 114.3(10) . . ?
 C10 C9 H9 105.5 . . ?
 C11 C9 H9 105.5 . . ?
 C11 C9 C10 112.2(10) . . ?
 C1 C10 C9 108.1(9) . . ?
 C1 C10 C18 110.5(11) . . ?
 C5 C10 C1 109.3(11) . . ?
 C5 C10 C9 109.2(10) . . ?
 C5 C10 C18 109.4(11) . . ?
 C18 C10 C9 110.4(10) . . ?
 C9 C11 H11A 109.0 . . ?
 C9 C11 H11B 109.0 . . ?
 C9 C11 C12 113.1(11) . . ?
 H11A C11 H11B 107.8 . . ?
 C12 C11 H11A 109.0 . . ?
 C12 C11 H11B 109.0 . . ?
 C11 C12 H12A 109.2 . . ?
 C11 C12 H12B 109.2 . . ?
 H12A C12 H12B 107.9 . . ?
 C13 C12 C11 112.1(11) . . ?
 C13 C12 H12A 109.2 . . ?
 C13 C12 H12B 109.2 . . ?
 C12 C13 C14 107.8(9) . . ?
 C12 C13 C17 116.4(10) . . ?
 C12 C13 C19 110.9(10) . . ?
 C14 C13 C17 99.7(9) . . ?
 C14 C13 C19 112.2(10) . . ?
 C19 C13 C17 109.4(9) . . ?
 C8 C14 H14 105.7 . . ?
 C13 C14 C8 114.3(10) . . ?
 C13 C14 H14 105.7 . . ?
 C15 C14 C8 118.8(10) . . ?
 C15 C14 C13 105.7(9) . . ?
 C15 C14 H14 105.7 . . ?
 C14 C15 H15A 110.9 . . ?
 C14 C15 H15B 110.9 . . ?
 C14 C15 C16 104.4(9) . . ?
 H15A C15 H15B 108.9 . . ?
 C16 C15 H15A 110.9 . . ?
 C16 C15 H15B 110.9 . . ?
 C15 C16 H16A 110.4 . . ?
 C15 C16 H16B 110.4 . . ?
 C15 C16 C17 106.6(9) . . ?
 H16A C16 H16B 108.6 . . ?
 C17 C16 H16A 110.4 . . ?
 C17 C16 H16B 110.4 . . ?
 C13 C17 H17 107.0 . . ?
 C16 C17 C13 102.9(8) . . ?
 C16 C17 H17 107.0 . . ?
 C20 C17 C13 119.8(9) . . ?
 C20 C17 C16 112.5(8) . . ?
 C20 C17 H17 107.0 . . ?
 C10 C18 H18A 109.5 . . ?
 C10 C18 H18B 109.5 . . ?
 C10 C18 H18C 109.5 . . ?
 H18A C18 H18B 109.5 . . ?
 H18A C18 H18C 109.5 . . ?
 H18B C18 H18C 109.5 . . ?
 C13 C19 H19A 109.5 . . ?
 C13 C19 H19B 109.5 . . ?
 C13 C19 H19C 109.5 . . ?
 H19A C19 H19B 109.5 . . ?
 H19A C19 H19C 109.5 . . ?
 H19B C19 H19C 109.5 . . ?
 C17 C20 H20 108.3 . . ?
 C17 C20 C22 108.8(8) . . ?
 C21 C20 C17 113.7(9) . . ?
 C21 C20 H20 108.3 . . ?
 C21 C20 C22 109.3(9) . . ?
 C22 C20 H20 108.3 . . ?
 C20 C21 H21A 109.5 . . ?
 C20 C21 H21B 109.5 . . ?
 C20 C21 H21C 109.5 . . ?
 H21A C21 H21B 109.5 . . ?
 H21A C21 H21C 109.5 . . ?
 H21B C21 H21C 109.5 . . ?
 C20 C22 H22A 108.8 . . ?
 C20 C22 H22B 108.8 . . ?
 H22A C22 H22B 107.7 . . ?
 C23 C22 C20 113.8(9) . . ?
 C23 C22 H22A 108.8 . . ?
 C23 C22 H22B 108.8 . . ?
 C22 C23 H23A 109.0 . . ?
 C22 C23 H23B 109.0 . . ?
 C22 C23 C24 112.8(8) . . ?
 H23A C23 H23B 107.8 . . ?
 C24 C23 H23A 109.0 . . ?
 C24 C23 H23B 109.0 . . ?
 C23 C24 H24A 108.5 . . ?
 C23 C24 H24B 108.5 . . ?
 H24A C24 H24B 107.5 . . ?
 C25 C24 C23 115.0(8) . . ?
 C25 C24 H24A 108.5 . . ?
 C25 C24 H24B 108.5 . . ?
 C24 C25 H25 108.3 . . ?
 C24 C25 C27 110.3(9) . . ?
 C26 C25 C24 111.1(9) . . ?
 C26 C25 H25 108.3 . . ?
 C26 C25 C27 110.4(10) . . ?
 C27 C25 H25 108.3 . . ?
 C25 C26 H26A 109.5 . . ?
 C25 C26 H26B 109.5 . . ?
 C25 C26 H26C 109.5 . . ?
 H26A C26 H26B 109.5 . . ?
 H26A C26 H26C 109.5 . . ?
 H26B C26 H26C 109.5 . . ?
 C25 C27 H27A 109.5 . . ?
 C25 C27 H27B 109.5 . . ?
 C25 C27 H27C 109.5 . . ?
 H27A C27 H27B 109.5 . . ?
 H27A C27 H27C 109.5 . . ?
 H27B C27 H27C 109.5 . . ?
 H51A C51 H51B 107.7 . . ?
 C52 C51 H51A 108.8 . . ?
 C52 C51 H51B 108.8 . . ?
 C52 C51 C60 113.7(9) . . ?
 C60 C51 H51A 108.8 . . ?
 C60 C51 H51B 108.8 . . ?
 C51 C52 H52A 109.6 . . ?
 C51 C52 H52B 109.6 . . ?
 H52A C52 H52B 108.1 . . ?
 C53 C52 C51 110.4(8) . . ?
 C53 C52 H52A 109.6 . . ?
 C53 C52 H52B 109.6 . . ?
 C52 C53 H53 107.2 . . ?
 C52 C53 C54 112.0(8) . . ?
 C52 C53 Br78 112.4(8) . . ?
 C54 C53 H53 107.2 . . ?
 C54 C53 Br78 110.6(7) . . ?
 Br78 C53 H53 107.2 . . ?
 C53 C54 H54A 109.2 . . ?
 C53 C54 H54B 109.2 . . ?
 H54A C54 H54B 107.9 . . ?
 C55 C54 C53 111.9(8) . . ?
 C55 C54 H54A 109.2 . . ?
 C55 C54 H54B 109.2 . . ?
 C54 C55 C60 117.9(8) . . ?
 C56 C55 C54 118.7(9) . . ?
 C56 C55 C60 123.3(10) . . ?
 C55 C56 H56 117.7 . . ?
 C55 C56 C57 124.7(9) . . ?
 C57 C56 H56 117.7 . . ?
 C56 C57 H57A 108.6 . . ?
 C56 C57 H57B 108.6 . . ?
 C56 C57 C58 114.6(8) . . ?
 H57A C57 H57B 107.6 . . ?
 C58 C57 H57A 108.6 . . ?
 C58 C57 H57B 108.6 . . ?
 C57 C58 H58 109.5 . . ?
 C57 C58 C59 107.5(8) . . ?
 C59 C58 H58 109.5 . . ?
 C64 C58 C57 111.4(9) . . ?
 C64 C58 H58 109.5 . . ?
 C64 C58 C59 109.3(9) . . ?
 C58 C59 H59 107.3 . . ?
 C58 C59 C61 108.8(8) . . ?
 C60 C59 C58 113.7(9) . . ?
 C60 C59 H59 107.3 . . ?
 C60 C59 C61 112.2(8) . . ?
 C61 C59 H59 107.3 . . ?
 C55 C60 C51 107.3(8) . . ?
 C55 C60 C59 108.2(8) . . ?
 C59 C60 C51 107.7(9) . . ?
 C68 C60 C51 110.7(8) . . ?
 C68 C60 C55 108.5(9) . . ?
 C68 C60 C59 114.2(9) . . ?
 C59 C61 H61A 108.6 . . ?
 C59 C61 H61B 108.6 . . ?
 H61A C61 H61B 107.6 . . ?
 C62 C61 C59 114.6(8) . . ?
 C62 C61 H61A 108.6 . . ?
 C62 C61 H61B 108.6 . . ?
 C61 C62 H62A 109.2 . . ?
 C61 C62 H62B 109.2 . . ?
 C61 C62 C63 112.1(9) . . ?
 H62A C62 H62B 107.9 . . ?
 C63 C62 H62A 109.2 . . ?
 C63 C62 H62B 109.2 . . ?
 C62 C63 C64 103.9(8) . . ?
 C67 C63 C62 116.4(9) . . ?
 C67 C63 C64 100.3(8) . . ?
 C69 C63 C62 111.4(9) . . ?
 C69 C63 C64 113.5(9) . . ?
 C69 C63 C67 110.8(9) . . ?
 C58 C64 C63 115.0(9) . . ?
 C58 C64 H64 106.9 . . ?
 C58 C64 C65 116.8(9) . . ?
 C63 C64 H64 106.9 . . ?
 C65 C64 C63 103.8(8) . . ?
 C65 C64 H64 106.9 . . ?
 C64 C65 H65A 111.2 . . ?
 C64 C65 H65B 111.2 . . ?
 C64 C65 C66 102.6(8) . . ?
 H65A C65 H65B 109.2 . . ?
 C66 C65 H65A 111.2 . . ?
 C66 C65 H65B 111.2 . . ?
 C65 C66 H66A 110.2 . . ?
 C65 C66 H66B 110.2 . . ?
 H66A C66 H66B 108.5 . . ?
 C67 C66 C65 107.4(9) . . ?
 C67 C66 H66A 110.2 . . ?
 C67 C66 H66B 110.2 . . ?
 C63 C67 C66 103.2(8) . . ?
 C63 C67 H67 106.8 . . ?
 C66 C67 H67 106.8 . . ?
 C70 C67 C63 119.8(8) . . ?
 C70 C67 C66 112.7(9) . . ?
 C70 C67 H67 106.8 . . ?
 C60 C68 H68A 109.5 . . ?
 C60 C68 H68B 109.5 . . ?
 C60 C68 H68C 109.5 . . ?
 H68A C68 H68B 109.5 . . ?
 H68A C68 H68C 109.5 . . ?
 H68B C68 H68C 109.5 . . ?
 C63 C69 H69A 109.5 . . ?
 C63 C69 H69B 109.5 . . ?
 C63 C69 H69C 109.5 . . ?
 H69A C69 H69B 109.5 . . ?
 H69A C69 H69C 109.5 . . ?
 H69B C69 H69C 109.5 . . ?
 C67 C70 H70 107.7 . . ?
 C67 C70 C71 113.7(9) . . ?
 C67 C70 C72 109.8(10) . . ?
 C71 C70 H70 107.7 . . ?
 C71 C70 C72 110.0(10) . . ?
 C72 C70 H70 107.7 . . ?
 C70 C71 H71A 109.5 . . ?
 C70 C71 H71B 109.5 . . ?
 C70 C71 H71C 109.5 . . ?
 H71A C71 H71B 109.5 . . ?
 H71A C71 H71C 109.5 . . ?
 H71B C71 H71C 109.5 . . ?
 C70 C72 H72A 108.4 . . ?
 C70 C72 H72B 108.4 . . ?
 C70 C72 C73 115.3(10) . . ?
 H72A C72 H72B 107.5 . . ?
 C73 C72 H72A 108.4 . . ?
 C73 C72 H72B 108.4 . . ?
 C72 C73 H73A 108.9 . . ?
 C72 C73 H73B 108.9 . . ?
 H73A C73 H73B 107.8 . . ?
 C74 C73 C72 113.2(11) . . ?
 C74 C73 H73A 108.9 . . ?
 C74 C73 H73B 108.9 . . ?
 C73 C74 H74A 108.5 . . ?
 C73 C74 H74B 108.5 . . ?
 C73 C74 C75 115.1(12) . . ?
 H74A C74 H74B 107.5 . . ?
 C75 C74 H74A 108.5 . . ?
 C75 C74 H74B 108.5 . . ?
 C74 C75 H75 108.8 . . ?
 C74 C75 C77 109.9(13) . . ?
 C76 C75 C74 109.4(12) . . ?
 C76 C75 H75 108.8 . . ?
 C76 C75 C77 111.2(11) . . ?
 C77 C75 H75 108.8 . . ?
 C75 C76 H76A 109.5 . . ?
 C75 C76 H76B 109.5 . . ?
 C75 C76 H76C 109.5 . . ?
 H76A C76 H76B 109.5 . . ?
 H76A C76 H76C 109.5 . . ?
 H76B C76 H76C 109.5 . . ?
 C75 C77 H77A 109.5 . . ?
 C75 C77 H77B 109.5 . . ?
 C75 C77 H77C 109.5 . . ?
 H77A C77 H77B 109.5 . . ?
 H77A C77 H77C 109.5 . . ?
 H77B C77 H77C 109.5 . . ?

_shelx_res_file
;
TITL egypt-compound2_2_numabs_b.res in P2(1)
REM Old TITL Egypt-Compound2_2_numabs in P2(1)
REM SHELXT solution in P2(1)
REM R1 0.239, Rweak 0.026, Alpha 0.009, Orientation as input
REM Flack x = 0.449 ( 0.045 ) from Parsons' quotients
REM Formula found by SHELXT: C54 Br2
CELL 0.71073 11.4127 7.5896 28.6031 90 90.077 90
ZERR 4 0.0012 0.0009 0.0045 0 0.013 0
LATT -1
SYMM -X,0.5+Y,-Z
SFAC C H Br
UNIT 108 180 4
RIGU 0.002 0.002 C20 C22 > C24
RIGU 0.001 0.001 C51 > C64
EADP C4 C3
EADP C52 C51 C60
EADP C54 C55
EADP C56 C57 C58
EADP C62 C61 C59

L.S. 4
PLAN  20
BOND $H
LIST 4
fmap 2
acta
REM <olex2.extras>
REM <HklSrc "%.\\MA-Compound2_2_numabs.hkl">
REM </olex2.extras>

WGHT    0.117400    2.064700
FVAR       0.26145
C1    1    0.075534    0.452758    0.385247    11.00000    0.03584    0.09311 =
         0.02765    0.01318    0.00321   -0.00275
AFIX  23
H1A   2    0.108745    0.568035    0.379033    11.00000   -1.20000
H1B   2    0.031629    0.417106    0.357770    11.00000   -1.20000
AFIX   0
C2    1   -0.008948    0.466972    0.426958    11.00000    0.04288    0.09086 =
         0.02401   -0.00392    0.00171    0.01753
AFIX  23
H2A   2   -0.070413    0.551955    0.420592    11.00000   -1.20000
H2B   2    0.032616    0.502510    0.455017    11.00000   -1.20000
AFIX   0
C3    1   -0.063439    0.269480    0.432930    11.00000    0.05908    0.13195 =
         0.05461    0.02213    0.02974    0.00674
AFIX  13
H3    2   -0.100301    0.231006    0.403698    11.00000   -1.20000
AFIX   0
C4    1    0.031421    0.148314    0.446100    11.00000    0.05908    0.13195 =
         0.05461    0.02213    0.02974    0.00674
AFIX  23
H4A   2   -0.000144    0.030937    0.450710    11.00000   -1.20000
H4B   2    0.066505    0.186660    0.475283    11.00000   -1.20000
AFIX   0
C5    1    0.124921    0.143812    0.407729    11.00000    0.04284    0.08500 =
         0.03469    0.01261    0.00601    0.00234
C6    1    0.160416   -0.008940    0.388926    11.00000    0.06484    0.06189 =
         0.05474   -0.01044    0.02199   -0.00995
AFIX  43
H6    2    0.122769   -0.110587    0.399107    11.00000   -1.20000
AFIX   0
C7    1    0.253455   -0.031354    0.353634    11.00000    0.05284    0.05446 =
         0.03441    0.00759    0.00350   -0.01198
AFIX  23
H7A   2    0.218422   -0.069068    0.324383    11.00000   -1.20000
H7B   2    0.306807   -0.123083    0.363884    11.00000   -1.20000
AFIX   0
C8    1    0.322117    0.137432    0.345452    11.00000    0.03721    0.04729 =
         0.02352    0.00110    0.00176   -0.00692
AFIX  13
H8    2    0.381041    0.149371    0.370204    11.00000   -1.20000
AFIX   0
C9    1    0.244699    0.298248    0.345948    11.00000    0.02111    0.05237 =
         0.02171    0.00384   -0.00448    0.00243
AFIX  13
H9    2    0.184614    0.276673    0.322117    11.00000   -1.20000
AFIX   0
C10   1    0.175948    0.320591    0.393389    11.00000    0.03535    0.07243 =
         0.01055   -0.00393   -0.00095    0.00829
C11   1    0.305612    0.466424    0.331173    11.00000    0.03765    0.04821 =
         0.03907   -0.00557    0.00475   -0.00456
AFIX  23
H11A  2    0.358512    0.503237    0.355882    11.00000   -1.20000
H11B  2    0.247419    0.558337    0.327126    11.00000   -1.20000
AFIX   0
C12   1    0.377505    0.445688    0.284098    11.00000    0.03353    0.05669 =
         0.04415   -0.00030    0.01004    0.01179
AFIX  23
H12A  2    0.323278    0.432049    0.258207    11.00000   -1.20000
H12B  2    0.422788    0.551912    0.278721    11.00000   -1.20000
AFIX   0
C13   1    0.458941    0.289693    0.285429    11.00000    0.01927    0.04046 =
         0.03517   -0.00470    0.00394   -0.00692
C14   1    0.385821    0.126320    0.297602    11.00000    0.02086    0.04839 =
         0.02903    0.00162   -0.00316    0.00415
AFIX  13
H14   2    0.323653    0.120935    0.273977    11.00000   -1.20000
AFIX   0
C15   1    0.463829   -0.028990    0.288057    11.00000    0.04028    0.03537 =
         0.04991   -0.00741    0.00665   -0.00319
AFIX  23
H15A  2    0.417854   -0.132582    0.280417    11.00000   -1.20000
H15B  2    0.512759   -0.055016    0.314938    11.00000   -1.20000
AFIX   0
C16   1    0.539440    0.029292    0.245722    11.00000    0.02313    0.03347 =
         0.03834   -0.00196    0.00522   -0.00290
AFIX  23
H16A  2    0.519868   -0.039973    0.218301    11.00000   -1.20000
H16B  2    0.622047    0.013574    0.252567    11.00000   -1.20000
AFIX   0
C17   1    0.511480    0.228562    0.237042    11.00000    0.02109    0.02923 =
         0.03695   -0.00227   -0.00339   -0.00029
AFIX  13
H17   2    0.447584    0.233197    0.214151    11.00000   -1.20000
AFIX   0
C18   1    0.260612    0.388845    0.432957    11.00000    0.03446    0.09797 =
         0.03612   -0.00773   -0.00156   -0.00383
AFIX 137
H18A  2    0.337959    0.343231    0.427752    11.00000   -1.50000
H18B  2    0.232633    0.349640    0.462836    11.00000   -1.50000
H18C  2    0.262856    0.515272    0.432406    11.00000   -1.50000
AFIX   0
C19   1    0.561013    0.320690    0.321100    11.00000    0.02046    0.05606 =
         0.03693   -0.01164   -0.00242   -0.00456
AFIX 137
H19A  2    0.529432    0.330477    0.352082    11.00000   -1.50000
H19B  2    0.601659    0.427363    0.313230    11.00000   -1.50000
H19C  2    0.614547    0.223242    0.319864    11.00000   -1.50000
AFIX   0
C20   1    0.615354    0.328388    0.215759    11.00000    0.03132    0.01995 =
         0.04569   -0.00210    0.00855   -0.00891
AFIX  13
H20   2    0.683001    0.314451    0.236573    11.00000   -1.20000
AFIX   0
C21   1    0.592725    0.524492    0.209155    11.00000    0.01662    0.02742 =
         0.06519   -0.00695    0.00579   -0.00580
AFIX 137
H21A  2    0.657582    0.576778    0.192932    11.00000   -1.50000
H21B  2    0.583931    0.579646    0.239149    11.00000   -1.50000
H21C  2    0.522392    0.540718    0.191218    11.00000   -1.50000
AFIX   0
C22   1    0.646336    0.243468    0.167245    11.00000    0.01971    0.01679 =
         0.04595   -0.00104   -0.00031   -0.00474
AFIX  23
H22A  2    0.643051    0.116251    0.170222    11.00000   -1.20000
H22B  2    0.587467    0.278350    0.144572    11.00000   -1.20000
AFIX   0
C23   1    0.765116    0.294573    0.149048    11.00000    0.01898    0.03404 =
         0.04431   -0.00663    0.00122   -0.01385
AFIX  23
H23A  2    0.824043    0.263029    0.172039    11.00000   -1.20000
H23B  2    0.767753    0.421365    0.144918    11.00000   -1.20000
AFIX   0
C24   1    0.794886    0.204864    0.102302    11.00000    0.02016    0.02144 =
         0.04364   -0.00397   -0.00224   -0.01263
AFIX  23
H24A  2    0.783860    0.078831    0.105810    11.00000   -1.20000
H24B  2    0.739786    0.245488    0.078809    11.00000   -1.20000
AFIX   0
C25   1    0.919687    0.238208    0.084412    11.00000    0.02478    0.01633 =
         0.04277   -0.00580    0.00015   -0.00170
AFIX  13
H25   2    0.974727    0.213343    0.109899    11.00000   -1.20000
AFIX   0
C26   1    0.948091    0.120088    0.044533    11.00000    0.02893    0.04511 =
         0.05913   -0.00175   -0.00153    0.00802
AFIX 137
H26A  2    0.931863    0.000246    0.053089    11.00000   -1.50000
H26B  2    1.029550    0.131753    0.036800    11.00000   -1.50000
H26C  2    0.901198    0.152001    0.017962    11.00000   -1.50000
AFIX   0
C27   1    0.934494    0.436621    0.069704    11.00000    0.03965    0.02638 =
         0.06933    0.00636    0.00853   -0.01166
AFIX 137
H27A  2    0.901332    0.454128    0.039193    11.00000   -1.50000
H27B  2    1.016267    0.466171    0.069098    11.00000   -1.50000
H27C  2    0.894922    0.510676    0.091842    11.00000   -1.50000
AFIX   0
BR28  3   -0.180985    0.284255    0.483207    11.00000    0.05412    0.12335 =
         0.05796    0.01194    0.01788   -0.00044

C51   1    0.423231    0.941306    0.113527    11.00000    0.02224    0.00926 =
         0.04931   -0.00306   -0.00357   -0.00701
AFIX  23
H51A  2    0.391870    1.059070    0.117640    11.00000   -1.20000
H51B  2    0.464626    0.909932    0.141974    11.00000   -1.20000
AFIX   0
C52   1    0.510660    0.943445    0.072816    11.00000    0.02224    0.00926 =
         0.04931   -0.00306   -0.00357   -0.00701
AFIX  23
H52A  2    0.471204    0.981580    0.044514    11.00000   -1.20000
H52B  2    0.573055    1.026511    0.079516    11.00000   -1.20000
AFIX   0
C53   1    0.560213    0.768468    0.065690    11.00000    0.01936    0.01137 =
         0.04602   -0.00147   -0.00466   -0.00674
AFIX  13
H53   2    0.598712    0.734283    0.094962    11.00000   -1.20000
AFIX   0
C54   1    0.465955    0.631423    0.055696    11.00000    0.02202    0.00800 =
         0.04878   -0.00220   -0.00342   -0.00656
AFIX  23
H54A  2    0.431187    0.655038    0.025373    11.00000   -1.20000
H54B  2    0.501620    0.515501    0.054520    11.00000   -1.20000
AFIX   0
C55   1    0.371462    0.632392    0.092372    11.00000    0.02202    0.00800 =
         0.04878   -0.00220   -0.00342   -0.00656
C56   1    0.335705    0.478552    0.110246    11.00000    0.02827    0.00815 =
         0.05208   -0.00191   -0.00085   -0.00690
AFIX  43
H56   2    0.371252    0.376425    0.099235    11.00000   -1.20000
AFIX   0
C57   1    0.242778    0.459187    0.146619    11.00000    0.02827    0.00815 =
         0.05208   -0.00191   -0.00085   -0.00690
AFIX  23
H57A  2    0.279413    0.422687    0.175666    11.00000   -1.20000
H57B  2    0.189690    0.366074    0.137056    11.00000   -1.20000
AFIX   0
C58   1    0.170495    0.628133    0.155893    11.00000    0.02827    0.00815 =
         0.05208   -0.00191   -0.00085   -0.00690
AFIX  13
H58   2    0.110920    0.641713    0.131451    11.00000   -1.20000
AFIX   0
C59   1    0.256592    0.787095    0.154250    11.00000    0.02851    0.00844 =
         0.05231   -0.00338    0.00145   -0.00665
AFIX  13
H59   2    0.317536    0.765494    0.177729    11.00000   -1.20000
AFIX   0
C60   1    0.318979    0.809813    0.106344    11.00000    0.02224    0.00926 =
         0.04931   -0.00306   -0.00357   -0.00701
C61   1    0.189418    0.957218    0.169329    11.00000    0.02851    0.00844 =
         0.05231   -0.00338    0.00145   -0.00665
AFIX  23
H61A  2    0.245244    1.053056    0.172047    11.00000   -1.20000
H61B  2    0.134230    0.988181    0.144852    11.00000   -1.20000
AFIX   0
C62   1    0.123678    0.941057    0.214832    11.00000    0.02851    0.00844 =
         0.05231   -0.00338    0.00145   -0.00665
AFIX  23
H62A  2    0.081689    1.049869    0.220788    11.00000   -1.20000
H62B  2    0.179240    0.923708    0.240108    11.00000   -1.20000
AFIX   0
C63   1    0.035522    0.785704    0.214223    11.00000    0.02641    0.00938 =
         0.04453    0.00051   -0.00380   -0.00553
C64   1    0.112864    0.622316    0.202388    11.00000    0.02499    0.00917 =
         0.05093   -0.00153   -0.00320   -0.00650
AFIX  13
H64   2    0.175483    0.618002    0.225838    11.00000   -1.20000
AFIX   0
C65   1    0.031519    0.464447    0.212035    11.00000    0.03224    0.02056 =
         0.05442   -0.00514    0.00490   -0.01346
AFIX  23
H65A  2    0.076090    0.360221    0.220362    11.00000   -1.20000
H65B  2   -0.017240    0.438276    0.185114    11.00000   -1.20000
AFIX   0
C66   1   -0.044278    0.531327    0.254432    11.00000    0.04677    0.03191 =
         0.04630   -0.00459   -0.00382   -0.01847
AFIX  23
H66A  2   -0.127041    0.517477    0.247602    11.00000   -1.20000
H66B  2   -0.025955    0.464027    0.282330    11.00000   -1.20000
AFIX   0
C67   1   -0.014603    0.728312    0.262055    11.00000    0.02327    0.02138 =
         0.03830    0.00020   -0.00271   -0.00581
AFIX  13
H67   2    0.050380    0.732530    0.284458    11.00000   -1.20000
AFIX   0
C68   1    0.239406    0.872040    0.067290    11.00000    0.02625    0.02924 =
         0.06168    0.01311   -0.00985    0.00018
AFIX 137
H68A  2    0.281355    0.869546    0.038229    11.00000   -1.50000
H68B  2    0.213955    0.990198    0.073630    11.00000   -1.50000
H68C  2    0.172461    0.795826    0.065253    11.00000   -1.50000
AFIX   0
C69   1   -0.062262    0.817167    0.179320    11.00000    0.03299    0.03362 =
         0.03378   -0.00020   -0.00150    0.00201
AFIX 137
H69A  2   -0.029600    0.831202    0.148634    11.00000   -1.50000
H69B  2   -0.104384    0.921902    0.187764    11.00000   -1.50000
H69C  2   -0.114753    0.718329    0.179451    11.00000   -1.50000
AFIX   0
C70   1   -0.116171    0.831790    0.283881    11.00000    0.02447    0.03283 =
         0.04041   -0.00535    0.00115   -0.00683
AFIX  13
H70   2   -0.184719    0.817279    0.263571    11.00000   -1.20000
AFIX   0
C71   1   -0.092039    1.030474    0.288559    11.00000    0.05431    0.04004 =
         0.03400   -0.00451    0.01104    0.00496
AFIX 137
H71A  2   -0.155945    1.085651    0.304709    11.00000   -1.50000
H71B  2   -0.084228    1.081538    0.258015    11.00000   -1.50000
H71C  2   -0.020888    1.048195    0.305871    11.00000   -1.50000
AFIX   0
C72   1   -0.146913    0.753313    0.332130    11.00000    0.02403    0.05729 =
         0.03639    0.00586    0.00411    0.00240
AFIX  23
H72A  2   -0.088516    0.792202    0.354536    11.00000   -1.20000
H72B  2   -0.141662    0.625983    0.330090    11.00000   -1.20000
AFIX   0
C73   1   -0.269916    0.802434    0.351144    11.00000    0.03436    0.05582 =
         0.04848    0.00494    0.00601   -0.00322
AFIX  23
H73A  2   -0.274630    0.929375    0.354602    11.00000   -1.20000
H73B  2   -0.328710    0.767008    0.328499    11.00000   -1.20000
AFIX   0
C74   1   -0.297079    0.717625    0.397282    11.00000    0.03225    0.09446 =
         0.03528    0.00768   -0.00207    0.00870
AFIX  23
H74A  2   -0.241846    0.761148    0.420355    11.00000   -1.20000
H74B  2   -0.284872    0.591623    0.394368    11.00000   -1.20000
AFIX   0
C75   1   -0.421472    0.749326    0.415460    11.00000    0.02287    0.07374 =
         0.03448   -0.01612    0.00165    0.00191
AFIX  13
H75   2   -0.477327    0.723664    0.390313    11.00000   -1.20000
AFIX   0
C76   1   -0.445594    0.626146    0.456165    11.00000    0.04005    0.09655 =
         0.06149    0.01010    0.01905   -0.00537
AFIX 137
H76A  2   -0.445098    0.506461    0.445307    11.00000   -1.50000
H76B  2   -0.520836    0.652983    0.469332    11.00000   -1.50000
H76C  2   -0.386096    0.641125    0.479586    11.00000   -1.50000
AFIX   0
C77   1   -0.435641    0.944598    0.430211    11.00000    0.04080    0.12905 =
         0.03088    0.01975    0.00617   -0.00291
AFIX 137
H77A  2   -0.378154    0.973092    0.453548    11.00000   -1.50000
H77B  2   -0.512687    0.962509    0.442773    11.00000   -1.50000
H77C  2   -0.424860    1.019180    0.403453    11.00000   -1.50000
AFIX   0
BR78  3    0.680048    0.765562    0.016716    11.00000    0.02481    0.03154 =
         0.07745   -0.00646    0.01101   -0.00265
HKLF 4

REM  egypt-compound2_2_numabs_b.res in P2(1)
REM R1 =  0.0982 for    5812 Fo > 4sig(Fo)  and  0.1677 for all   11562 data
REM    467 parameters refined using    130 restraints

END

WGHT      0.1174      2.0728

REM Highest difference peak  1.514,  deepest hole -1.683,  1-sigma level  0.108
Q1    1  -0.1563  0.2214  0.4075  11.00000  0.05    1.51
Q2    1   0.6559  0.7019  0.0905  11.00000  0.05    1.27
Q3    1   0.6988  0.7633 -0.0193  11.00000  0.05    1.00
Q4    1   0.6572  0.8385  0.0899  11.00000  0.05    0.94
Q5    1   0.6661  0.7593  0.0523  11.00000  0.05    0.91
Q6    1  -0.2072  0.3267  0.5203  11.00000  0.05    0.69
Q7    1  -0.1801  0.3524  0.4488  11.00000  0.05    0.67
Q8    1  -0.1008  0.2684  0.5135  11.00000  0.05    0.57
Q9    1   0.5935  0.8150 -0.0138  11.00000  0.05    0.57
Q10   1   0.6162  0.9130  0.0288  11.00000  0.05    0.48
Q11   1   0.6846  0.9509  0.0206  11.00000  0.05    0.48
Q12   1  -0.1756  0.1473  0.5116  11.00000  0.05    0.47
Q13   1   0.4177  0.7620  0.1190  11.00000  0.05    0.43
Q14   1  -0.1440  0.1870  0.4584  11.00000  0.05    0.43
Q15   1   0.2827  0.3356  0.0562  11.00000  0.05    0.40
Q16   1   0.2055 -0.2192  0.4402  11.00000  0.05    0.40
Q17   1   0.7540  0.9130  0.0348  11.00000  0.05    0.39
Q18   1  -0.1917  0.1458  0.4564  11.00000  0.05    0.39
Q19   1   1.0116  0.3470  0.1224  11.00000  0.05    0.39
Q20   1   0.6066  0.6209  0.0170  11.00000  0.05    0.38
;
_shelx_res_checksum                53476
_shelx_hkl_file
;
   0 -10   0   17.54    9.54
   0 -10   0   15.01    8.93
   0 -10   1    7.90    6.38
   0 -10  -1   17.76    9.68
   0 -10  -1   16.93    9.43
   0 -10   1   16.49    9.35
   0 -10   2   12.95    8.60
   0 -10   2   18.07    9.97
   0 -10  -2   15.35    7.74
   0 -10  -2   12.40    7.41
   0 -10  -3    6.86    5.53
   0 -10   3    6.76    7.03
   0 -10   3    6.54    5.73
   0 -10  -3   -4.62    4.71
   0 -10  -4    1.84    1.40
   0 -10   4    2.93    4.39
   0 -10  -4    6.08    6.05
   0 -10  -5    7.77    5.70
   0 -10  -5   11.46    7.71
   0 -10   5    5.39    5.98
   0 -10  -6    5.48    3.47
   0  -9   0   -1.87    1.40
   0  -9   0    0.80    2.44
   0  -9  -1   -3.32    4.64
   0  -9   1   -0.13    2.19
   0  -9  -1    1.27    1.84
   0  -9   1    2.67    3.31
   0  -9   2   -1.28    2.02
   0  -9  -2    1.66    1.92
   0  -9  -2   -0.11    0.53
   0  -9   2    1.84    3.11
   0  -9  -3    2.34    0.93
   0  -9   3    1.90    2.60
   0  -9  -3   -1.21    1.35
   0  -9   3    3.55    4.77
   0  -9   4    8.67    6.08
   0  -9  -4   -2.93    4.58
   0  -9  -4    5.25    5.31
   0  -9   4   16.22    8.24
   0  -9  -5    2.42    2.16
   0  -9   5    8.50    6.89
   0  -9   5    9.64    5.83
   0  -9  -5    7.73    6.49
   0  -9  -6   13.42    7.07
   0  -9   6   22.22    9.67
   0  -9  -6    7.38    5.30
   0  -9   6   15.30    8.24
   0  -9   7    4.42    5.70
   0  -9  -7    4.71    5.63
   0  -9   7   11.18    7.24
   0  -9  -7    5.81    5.25
   0  -9   8    7.20    6.78
   0  -9  -8    3.82    3.83
   0  -9  -8    7.19    6.22
   0  -9   8    3.92    3.73
   0  -9   9    4.23    5.66
   0  -9   9   -1.77    4.47
   0  -9  -9    4.24    5.16
   0  -9  -9    0.65    2.33
   0  -9  10    4.01    3.99
   0  -9  10    8.87    6.83
   0  -9 -10    7.36    5.13
   0  -9 -10    6.06    5.36
   0  -9  11    4.72    6.34
   0  -9 -11    3.80    6.60
   0  -9 -11    6.48    6.27
   0  -9 -12    1.01    1.64
   0  -9 -12    4.92    3.90
   0  -9  12    4.63    4.29
   0  -9 -13   -1.00    2.35
   0  -9  13    4.14    6.11
   0  -9 -14    3.78    1.26
   0  -9  14   10.33    6.60
   0  -9 -14    6.36    6.49
   0  -9 -15    5.26    4.21
   0  -9 -16   11.48    7.92
   0  -9 -17    4.90    3.68
   0  -9 -18    9.02    6.21
   0  -8   0   16.74    7.43
   0  -8   0   24.90   10.23
   0  -8  -1   16.18    7.36
   0  -8   1   19.16    8.19
   0  -8  -1   32.10   10.62
   0  -8   1   25.45    9.82
   0  -8  -2   51.30   13.68
   0  -8   2   40.24   11.83
   0  -8   2   39.05   11.97
   0  -8  -2   35.77   10.88
   0  -8   3   31.68   10.36
   0  -8   3   34.16   11.94
   0  -8  -3   42.75   13.47
   0  -8  -3   23.53    9.64
   0  -8  -4   43.65    9.93
   0  -8   4   39.77   12.49
   0  -8  -4   53.68   14.13
   0  -8   4   34.61   10.77
   0  -8  -4   51.28   13.68
   0  -8  -5   26.82    8.62
   0  -8  -5   29.62   10.64
   0  -8   5   18.40    8.50
   0  -8  -5   31.21   11.07
   0  -8   5   13.65    7.43
   0  -8  -6   19.00    7.32
   0  -8   6   13.51    6.94
   0  -8  -6   24.01   10.19
   0  -8   6    8.92    5.12
   0  -8  -6   25.06    8.83
   0  -8  -7   12.55    5.64
   0  -8  -7   12.07    7.61
   0  -8   7    3.86    4.30
   0  -8  -7   12.35    7.39
   0  -8  -8    9.84    5.60
   0  -8   8    6.83    5.67
   0  -8  -8    3.25    2.79
   0  -8  -8    9.09    5.91
   0  -8  -9    1.65    3.93
   0  -8  -9   -1.40    4.27
   0  -8   9    7.63    5.78
   0  -8  -9   -3.24    4.66
   0  -8 -10    2.59    1.80
   0  -8 -10    0.48    1.69
   0  -8 -10    2.74    3.51
   0  -8  10    5.30    5.07
   0  -8 -11   -1.92    3.78
   0  -8  11    2.33    3.41
   0  -8 -11   -1.80    2.50
   0  -8 -11    5.13    5.12
   0  -8  11    0.99    1.01
   0  -8 -12    3.06    3.13
   0  -8  12    7.54    6.33
   0  -8  12   11.70    7.42
   0  -8 -12   11.63    7.06
   0  -8 -12   10.10    5.38
   0  -8 -13    6.17    4.51
   0  -8  13   -0.22    3.21
   0  -8  13    1.65    5.13
   0  -8 -13    5.06    5.64
   0  -8 -14   -1.12    4.05
   0  -8  14    3.76    6.80
   0  -8  14    4.73    4.36
   0  -8 -14    2.79    0.69
   0  -8 -15   -0.35    3.45
   0  -8  15    2.79    4.46
   0  -8 -15   -2.05    5.34
   0  -8  15    9.95    8.45
   0  -8  16   -4.39    5.33
   0  -8 -16   -3.81    5.23
   0  -8 -16    3.97    5.04
   0  -8  16    4.45    4.47
   0  -8  17    0.92    4.26
   0  -8 -17   -2.69    2.43
   0  -8 -17   -2.46    3.06
   0  -8  17    1.88    4.04
   0  -8  18   11.36    6.71
   0  -8 -18    2.78    1.47
   0  -8 -18    6.61    6.21
   0  -8  18   14.55    8.49
   0  -8  19    1.20    1.11
   0  -8 -19   -4.06    4.33
   0  -8  19    1.53    3.00
   0  -8 -19    1.88    2.90
   0  -8 -20    3.02    5.34
   0  -8  20    0.01    5.10
   0  -8 -20   -0.74    1.54
   0  -8  21   -4.58    7.42
   0  -8 -21   -6.27    7.22
   0  -8 -22    3.24    3.65
   0  -7   0   10.62    5.53
   0  -7   0   13.82    6.57
   0  -7   0   11.28    4.21
   0  -7  -1   23.62    9.28
   0  -7  -1   10.58    5.53
   0  -7   1   32.84   10.21
   0  -7   1   31.45   10.50
   0  -7  -1   15.95    5.36
   0  -7   1   36.36    7.60
   0  -7   2   99.92   16.79
   0  -7  -2   59.64   13.30
   0  -7   2  111.66   18.48
   0  -7  -2   70.31   14.24
   0  -7  -2   57.22    9.80
   0  -7   2   91.23   11.14
   0  -7   3   34.07    6.82
   0  -7  -3   15.76    4.70
   0  -7   3   32.09    9.62
   0  -7   3   45.91   12.99
   0  -7  -3   22.49    8.76
   0  -7  -3   14.05    7.11
   0  -7  -4    0.88    1.27
   0  -7   4    8.87    5.46
   0  -7  -4    6.39    4.54
   0  -7   4   13.19    6.94
   0  -7  -4    0.03    2.33
   0  -7  -5   -0.07    1.16
   0  -7   5   13.33    7.05
   0  -7  -5    6.67    4.53
   0  -7   5    7.65    5.02
   0  -7  -5    7.19    4.63
   0  -7  -6   14.76    4.40
   0  -7   6   27.61    9.29
   0  -7   6   34.44    9.91
   0  -7  -6   20.11    7.09
   0  -7  -6   24.60    8.94
   0  -7  -7    6.59    3.35
   0  -7   7   20.56    9.12
   0  -7   7   23.41    8.63
   0  -7  -7    9.67    6.28
   0  -7  -7    7.97    4.81
   0  -7  -8   10.92    3.77
   0  -7  -8   14.58    5.30
   0  -7  -8   17.15    7.28
   0  -7  -8   15.98    7.52
   0  -7   8   17.19    7.86
   0  -7   9   20.56    9.08
   0  -7  -9   17.34    8.61
   0  -7  -9   22.36   10.84
   0  -7  -9   15.83    7.06
   0  -7 -10   80.29   16.53
   0  -7  10   80.92   16.88
   0  -7 -10   65.59   12.65
   0  -7 -11    7.92    5.24
   0  -7  11   18.39    9.19
   0  -7 -11    5.12    4.27
   0  -7 -12    7.07    3.93
   0  -7 -12    6.67    4.50
   0  -7  12    8.70    4.96
   0  -7 -13    4.45    3.08
   0  -7  13   11.99    7.98
   0  -7 -13   10.32    7.11
   0  -7 -14   22.02    8.37
   0  -7  14   20.17    9.28
   0  -7  14   24.83   10.78
   0  -7 -14   31.95   11.49
   0  -7 -15   13.10    6.84
   0  -7 -15   15.64    8.60
   0  -7  15   15.96    8.16
   0  -7  15   13.78    9.38
   0  -7  16   45.20   14.14
   0  -7 -16   50.34   12.61
   0  -7  16   40.62   13.65
   0  -7  17    6.47    5.20
   0  -7 -17    2.03    4.50
   0  -7  17    5.06    3.71
   0  -7  18    5.70    5.03
   0  -7 -18   -2.45    0.89
   0  -7  18    2.33    5.25
   0  -7  19    5.33    5.24
   0  -7 -19    6.06    5.45
   0  -7  19    9.20    8.27
   0  -7 -20   36.89   11.86
   0  -7  20   21.53    9.92
   0  -7 -21    3.32    2.36
   0  -7  21    8.32    5.57
   0  -7 -22    7.21    3.93
   0  -7  22   11.12    7.72
   0  -7 -23   10.05    9.04
   0  -7  23    2.92    4.68
   0  -7 -24    3.58    2.59
   0  -7  24    4.15    5.02
   0  -7 -25    1.75    3.65
   0  -7  25   -4.78    4.82
   0  -7  26   -0.42    4.20
   0  -7  27   -6.90    5.78
   0  -6   0  548.67   37.33
   0  -6   0  574.16   37.36
   0  -6   0  574.99   28.13
   0  -6   1  195.11   22.59
   0  -6  -1  194.73   23.21
   0  -6   1  210.57   24.54
   0  -6   1  203.07   17.45
   0  -6  -1  152.90   16.17
   0  -6   2   81.89   14.52
   0  -6  -2  103.95   16.49
   0  -6  -2  116.83   17.31
   0  -6  -2   63.26    8.40
   0  -6   2   84.71   14.82
   0  -6   2  101.21   11.42
   0  -6  -2  105.54   12.58
   0  -6   3   32.11    9.89
   0  -6  -3   36.59   10.28
   0  -6   3   29.90    8.70
   0  -6  -3   45.84   11.68
   0  -6   3   31.15    6.77
   0  -6  -3   39.76    8.49
   0  -6  -4   46.25   11.05
   0  -6   4   44.96   10.30
   0  -6   4   46.83   10.72
   0  -6  -4   60.24   12.15
   0  -6  -4   59.34    9.95
   0  -6   4   52.24    7.79
   0  -6  -5   51.15   12.68
   0  -6   5   37.43   11.29
   0  -6   5   29.49    9.05
   0  -6  -5   65.23   14.31
   0  -6  -5   72.28   12.41
   0  -6   5   30.67    6.12
   0  -6  -6  164.08   20.87
   0  -6   6  116.76   16.77
   0  -6  -6  182.51   20.96
   0  -6   6  110.97   17.57
   0  -6   6  107.15   10.28
   0  -6  -6  165.89   17.45
   0  -6  -7   15.05    6.70
   0  -6   7   22.14    9.24
   0  -6   7   14.25    6.88
   0  -6  -7   20.59    7.00
   0  -6   8    1.33    1.58
   0  -6  -8    9.67    5.60
   0  -6  -8   10.73    4.25
   0  -6  -8    9.19    4.07
   0  -6   9    1.38    0.62
   0  -6  -9    2.39    3.34
   0  -6  -9    1.02    1.96
   0  -6  -9   -0.47    1.05
   0  -6  10    1.83    2.23
   0  -6 -10    8.76    3.27
   0  -6 -10    4.51    2.51
   0  -6  11    0.70    2.49
   0  -6 -11    3.55    3.21
   0  -6 -11    0.87    1.04
   0  -6 -11    3.46    2.64
   0  -6 -12   21.68    7.42
   0  -6  12   20.24    7.89
   0  -6 -13   14.93    6.87
   0  -6  13    1.67    1.77
   0  -6 -14   64.78   13.40
   0  -6  14   29.42   10.03
   0  -6 -15    7.49    4.30
   0  -6  15    0.43    2.82
   0  -6  15    7.97    5.93
   0  -6  16   33.23   10.81
   0  -6 -16   14.71    5.93
   0  -6  16   29.62   11.15
   0  -6  17   -0.72    1.96
   0  -6 -17    3.63    3.71
   0  -6  17    1.22    0.64
   0  -6  18   16.97    8.20
   0  -6 -18   22.98    8.91
   0  -6  18   17.03    8.08
   0  -6 -19   -0.68    2.55
   0  -6  19    2.20    0.84
   0  -6 -20   17.64    7.82
   0  -6  20   25.21    9.96
   0  -6 -21    0.71    2.70
   0  -6  21    3.17    4.06
   0  -6 -22   13.70    7.19
   0  -6  22   17.48    8.38
   0  -6 -23   -1.82    2.41
   0  -6  23    1.45    2.35
   0  -6 -24   -2.57    2.76
   0  -6  24    2.49    1.76
   0  -6 -25    4.14    1.39
   0  -6  25   -1.43    2.44
   0  -6 -26    3.01    5.41
   0  -6  26   -3.03    3.54
   0  -6 -27   -2.92    3.93
   0  -6  27    0.75    3.70
   0  -6 -28   17.85    9.44
   0  -5   0    6.67    3.78
   0  -5   0    2.45    1.91
   0  -5   0    2.89    1.42
   0  -5   0    3.94    1.74
   0  -5   1    3.25    2.92
   0  -5  -1    7.98    4.99
   0  -5  -1   11.07    4.76
   0  -5   1    7.88    4.71
   0  -5   1    0.85    0.31
   0  -5  -1    3.28    1.74
   0  -5  -1    7.33    4.04
   0  -5   1   10.44    4.27
   0  -5  -2   43.33    9.25
   0  -5  -2   52.23   10.40
   0  -5   2   67.27   11.30
   0  -5   2   66.74   11.49
   0  -5  -2   34.09    5.40
   0  -5   2   41.89    4.28
   0  -5   2   72.46    8.69
   0  -5  -2   48.48    7.73
   0  -5  -3   10.15    5.58
   0  -5  -3    2.26    1.10
   0  -5   3   17.24    6.32
   0  -5   3   15.69    5.77
   0  -5  -3    1.75    1.00
   0  -5  -3    2.04    2.46
   0  -5   4   20.90    6.68
   0  -5  -4    4.05    3.32
   0  -5   4   18.25    6.56
   0  -5  -4    0.17    1.29
   0  -5  -4    3.69    1.55
   0  -5   5   16.99    7.19
   0  -5   5   17.10    6.84
   0  -5  -5    8.64    5.12
   0  -5  -5    6.70    4.54
   0  -5  -6   78.28   13.22
   0  -5   6  141.82   16.77
   0  -5   6  140.27   17.85
   0  -5  -6   88.85   11.72
   0  -5   7   27.76    9.45
   0  -5   7   24.67    7.81
   0  -5  -7   10.41    5.71
   0  -5  -7    7.31    3.41
   0  -5  -7   16.45    6.06
   0  -5  -8   31.60    6.21
   0  -5   8   45.88   10.49
   0  -5  -8   28.45    5.71
   0  -5  -8   36.02    7.94
   0  -5  -9    6.20    3.07
   0  -5  -9   12.65    6.71
   0  -5  -9    7.94    3.50
   0  -5  10  143.10   19.42
   0  -5 -10  118.05   10.62
   0  -5 -10  127.78   10.43
   0  -5 -10  152.79   17.47
   0  -5 -11   12.74    3.72
   0  -5 -11   17.88    8.62
   0  -5  11   20.35    8.25
   0  -5 -11   11.64    3.89
   0  -5  12  125.20   18.34
   0  -5 -12  106.86    9.22
   0  -5 -12  108.05    8.59
   0  -5 -12  118.27   15.86
   0  -5 -13   19.36    8.07
   0  -5  13   19.16    9.15
   0  -5 -13    5.90    2.49
   0  -5 -14   63.42    6.18
   0  -5  14   67.93   14.24
   0  -5 -14   63.38   12.46
   0  -5 -15    4.71    1.75
   0  -5  15   14.01    7.72
   0  -5 -15   14.50    7.13
   0  -5  16   54.69   13.07
   0  -5 -16   53.94   11.97
   0  -5  16   45.00   11.74
   0  -5  17   13.02    7.56
   0  -5 -17   13.95    7.86
   0  -5  17   12.86    6.72
   0  -5 -18   63.86   13.90
   0  -5  18   40.33   11.32
   0  -5 -19   14.70    7.77
   0  -5  19   10.34    6.04
   0  -5 -20   87.24   17.04
   0  -5  20   56.53   13.51
   0  -5 -21   11.13    7.90
   0  -5  21    2.65    3.45
   0  -5 -22   36.44   10.90
   0  -5  22   12.99    6.11
   0  -5 -23    2.88    3.66
   0  -5  23    1.15    1.00
   0  -5 -24   13.64    6.69
   0  -5  24    5.39    4.37
   0  -5 -25    5.13    5.75
   0  -5  25   -6.70    5.72
   0  -5 -26    9.69    4.22
   0  -5  26   -0.73    3.74
   0  -5 -27   -4.30    3.54
   0  -5  27   -0.77    3.83
   0  -5 -28    3.61    3.12
   0  -5 -29    4.32    5.57
   0  -5 -30    2.52    1.86
   0  -4   0  820.31   35.71
   0  -4   0  819.97   35.85
   0  -4  -1   38.92    8.94
   0  -4   1   36.84    4.75
   0  -4  -1   32.52    9.06
   0  -4  -1   19.20    4.15
   0  -4  -1   38.30    8.50
   0  -4   2   21.93    3.00
   0  -4  -2   33.37    5.37
   0  -4  -2   45.47    7.40
   0  -4   2   28.07    6.50
   0  -4  -2   36.10    7.52
   0  -4  -2   33.71    7.48
   0  -4   2   30.03    7.53
   0  -4  -2   40.02    6.85
   0  -4  -3   16.91    4.79
   0  -4  -3   28.82    8.09
   0  -4   3   15.82    5.90
   0  -4  -3   29.74    8.48
   0  -4   3   12.08    4.70
   0  -4  -3   32.86    6.29
   0  -4  -4  235.46   15.62
   0  -4   4  249.34   20.79
   0  -4  -4  298.75   19.02
   0  -4   4  237.06   19.01
   0  -4  -4  281.51   22.01
   0  -4  -4  247.85   16.00
   0  -4   5   27.64    7.92
   0  -4  -5   33.17    6.19
   0  -4  -5   38.09    9.75
   0  -4  -5   21.53    5.69
   0  -4   5   33.92    9.16
   0  -4  -5   42.73    8.85
   0  -4   6  169.68   16.42
   0  -4  -6  211.87   13.63
   0  -4   6  163.27   17.74
   0  -4  -6  241.28   18.06
   0  -4  -7   31.23    9.26
   0  -4   7   20.74    7.51
   0  -4  -7   23.66    4.95
   0  -4  -7   17.01    4.57
   0  -4  -8  257.60   13.83
   0  -4  -8  237.68   13.90
   0  -4  -8  281.75   20.63
   0  -4  -9    6.52    2.61
   0  -4   9    9.27    5.79
   0  -4  -9   10.41    3.17
   0  -4  -9   13.37    5.92
   0  -4 -10   60.23    6.05
   0  -4 -10   59.90    6.31
   0  -4 -10   68.59   10.90
   0  -4 -11    2.54    1.57
   0  -4 -11    5.89    4.06
   0  -4  11    4.11    4.42
   0  -4 -11    2.99    1.43
   0  -4  12   67.62   12.96
   0  -4 -12   69.15    5.59
   0  -4 -12   77.93    6.71
   0  -4 -12   85.54   12.63
   0  -4  12   47.28    6.11
   0  -4 -13    1.73    0.92
   0  -4 -13    3.45    2.41
   0  -4  13    1.94    1.43
   0  -4  13    0.02    2.14
   0  -4 -13    2.57    1.15
   0  -4  14   -2.40    4.09
   0  -4  14   -1.21    0.91
   0  -4 -14   -0.87    0.68
   0  -4 -14    4.14    1.47
   0  -4 -14    2.70    0.85
   0  -4 -15    1.55    0.99
   0  -4  15    2.33    3.25
   0  -4  15   -2.25    1.60
   0  -4 -15   -0.11    1.22
   0  -4  16   20.44    7.34
   0  -4  16   12.29    3.30
   0  -4 -16   11.02    4.87
   0  -4  16   13.40    5.65
   0  -4 -17   -2.47    3.04
   0  -4  17    1.58    2.41
   0  -4 -18   -2.06    3.87
   0  -4  18    4.83    2.68
   0  -4 -19   -0.12    3.16
   0  -4  19   -0.35    1.43
   0  -4 -20   24.80    8.49
   0  -4  20   32.88    8.89
   0  -4 -21    2.07    2.76
   0  -4  21    9.11    5.34
   0  -4 -22   37.37   11.53
   0  -4  22   36.54   10.45
   0  -4 -23    4.46    4.68
   0  -4  23    1.64    1.85
   0  -4 -24   18.80    7.65
   0  -4  24    9.32    5.40
   0  -4 -25    2.54    3.04
   0  -4  25   -4.90    4.15
   0  -4 -26   29.83   10.26
   0  -4  26   22.27    7.93
   0  -4 -27    1.08    2.52
   0  -4  27    1.38    1.58
   0  -4 -28    2.50    3.19
   0  -4 -29    8.69    6.36
   0  -4 -30   26.11   10.60
   0  -4 -31    8.60    6.68
   0  -4 -32   17.27    9.05
   0  -3   0    0.45    0.76
   0  -3   0   -0.23    0.48
   0  -3   0    1.78    1.89
   0  -3   0    1.59    1.57
   0  -3   0    1.15    0.86
   0  -3  -1    1.01    1.17
   0  -3   1   -0.10    0.39
   0  -3  -1    2.51    1.34
   0  -3   1    0.93    0.74
   0  -3  -1    1.00    1.68
   0  -3  -1    4.57    3.13
   0  -3   1    1.08    1.55
   0  -3   1    1.15    1.07
   0  -3  -1    3.38    2.44
   0  -3   1    0.95    1.22
   0  -3  -2   64.01    9.14
   0  -3   2   70.98    9.41
   0  -3   2   58.37    3.98
   0  -3  -2   64.60    6.48
   0  -3  -2   71.82    7.85
   0  -3   2   66.83    8.66
   0  -3  -2   64.88    9.14
   0  -3  -2   67.21    7.43
   0  -3   2   70.53    8.76
   0  -3  -3    0.82    1.86
   0  -3  -3    2.85    2.00
   0  -3  -3    1.78    2.49
   0  -3  -3    2.46    2.16
   0  -3   3    0.37    1.22
   0  -3   3    3.86    3.02
   0  -3   3    3.56    3.02
   0  -3  -3    4.56    2.60
   0  -3  -4  139.04   11.09
   0  -3   4  270.68   19.04
   0  -3  -4  158.01   12.75
   0  -3  -4  135.86   10.21
   0  -3   4  254.65   17.34
   0  -3  -4  143.61   13.93
   0  -3  -5    1.66    2.20
   0  -3  -5    3.22    2.35
   0  -3  -5    3.13    3.38
   0  -3   5   11.01    4.78
   0  -3  -5    3.22    2.12
   0  -3  -6   76.04    6.93
   0  -3  -6   77.84    9.13
   0  -3  -6   91.77   10.20
   0  -3  -6   74.24    6.93
   0  -3  -6   76.75   10.32
   0  -3  -7    2.88    2.78
   0  -3  -7    2.82    1.46
   0  -3  -7    7.93    4.00
   0  -3  -7    8.90    4.86
   0  -3   7   15.43    6.06
   0  -3  -7    7.14    2.60
   0  -3  -8  412.31   23.33
   0  -3  -8  370.76   13.94
   0  -3  -8  372.57   14.01
   0  -3  -9   15.28    6.95
   0  -3   9   22.61    7.70
   0  -3  -9   15.13    3.28
   0  -3  -9    7.64    2.23
   0  -3  10  329.67   24.92
   0  -3 -10  343.05   22.79
   0  -3 -10  325.87   12.46
   0  -3 -10  311.51   11.43
   0  -3  11    9.97    3.17
   0  -3 -11   10.66    6.43
   0  -3  11   14.60    7.03
   0  -3 -11    9.82    2.36
   0  -3 -11    1.89    1.06
   0  -3  12  261.63   23.28
   0  -3 -12  283.20   22.13
   0  -3  12  227.66   13.52
   0  -3 -12  253.85    8.93
   0  -3 -12  292.37   11.43
   0  -3  13    7.49    5.03
   0  -3 -13    3.51    3.98
   0  -3  13    4.04    2.14
   0  -3 -13    2.16    1.51
   0  -3 -13    2.27    1.13
   0  -3  14   48.95    6.98
   0  -3 -14   60.35   11.33
   0  -3  15    7.29    4.67
   0  -3  15    3.72    2.36
   0  -3 -15    6.48    4.75
   0  -3 -16  158.43   18.61
   0  -3  16  140.18   12.51
   0  -3  16  128.71   15.76
   0  -3 -17    2.41    1.04
   0  -3  17    8.54    5.18
   0  -3 -17   10.41    6.66
   0  -3 -18   63.13    3.82
   0  -3  18   85.60   13.63
   0  -3  19    5.60    4.33
   0  -3 -19    5.02    1.24
   0  -3 -19    9.24    6.07
   0  -3  20   56.58   11.22
   0  -3 -20   54.27    4.02
   0  -3 -21    6.93    5.28
   0  -3  21    1.28    1.46
   0  -3 -22   65.89   13.98
   0  -3  22   33.16    8.39
   0  -3 -23   11.54    7.17
   0  -3  23    1.20    2.15
   0  -3 -24   37.33   10.52
   0  -3  24    9.77    4.65
   0  -3 -25    0.02    0.72
   0  -3  25   -0.07    0.33
   0  -3 -26   10.29    4.36
   0  -3  26   10.19    4.26
   0  -3 -27   -4.52    2.75
   0  -3 -28    3.79    0.63
   0  -3 -29    1.85    3.83
   0  -3 -30   22.49    9.99
   0  -3 -31    0.35    2.50
   0  -3 -32    6.51    6.66
   0  -3 -33    0.47    1.19
   0  -3 -34    4.43    5.81
   0  -2   0 1033.15   29.99
   0  -2   0 1019.61   25.37
   0  -2   0 1001.18   28.20
   0  -2   0 1019.95   28.16
   0  -2   0 1062.30   18.24
   0  -2   0  996.99   28.14
   0  -2  -1    7.98    3.08
   0  -2  -1    8.43    2.56
   0  -2   1   10.61    3.45
   0  -2  -1    8.94    3.55
   0  -2  -1   12.15    4.32
   0  -2   1    5.69    3.16
   0  -2   1   15.54    4.81
   0  -2  -1   10.63    4.72
   0  -2   1   14.66    5.09
   0  -2  -2  875.72   27.62
   0  -2  -2  912.93   21.38
   0  -2   2  929.49   28.24
   0  -2  -2  904.09   24.12
   0  -2   2  922.95   26.55
   0  -2  -2  875.06   21.39
   0  -2  -2  878.86   26.00
   0  -2   2  905.32   26.71
   0  -2   2  937.21   26.80
   0  -2  -3    4.38    2.26
   0  -2  -3   10.37    3.13
   0  -2  -3    5.99    3.58
   0  -2  -3    7.88    3.56
   0  -2  -3   10.32    2.88
   0  -2   3    7.47    3.68
   0  -2   3    4.80    2.62
   0  -2   3    8.11    4.07
   0  -2   3   12.70    4.24
   0  -2  -4  242.81   14.73
   0  -2   4  247.58   15.69
   0  -2  -4  256.20   13.26
   0  -2  -4  271.62   14.63
   0  -2   4  263.65   14.79
   0  -2  -4  242.16   10.34
   0  -2  -4  255.18   14.05
   0  -2   4  237.40   14.19
   0  -2   4  236.03   14.60
   0  -2  -5    6.46    3.13
   0  -2  -5    4.84    1.65
   0  -2  -5   13.32    3.93
   0  -2  -5    8.00    4.00
   0  -2  -5   10.32    3.61
   0  -2   5    9.53    3.88
   0  -2   5    5.62    3.19
   0  -2  -5   10.55    2.59
   0  -2   5    6.39    3.48
   0  -2  -6  625.44   25.11
   0  -2  -6  611.52   14.66
   0  -2   6  564.30   25.38
   0  -2  -6  669.61   24.45
   0  -2  -6  656.49   25.19
   0  -2  -6  592.21   14.02
   0  -2   6  546.77   21.60
   0  -2   6  556.41   24.08
   0  -2  -6  690.72   23.47
   0  -2  -7    8.19    3.86
   0  -2  -7    2.16    0.92
   0  -2  -7   10.90    3.97
   0  -2  -7    9.70    3.78
   0  -2   7    4.70    2.91
   0  -2  -7   10.84    4.20
   0  -2   7    3.81    3.27
   0  -2  -7    5.88    1.72
   0  -2   7    5.09    3.22
   0  -2  -8  180.46   14.60
   0  -2  -8  196.40    8.31
   0  -2  -8  186.43   14.89
   0  -2   8  135.72   13.58
   0  -2  -8  192.44   14.75
   0  -2   8  121.57    8.50
   0  -2  -8  158.11    6.94
   0  -2  -8  207.98   13.45
   0  -2   8  129.07   10.75
   0  -2   9    2.67    3.10
   0  -2   9    1.24    1.40
   0  -2  -9    3.09    2.32
   0  -2   9    1.57    1.14
   0  -2  -9    3.95    2.74
   0  -2  -9    2.69    1.20
   0  -2  -9    2.56    2.62
   0  -2 -10  117.55    6.75
   0  -2  10   68.11   10.49
   0  -2  10   68.56    6.94
   0  -2 -10  114.53   12.16
   0  -2 -10  106.42   11.88
   0  -2  10   63.64    7.64
   0  -2 -10  110.08    9.67
   0  -2  11    1.51    1.20
   0  -2 -11    0.82    1.17
   0  -2 -11    2.54    2.31
   0  -2  11    3.04    2.17
   0  -2 -11    2.07    1.12
   0  -2  12  207.96   14.03
   0  -2 -12  241.59    8.87
   0  -2 -12  257.97   19.91
   0  -2 -12  234.12   14.03
   0  -2  12  216.54   13.95
   0  -2  13    1.24    1.45
   0  -2 -13    2.24    1.00
   0  -2 -13    4.73    4.11
   0  -2  13   -0.31    1.15
   0  -2  13    2.11    1.48
   0  -2  14   92.58    9.35
   0  -2 -14  121.67    7.06
   0  -2  14  101.13   10.39
   0  -2  14   92.27   11.44
   0  -2  15    0.34    1.29
   0  -2 -15    1.40    1.22
   0  -2  15   -1.03    1.96
   0  -2 -15    1.69    2.10
   0  -2  15    0.91    1.31
   0  -2 -16   65.97    5.82
   0  -2  16   67.55    7.79
   0  -2 -16   73.47   12.38
   0  -2  16   67.94   10.43
   0  -2  17   -1.00    1.13
   0  -2 -17    1.47    1.01
   0  -2  17    0.75    0.23
   0  -2 -17   -0.80    1.24
   0  -2  18   24.78    6.39
   0  -2 -18   37.35    4.73
   0  -2  18   26.61    4.99
   0  -2 -18   40.60    9.28
   0  -2  19    0.82    1.26
   0  -2 -19    1.75    1.38
   0  -2  19    2.22    1.73
   0  -2 -19    0.08    1.35
   0  -2 -20   65.06    6.96
   0  -2  20   89.80    8.85
   0  -2 -20   77.11   13.61
   0  -2  20   85.11   11.68
   0  -2  21    1.25    1.12
   0  -2 -21    0.16    1.06
   0  -2 -21    2.54    3.94
   0  -2  22   18.40    5.47
   0  -2 -22   17.49    3.92
   0  -2 -22   18.95    7.30
   0  -2  23   -0.41    1.04
   0  -2 -23    2.43    2.00
   0  -2 -23    3.72    5.32
   0  -2  24   70.33   10.94
   0  -2 -24   82.98   16.55
   0  -2 -24   73.23    8.50
   0  -2 -25    3.25    3.50
   0  -2  25   -0.07    1.29
   0  -2 -26   33.18   10.45
   0  -2 -27    7.66    6.35
   0  -2 -28  104.97   19.45
   0  -2 -29    3.04    5.16
   0  -2 -30   23.82   10.11
   0  -2 -31    2.11    4.41
   0  -2 -32    8.77    6.42
   0  -2 -33   -2.96    4.82
   0  -2 -34   12.27    7.77
   0  -2  34   10.94    7.17
   0  -2 -35    7.76    6.97
   0  -2 -36   10.01    6.43
   0  -1   0    1.13    0.75
   0  -1   0    1.58    0.92
   0  -1   0    1.04    0.63
   0  -1   0    1.28    0.61
   0  -1  -1   -0.44    0.49
   0  -1  -1    0.46    0.57
   0  -1  -1    0.54    0.53
   0  -1   1    0.39    0.86
   0  -1   1    0.17    0.69
   0  -1   1   -0.74    0.84
   0  -1  -1    0.02    0.37
   0  -1   1   -0.04    0.36
   0  -1  -2  357.49   12.68
   0  -1  -2  393.15   11.59
   0  -1   2  377.76   13.53
   0  -1  -2  414.88   12.92
   0  -1   2  386.48   12.45
   0  -1   2  378.04   12.71
   0  -1  -2  370.41   11.75
   0  -1   2  373.13   12.98
   0  -1  -3    0.05    0.32
   0  -1  -3    0.83    0.81
   0  -1  -3    0.23    0.37
   0  -1   3    1.05    1.15
   0  -1  -3    0.23    0.39
   0  -1   3    0.97    0.67
   0  -1   3    1.52    1.20
   0  -1  -4  264.39   12.21
   0  -1   4  396.51   16.04
   0  -1  -4  260.04   11.90
   0  -1  -4  258.23   12.22
   0  -1   4  370.40   12.84
   0  -1   4  393.67   15.25
   0  -1  -4  269.00   10.43
   0  -1  -5    0.07    0.41
   0  -1  -5    0.76    0.43
   0  -1  -5    2.67    1.80
   0  -1   5    3.38    1.63
   0  -1  -5    1.17    1.20
   0  -1  -5    0.66    0.66
   0  -1   5    2.00    1.88
   0  -1   5    4.30    1.97
   0  -1   5    4.53    2.35
   0  -1  -6  575.06   12.38
   0  -1  -6  597.11   21.33
   0  -1   6  621.82   23.23
   0  -1   6  644.80   17.20
   0  -1  -6  555.28   20.28
   0  -1  -6  506.54   19.45
   0  -1  -6  548.24   15.41
   0  -1   6  618.98   21.69
   0  -1   6  575.66   16.50
   0  -1  -7    3.63    2.12
   0  -1   7    2.41    1.42
   0  -1  -7    2.66    2.38
   0  -1  -7    1.41    1.16
   0  -1  -7    0.99    1.40
   0  -1  -7    2.59    1.14
   0  -1   7    3.23    2.30
   0  -1   7    6.65    2.41
   0  -1  -8  324.17   17.81
   0  -1  -8  321.61   17.67
   0  -1   8  368.60   15.69
   0  -1  -8  314.62   17.30
   0  -1   8  325.49   12.56
   0  -1  -8  339.24   10.16
   0  -1   8  351.42   18.21
   0  -1  -9    1.16    1.57
   0  -1   9    2.69    1.81
   0  -1  -9    3.06    2.38
   0  -1  -9    1.32    0.86
   0  -1   9    2.63    1.46
   0  -1   9    1.50    1.89
   0  -1 -10  128.04   12.30
   0  -1  10  138.83   12.28
   0  -1  10  134.68    8.30
   0  -1 -10  128.87    7.45
   0  -1  10  146.25   11.14
   0  -1  10  131.71   10.28
   0  -1 -10  130.94   12.30
   0  -1  11    0.67    1.32
   0  -1  11    2.17    1.43
   0  -1  11    1.88    2.26
   0  -1 -11    1.78    1.04
   0  -1  11    0.89    0.98
   0  -1 -11    1.67    2.05
   0  -1  12  416.64   23.01
   0  -1  12  388.98   14.33
   0  -1 -12  420.34   15.39
   0  -1  12  446.05   21.64
   0  -1 -12  459.97   25.38
   0  -1  12  417.11   19.30
   0  -1  13    4.15    2.44
   0  -1 -13    3.09    1.76
   0  -1  13    1.76    1.23
   0  -1  13    1.18    1.78
   0  -1 -13    0.81    2.60
   0  -1  14   90.59    6.90
   0  -1 -14  109.37    8.64
   0  -1  14   90.31    9.29
   0  -1 -14  121.63   14.22
   0  -1  15    2.52    2.00
   0  -1  15    1.84    1.49
   0  -1 -15    0.96    1.46
   0  -1 -15    3.56    3.37
   0  -1  16  421.86   14.97
   0  -1 -16  386.52   17.88
   0  -1  16  399.20   20.19
   0  -1 -16  437.76   28.33
   0  -1  17    1.30    1.37
   0  -1 -17    3.81    1.96
   0  -1  17    3.59    1.77
   0  -1 -17    3.89    3.78
   0  -1 -18  226.71   14.75
   0  -1  18  215.77   10.40
   0  -1  18  197.22   14.70
   0  -1  19    2.47    2.40
   0  -1 -19    4.44    2.73
   0  -1  19    3.16    1.57
   0  -1 -19    4.29    4.33
   0  -1 -20  244.38   16.27
   0  -1  20  229.33    9.97
   0  -1  20  198.94   15.15
   0  -1  21   -0.01    1.31
   0  -1  21    0.83    0.64
   0  -1 -22   75.44    9.60
   0  -1  22   58.85    8.37
   0  -1 -22   82.28   14.22
   0  -1  23   -0.50    0.73
   0  -1 -23   -0.11    0.64
   0  -1 -23   -0.22    3.23
   0  -1 -24   20.97    5.40
   0  -1  24   11.30    3.49
   0  -1 -24   25.84    8.75
   0  -1 -25    2.31    1.85
   0  -1 -25    2.26    2.82
   0  -1 -26   -1.18    1.72
   0  -1 -26    0.29    3.54
   0  -1 -27   -0.30    2.04
   0  -1 -27   -2.39    3.32
   0  -1 -28    0.41    1.65
   0  -1  29    3.72    4.43
   0  -1 -29    3.29    3.93
   0  -1  30   16.57    9.41
   0  -1 -30    9.94    6.10
   0  -1  31    0.76    3.01
   0  -1 -31    2.56    3.97
   0  -1  32   14.56    8.82
   0  -1 -32    3.78    3.74
   0  -1  33   -0.59    3.63
   0  -1  34    7.01    6.65
   0  -1  35   -0.35    1.62
   0   0   3    1.15    0.61
   0   0  -4   23.66    2.55
   0   0   4   21.63    2.53
   0   0   4   23.91    3.10
   0   0  -4   25.34    3.24
   0   0   5    3.35    1.43
   0   0  -5    3.13    1.44
   0   0  -5    2.89    1.65
   0   0   5    4.53    1.87
   0   0  -6    9.94    2.18
   0   0   6   20.72    3.10
   0   0   6   20.23    3.57
   0   0  -6    7.86    2.00
   0   0   7    4.59    2.33
   0   0  -7    4.57    2.36
   0   0  -7    2.88    1.72
   0   0   7    3.18    1.80
   0   0   7    1.85    1.00
   0   0   8   44.24    5.28
   0   0  -8   23.19    3.75
   0   0   8   31.55    3.32
   0   0   8   42.31    5.91
   0   0  -8   22.78    4.42
   0   0   9    0.62    0.97
   0   0  -9    2.09    2.05
   0   0  -9    0.97    1.02
   0   0   9    1.37    1.61
   0   0   9    0.20    0.53
   0   0  10   61.79    5.09
   0   0 -10   75.15    8.85
   0   0  10   72.59    8.58
   0   0  10   78.69    7.97
   0   0 -10   70.31    7.11
   0   0 -11    0.58    1.41
   0   0 -11    1.58    1.98
   0   0  11    1.82    1.51
   0   0  11    1.15    1.50
   0   0 -11    1.33    1.38
   0   0  11    0.58    0.77
   0   0  12  102.84    7.19
   0   0 -12  116.97   12.33
   0   0  12  123.24   12.22
   0   0 -12  122.35   10.12
   0   0  12  124.88   11.18
   0   0 -13   -0.20    1.76
   0   0  13    1.03    1.64
   0   0  13    0.03    0.40
   0   0 -13    0.03    0.68
   0   0 -14  112.16   12.76
   0   0  14   90.13    7.08
   0   0  14  110.26   11.52
   0   0 -14  109.03   10.35
   0   0 -15    0.67    1.15
   0   0  15    2.04    1.33
   0   0 -15   -0.37    0.68
   0   0 -16  177.63   17.28
   0   0 -16  181.05   14.42
   0   0 -17   -0.48    0.66
   0   0 -17    0.16    0.44
   0   0 -18   22.26    6.20
   0   0 -18   21.11    5.28
   0   0 -19   -0.58    1.30
   0   0 -19   -0.49    1.19
   0   0 -20    6.88    3.76
   0   0 -20    4.33    2.28
   0   0 -21    2.92    2.83
   0   0  21    4.04    4.39
   0   0 -21    2.57    2.69
   0   0 -22  233.57   23.88
   0   0 -22  224.97   19.02
   0   0  22  251.56   27.05
   0   0 -23    9.44    6.17
   0   0  23    5.82    5.07
   0   0 -23    5.08    3.59
   0   0 -24   45.63   11.25
   0   0  24   52.10   13.05
   0   0 -24   40.21    8.68
   0   0 -25    1.67    3.08
   0   0  25    4.07    5.15
   0   0 -25   -0.01    1.11
   0   0 -26   71.76   14.29
   0   0 -26   68.25   11.60
   0   0  26   82.28   17.30
   0   0 -27    4.18    4.39
   0   0  27    1.59    1.94
   0   0 -27    2.79    2.92
   0   0 -28    4.27    4.67
   0   0  28    4.52    6.12
   0   0 -28    3.98    2.73
   0   0  29    2.66    4.30
   0   0 -29    5.41    4.44
   0   0  30   73.47   17.97
   0   0 -30   45.23   10.64
   0   0  31   -2.36    3.36
   0   0  32   27.37   11.32
   0   0  33   -0.60    4.66
   0   0  34   13.95    7.83
   0   0  35    7.65    7.95
   0   0  36   20.64   11.76
   0   1   0    1.08    0.66
   0   1   0    1.43    0.81
   0   1   0    1.69    0.73
   0   1   1   -1.33    0.74
   0   1   1    0.24    0.65
   0   1  -1    1.22    0.90
   0   1  -1   -0.17    0.51
   0   1  -1    0.60    0.47
   0   1  -1    1.32    0.89
   0   1   1    0.15    0.31
   0   1   2  369.41   13.10
   0   1  -2  353.61   13.52
   0   1  -2  380.33   13.21
   0   1  -2  358.13   12.30
   0   1   2  368.74   11.84
   0   1  -2  363.00   12.35
   0   1   3    0.22    0.39
   0   1   3    1.11    0.86
   0   1   3    0.81    1.00
   0   1  -3    0.96    0.84
   0   1  -3    1.59    1.24
   0   1  -3    0.95    0.72
   0   1  -3    2.26    1.61
   0   1  -4  449.96   17.39
   0   1   4  326.70   14.06
   0   1   4  293.38   13.43
   0   1  -4  457.89   16.69
   0   1   4  312.97   11.12
   0   1  -4  424.10   13.60
   0   1   5    1.65    1.29
   0   1   5    0.69    0.33
   0   1   5    1.08    1.36
   0   1   5    2.19    1.44
   0   1  -5    2.54    1.95
   0   1  -5    4.80    2.69
   0   1  -5    2.09    1.08
   0   1   6  525.55   12.54
   0   1  -6  611.16   22.90
   0   1   6  558.02   21.21
   0   1   6  533.34   20.77
   0   1   6  540.13   14.79
   0   1  -6  554.09   15.58
   0   1  -6  605.07   21.27
   0   1   7    2.07    1.93
   0   1   7    1.35    0.86
   0   1   7    4.01    1.95
   0   1   7    2.18    2.25
   0   1  -7    3.66    2.64
   0   1  -7    5.37    2.89
   0   1   8  339.64   12.16
   0   1  -8  391.06   20.94
   0   1   8  371.02   19.09
   0   1   8  354.57   19.29
   0   1   8  360.41   12.47
   0   1  -8  382.50   18.26
   0   1   9    1.26    0.91
   0   1   9    2.26    2.16
   0   1   9    2.31    1.35
   0   1   9    3.57    2.56
   0   1  -9    4.07    2.64
   0   1  -9    3.42    2.53
   0   1  10   98.77    7.67
   0   1 -10  115.22   12.51
   0   1  10   96.84   11.29
   0   1  10  104.65    6.72
   0   1 -10  110.98   10.77
   0   1  10  107.77   11.34
   0   1 -11    3.99    2.62
   0   1  11    3.40    1.71
   0   1  11    1.38    2.32
   0   1  11    2.92    1.68
   0   1 -11    2.96    2.42
   0   1  12  438.87   18.12
   0   1 -12  399.43   20.93
   0   1 -12  440.02   22.29
   0   1  12  486.83   27.13
   0   1 -12  442.40   22.73
   0   1  12  478.17   14.50
   0   1 -13    3.17    2.25
   0   1 -13    5.40    3.19
   0   1  13    1.33    1.12
   0   1  13    3.89    3.13
   0   1  13    2.49    1.83
   0   1 -13    4.70    3.38
   0   1  14  149.15   16.27
   0   1 -14  129.61   13.19
   0   1  14  129.53   10.89
   0   1 -14  123.32   12.88
   0   1  14  150.33    8.04
   0   1  15    1.15    1.06
   0   1 -15    6.45    4.28
   0   1  15    4.45    4.05
   0   1  15    0.88    1.84
   0   1 -15    2.72    3.21
   0   1  16  354.58   27.24
   0   1 -16  357.25   23.45
   0   1  16  291.27   17.97
   0   1 -16  360.20   23.12
   0   1  16  351.27   12.24
   0   1 -17    6.41    4.24
   0   1  17    3.08    1.48
   0   1 -17    4.69    3.77
   0   1  17    9.87    5.56
   0   1  17    1.53    2.48
   0   1  18  323.16   27.72
   0   1 -18  274.91   21.00
   0   1  18  281.04   10.32
   0   1  19    5.64    1.70
   0   1 -19    1.84    2.71
   0   1  19    7.74    5.21
   0   1  20  274.00   27.33
   0   1 -20  234.90   20.48
   0   1 -21    4.86    2.68
   0   1  21    5.30    5.02
   0   1 -22   62.36   11.49
   0   1  22   80.98   15.61
   0   1 -23    1.19    2.34
   0   1  23    3.29    4.63
   0   1 -24   11.36    5.28
   0   1  24   25.27    8.91
   0   1 -25   -4.40    3.86
   0   1  25   -1.15    2.94
   0   1 -26   -4.51    2.97
   0   1  26    2.03    2.87
   0   1 -27    3.71    3.06
   0   1  27    0.54    1.06
   0   1 -28    2.16    2.50
   0   1  28    4.27    3.92
   0   1 -29   -0.76    0.53
   0   1  29    1.09    2.12
   0   1 -30    0.67    1.91
   0   1  30   16.19    8.88
   0   1 -31    0.74    2.67
   0   1  31   -3.17    2.07
   0   1 -32    5.64    4.09
   0   1  32    1.88    1.89
   0   1  33   -3.98    3.67
   0   1  34   -1.02    5.02
   0   1  35   -5.38    5.73
   0   1  36   -2.42    4.73
   0   2   0 1186.42   30.92
   0   2   0 1193.79   28.50
   0   2   1   10.99    3.36
   0   2  -1    6.59    2.60
   0   2   1   16.08    4.04
   0   2  -1   18.04    5.27
   0   2   1   17.76    5.94
   0   2  -1   22.07    6.15
   0   2   2  827.21   26.55
   0   2   2  781.91   20.55
   0   2  -2  899.35   26.78
   0   2  -2  841.31   25.82
   0   2   2  847.53   26.36
   0   2  -2  874.01   26.85
   0   2  -2  837.65   27.00
   0   2   3    7.09    3.18
   0   2  -3   12.73    4.85
   0   2  -3    5.18    2.97
   0   2  -3    6.37    2.99
   0   2  -3    9.92    4.45
   0   2   3    6.54    2.22
   0   2   3   11.01    4.70
   0   2   4  196.61   13.55
   0   2  -4  186.36   12.61
   0   2  -4  205.83   13.96
   0   2   4  165.64    8.57
   0   2   4  203.04   12.65
   0   2  -4  185.33   12.40
   0   2  -4  178.45   13.40
   0   2   5    9.21    3.79
   0   2  -5    4.38    2.71
   0   2  -5    4.81    3.21
   0   2  -5    6.47    3.31
   0   2   5   15.27    4.77
   0   2  -5    9.97    4.88
   0   2   6  658.92   26.52
   0   2  -6  553.80   25.61
   0   2  -6  574.66   23.66
   0   2  -6  582.74   25.40
   0   2   6  660.26   23.23
   0   2  -6  539.91   21.37
   0   2   7    9.97    4.17
   0   2   7   11.58    4.24
   0   2  -7    3.81    2.46
   0   2  -7    2.81    2.40
   0   2  -7    6.85    4.54
   0   2   7   13.32    4.56
   0   2  -7    4.13    2.47
   0   2   8  179.65   14.78
   0   2   8  199.06   15.54
   0   2   8  165.78    8.17
   0   2  -8  130.24   12.81
   0   2   8  189.04   12.55
   0   2  -8  122.20   10.20
   0   2   9    1.32    0.82
   0   2   9    6.24    3.00
   0   2   9    5.04    3.16
   0   2  -9    0.97    1.23
   0   2  -9    4.76    3.33
   0   2  10  117.44   13.23
   0   2  10   95.43    6.65
   0   2 -10   61.78    6.58
   0   2 -10   69.81    9.99
   0   2  10  118.58    9.95
   0   2 -10   65.58    7.52
   0   2  11    0.13    0.38
   0   2 -11    1.10    1.18
   0   2  11    3.73    2.32
   0   2  11    2.31    2.37
   0   2 -11    1.40    1.93
   0   2  12  246.05   20.33
   0   2  12  199.10   10.81
   0   2 -12  185.52   12.99
   0   2 -12  211.24   18.12
   0   2  12  257.64   14.55
   0   2  13    0.89    1.12
   0   2 -13   -0.30    0.70
   0   2  13    5.11    2.54
   0   2  13    3.55    3.56
   0   2 -13    1.00    0.65
   0   2  14  155.12   17.36
   0   2  14  107.11    8.70
   0   2 -14   85.74    9.81
   0   2 -14  104.92   13.31
   0   2  14  140.67   10.92
   0   2  15    2.47    2.00
   0   2  15    1.47    2.41
   0   2 -15   -0.78    1.52
   0   2  15    1.24    1.33
   0   2  16   72.07   12.52
   0   2  16   52.50    6.78
   0   2 -16   68.17   10.81
   0   2  16   77.81    8.22
   0   2  17    1.35    0.95
   0   2  17   -2.63    3.95
   0   2 -17    0.08    2.34
   0   2  17    2.40    1.86
   0   2  18   26.91    7.67
   0   2 -18   28.76    7.31
   0   2  18   31.16    5.13
   0   2  18   23.44    4.96
   0   2  19    2.88    1.67
   0   2 -19   -1.10    1.51
   0   2  19    1.76    1.77
   0   2  20  100.18   16.65
   0   2 -20  119.18   16.00
   0   2  20   94.47    8.42
   0   2  20   64.69    9.03
   0   2  21    2.34    1.32
   0   2 -21   -0.30    1.10
   0   2  21    1.74    1.79
   0   2  21   -1.21    2.81
   0   2 -22   32.82    9.01
   0   2  22   25.47    4.11
   0   2  22   32.71    9.48
   0   2 -23    2.44    1.92
   0   2  23   -1.80    3.83
   0   2 -24  102.08   15.92
   0   2  24  103.51   18.80
   0   2 -25   -0.88    1.36
   0   2  25   -3.28    3.91
   0   2 -26   31.45    9.55
   0   2  26   24.86    9.64
   0   2 -27   -0.44    2.31
   0   2  27   -0.37    1.34
   0   2  28   93.87   20.01
   0   2 -28   93.76   17.13
   0   2  29   -2.75    3.81
   0   2 -29    2.57    3.75
   0   2  30   15.60    8.19
   0   2 -30   14.36    6.50
   0   2  31   -1.69    1.91
   0   2 -31    3.37    3.79
   0   2  32    6.47    4.16
   0   2 -32    9.36    6.48
   0   2  33    3.48    5.78
   0   2 -33   -1.47    3.52
   0   2  34   20.42   10.70
   0   2 -34   10.58    5.65
   0   2  35    6.59    6.04
   0   2  36   17.42   10.78
   0   3   0    2.13    2.07
   0   3   0    3.46    3.03
   0   3  -1    1.19    1.66
   0   3  -1   -0.56    1.43
   0   3  -1    1.13    1.91
   0   3   1    2.59    2.37
   0   3   1    6.91    3.80
   0   3   2   71.72    9.28
   0   3  -2   85.45   10.09
   0   3   2   69.66    7.89
   0   3  -2  104.20   11.10
   0   3  -2   96.43   11.07
   0   3   2   72.79    9.34
   0   3   3    0.77    2.25
   0   3  -3    2.84    2.75
   0   3  -3    2.98    2.25
   0   3   3    2.64    2.17
   0   3  -3    6.69    3.94
   0   3  -3    5.09    4.24
   0   3   3   13.78    5.38
   0   3   4  166.58   14.71
   0   3  -4  293.91   19.63
   0   3   4  137.23   10.63
   0   3  -4  257.56   17.85
   0   3   4  167.64   14.20
   0   3  -4  274.00   18.53
   0   3   5    1.98    2.35
   0   3  -5    6.83    3.68
   0   3  -5   14.79    5.80
   0   3  -5   17.89    6.71
   0   3   5    2.03    1.24
   0   3   5    5.18    4.12
   0   3   6   89.30   11.14
   0   3   6   71.30    6.97
   0   3  -6  153.40   14.24
   0   3  -6  173.94   16.29
   0   3   6   90.19   11.03
   0   3  -6  164.20   14.48
   0   3   7    3.74    3.53
   0   3   7   14.45    6.19
   0   3  -7   12.36    5.01
   0   3  -7   22.96    7.93
   0   3  -7   20.48    6.12
   0   3   8  390.38   24.97
   0   3  -8  450.65   25.46
   0   3  -8  455.98   27.57
   0   3   8  412.04   22.84
   0   3  -8  465.06   24.41
   0   3  -8  383.34   10.46
   0   3   9   18.37    6.60
   0   3  -9   29.79    8.89
   0   3  -9   16.61    5.96
   0   3   9   24.19    7.18
   0   3  -9   13.67    2.72
   0   3  10  352.87   24.79
   0   3 -10  334.26   24.33
   0   3  10  358.63   21.74
   0   3 -10  300.03   19.36
   0   3 -11    9.12    2.68
   0   3  11   19.29    6.44
   0   3  11   11.49    5.79
   0   3 -11   15.77    7.40
   0   3 -11   12.99    5.04
   0   3  12  333.41   25.28
   0   3 -12  228.80   12.82
   0   3 -12  279.15   23.51
   0   3  12  344.36   21.35
   0   3 -12  268.78   19.04
   0   3 -13    4.74    2.29
   0   3  13    8.08    4.04
   0   3  13    5.46    4.46
   0   3 -13    9.09    5.06
   0   3  14   56.41   11.10
   0   3 -14   42.58    6.41
   0   3 -14   61.16   11.35
   0   3  14   61.43    9.03
   0   3  15    1.99    1.52
   0   3 -15    3.50    2.33
   0   3  15    6.45    3.22
   0   3  15    2.50    3.16
   0   3 -15    9.77    5.19
   0   3  16  135.63   18.35
   0   3 -16   90.63   10.42
   0   3 -16  131.48   17.52
   0   3  16  143.84   13.53
   0   3  16   92.89    7.92
   0   3  17    8.19    5.31
   0   3 -17    7.27    3.82
   0   3  17    7.28    3.58
   0   3  17    3.71    1.86
   0   3  18  120.56   18.81
   0   3 -18  108.78   16.01
   0   3  18  115.26   12.22
   0   3  18   72.50    7.59
   0   3  19   13.59    7.28
   0   3  19    7.88    3.97
   0   3 -19    7.25    5.33
   0   3  19    4.96    2.32
   0   3  20  106.70   17.97
   0   3  20   98.24   11.32
   0   3 -20   72.12   13.68
   0   3  21    3.48    2.64
   0   3 -21    5.05    4.14
   0   3  21    9.25    5.96
   0   3 -22   42.24   10.82
   0   3  22   59.84    8.56
   0   3  22   64.66   14.73
   0   3 -23   -1.52    3.69
   0   3  23    2.89    3.31
   0   3 -24   11.64    5.43
   0   3  24   31.02   10.98
   0   3 -25    4.65    3.39
   0   3  25    3.71    4.91
   0   3 -26    9.87    5.80
   0   3  26   15.38    7.97
   0   3 -27   -4.60    3.13
   0   3  27    1.41    1.96
   0   3 -28    3.91    4.28
   0   3  28    4.37    5.12
   0   3 -29    1.55    2.39
   0   3  29   -2.65    1.27
   0   3 -30   16.24    7.88
   0   3  30   20.52    9.31
   0   3 -31    2.61    3.76
   0   3  31   -0.48    1.76
   0   3 -32    1.25    4.36
   0   3  32   -1.23    4.01
   0   3 -33    1.70    1.98
   0   3  33   -0.83    2.80
   0   3 -34    1.35    4.32
   0   3  34    4.61    5.83
   0   3 -35    5.91    6.47
   0   3  35   10.09    7.95
   0   3 -36    8.79    6.04
   0   3  36    5.17    3.77
   0   4   0  826.34   37.04
   0   4   0  754.59   32.06
   0   4  -1  115.76   15.98
   0   4   1  128.08   14.98
   0   4  -1   81.98   13.13
   0   4   2   25.13    5.78
   0   4  -2   24.06    7.07
   0   4  -2   20.44    6.63
   0   4   2   31.50    7.55
   0   4   3   52.05   10.58
   0   4  -3   28.78    7.98
   0   4   3   48.30   10.46
   0   4  -3   30.12    8.59
   0   4   3   28.26    7.17
   0   4   4  310.15   23.01
   0   4   4  306.44   22.42
   0   4  -4  277.57   21.42
   0   4  -4  292.09   22.63
   0   4   4  261.07   17.58
   0   4   5   47.80   10.82
   0   4  -5   38.91    9.43
   0   4   5   37.85    7.09
   0   4  -5   36.67   10.51
   0   4   6  299.78   23.26
   0   4  -6  193.16   17.93
   0   4   6  291.96   22.01
   0   4  -6  207.24   20.08
   0   4   6  218.30   14.82
   0   4   7   43.48   10.92
   0   4   7   51.03   10.83
   0   4  -7   25.59    7.82
   0   4  -7   25.33    8.67
   0   4   7   23.19    5.21
   0   4   8  302.47   24.29
   0   4  -8  170.55   19.20
   0   4   8  293.98   21.92
   0   4  -8  161.36   16.35
   0   4   9   18.43    6.67
   0   4   9   13.53    6.34
   0   4  -9    3.42    3.34
   0   4  -9    7.44    4.98
   0   4  10   67.61   12.15
   0   4  10   65.04   10.27
   0   4 -10   27.64    6.93
   0   4 -10   27.88    7.78
   0   4 -11    0.35    0.51
   0   4  11    9.19    5.00
   0   4  11    3.54    3.50
   0   4 -11   -0.43    1.97
   0   4 -11    4.07    3.53
   0   4  12   75.55   13.53
   0   4  12   75.33   11.61
   0   4 -12   51.17    9.56
   0   4 -12   53.29   11.23
   0   4 -12   34.39    3.73
   0   4  13    2.35    3.13
   0   4  13    4.70    3.57
   0   4 -13    1.49    1.39
   0   4 -13   -0.78    1.67
   0   4 -13    0.42    0.70
   0   4 -14   -1.84    2.95
   0   4  14    3.94    2.96
   0   4 -14   -2.60    3.92
   0   4 -14    0.78    0.70
   0   4  15   -1.35    1.94
   0   4 -15   -1.73    3.81
   0   4  15    3.02    0.33
   0   4 -15    0.14    0.78
   0   4  16   13.81    6.18
   0   4  16   11.83    3.88
   0   4 -16   15.35    6.53
   0   4 -16    7.93    2.66
   0   4 -17   -3.73    3.61
   0   4  17   -2.49    3.15
   0   4  17   -1.50    2.84
   0   4  18   -1.65    3.24
   0   4 -18   -0.31    3.35
   0   4  18    1.74    2.47
   0   4  19   -0.51    1.95
   0   4 -19   -3.33    4.13
   0   4  19   -1.37    2.29
   0   4  20   22.59    6.65
   0   4 -20   37.79   10.75
   0   4  20   26.68    9.18
   0   4  21    1.92    2.05
   0   4 -21    0.78    0.99
   0   4  21    1.73    3.31
   0   4  22   29.85    6.96
   0   4 -22   46.95   12.35
   0   4  22   42.27   12.30
   0   4 -23    8.41    6.26
   0   4  23    5.57    4.21
   0   4 -24    6.21    6.51
   0   4  24   24.15    9.72
   0   4 -25   -1.35    1.60
   0   4  25    2.98    2.88
   0   4 -26   26.60   10.21
   0   4  26   36.10   12.88
   0   4 -27    5.72    6.32
   0   4  27   -1.93    4.88
   0   4 -28   14.80    8.03
   0   4  28    4.00    4.99
   0   4 -29    9.45    7.50
   0   4  29    0.72    2.17
   0   4 -30   23.84   10.44
   0   4  30   17.22    8.89
   0   4 -31    0.32    3.81
   0   4  31    2.73    4.96
   0   4 -32   13.49    8.52
   0   4  32   12.33    7.53
   0   4 -33    4.46    6.44
   0   4  33   -4.56    6.53
   0   4 -34   -3.84    3.44
   0   4  34   -0.95    0.90
   0   4  35    0.98    2.61
   0   5   0    6.42    2.59
   0   5   0    1.85    0.58
   0   5   1   10.82    4.35
   0   5  -1   13.54    5.05
   0   5  -1    9.53    4.76
   0   5   1    7.12    3.15
   0   5   2   56.00   10.64
   0   5  -2   91.76   13.61
   0   5  -2   77.40   12.15
   0   5   2   43.21    8.58
   0   5   3    9.08    4.91
   0   5   3    3.10    1.60
   0   5  -3   26.36    7.80
   0   5  -3   21.17    6.55
   0   5  -4   17.83    6.14
   0   5   4    0.57    1.63
   0   5  -4   16.66    5.45
   0   5   4    3.15    3.29
   0   5  -5   19.92    7.33
   0   5  -5   26.06    8.66
   0   5   5    5.85    2.89
   0   5   5   18.40    6.61
   0   5   5   21.32    8.34
   0   5   6   90.56   14.26
   0   5  -6  143.57   17.49
   0   5   6   90.23   13.82
   0   5  -6  134.66   17.57
   0   5   6   66.79    9.70
   0   5   7   12.12    6.76
   0   5  -7   28.80    9.02
   0   5   7   21.12    7.52
   0   5  -7   28.26    9.76
   0   5   7    7.34    3.50
   0   5   8   44.47    9.81
   0   5  -8   38.74    9.68
   0   5  -8   41.19   10.51
   0   5   8   38.91    9.37
   0   5  -9   13.70    6.61
   0   5  -9   14.70    7.53
   0   5   9   22.29    7.98
   0   5   9   18.59    8.30
   0   5  10  148.79   19.28
   0   5  10  125.35   16.64
   0   5 -10  118.56   16.31
   0   5 -10  113.92   17.95
   0   5  11   23.00    8.53
   0   5 -11   23.46    9.23
   0   5 -11   18.43    7.54
   0   5  11   20.99    9.09
   0   5  12  145.78   19.81
   0   5  12  147.75   18.22
   0   5 -12  110.63   15.30
   0   5 -12  120.84   18.38
   0   5  13   19.33    7.23
   0   5 -13   11.07    6.30
   0   5 -13   19.29    8.97
   0   5  13   18.04    8.17
   0   5  14   87.41   15.96
   0   5  14   79.18   13.96
   0   5 -14   67.94   12.77
   0   5 -14   80.65   15.73
   0   5  15   11.56    5.53
   0   5 -15    5.85    6.29
   0   5  15   11.58    6.86
   0   5  16   41.97   10.45
   0   5 -16   54.21   13.62
   0   5  16   36.43   11.21
   0   5 -17   13.91    7.36
   0   5  17   12.00    5.60
   0   5  17    8.05    6.20
   0   5  18   72.72   12.91
   0   5 -18   40.83   11.75
   0   5  18   79.94   16.93
   0   5 -19   11.60    7.58
   0   5  19   14.51    6.62
   0   5  19   14.91    8.24
   0   5 -20   56.14   14.20
   0   5  20   69.05   12.66
   0   5  20   70.37   16.79
   0   5  21   12.97    5.77
   0   5 -21   11.90    7.38
   0   5  21    2.27    3.41
   0   5 -22   38.98   12.71
   0   5  22   46.38    9.97
   0   5  22   51.03   14.58
   0   5 -23    5.30    4.55
   0   5  23    1.30    2.95
   0   5 -24   10.68    7.03
   0   5  24    9.68    5.89
   0   5 -25    0.13    2.96
   0   5  25    2.58    4.49
   0   5 -26    9.09    6.50
   0   5  26    9.83    6.89
   0   5 -27    0.86    3.23
   0   5  27   -0.86    2.88
   0   5 -28    2.38    4.00
   0   5  28   -0.12    3.45
   0   5 -29    3.13    4.70
   0   5  29   -1.63    3.69
   0   5 -30   -1.91    2.12
   0   5  30    0.40    3.47
   0   5 -31    4.18    3.97
   0   5  31    4.41    4.95
   0   5  32    2.51    5.11
   0   5  33   -1.59    4.66
   0   5  34   -1.86    5.26
   0   6   0  660.47   41.70
   0   6   0  634.28   37.17
   0   6   1  170.57   23.87
   0   6   1  145.96   18.86
   0   6  -1  193.95   21.74
   0   6   2   97.53   15.85
   0   6  -2   79.00   15.16
   0   6  -2   75.85   13.72
   0   6   2   90.12   13.49
   0   6  -3   18.07    6.99
   0   6  -3   20.76    7.46
   0   6   3   26.34    9.26
   0   6   3   19.55    6.56
   0   6   4   24.16    6.79
   0   6  -4   28.69    8.62
   0   6  -4   23.24    7.38
   0   6   4   34.70    9.61
   0   6  -5   20.43    7.74
   0   6  -5   27.68    9.23
   0   6   5   43.87    9.48
   0   6  -6  118.76   17.73
   0   6  -6  123.80   17.95
   0   6   6  164.96   16.58
   0   6   7   32.17   11.15
   0   6   7   32.18   10.40
   0   6  -7   12.19    6.47
   0   6  -7   13.77    6.91
   0   6   7   12.58    4.83
   0   6   8    4.46    3.61
   0   6  -8   -1.63    2.99
   0   6  -8    1.41    1.96
   0   6   8    1.38    1.16
   0   6  -9   -7.59    5.26
   0   6   9    1.24    3.24
   0   6  -9   -3.79    5.06
   0   6   9    4.94    4.43
   0   6  10    8.42    4.03
   0   6 -10   -5.24    5.58
   0   6 -10   -1.51    3.04
   0   6  10   14.85    6.62
   0   6 -11    1.52    3.03
   0   6 -11   -1.88    3.00
   0   6  11    5.24    4.27
   0   6  11    1.92    4.07
   0   6  12   19.34    6.56
   0   6 -12   16.06    5.86
   0   6 -12   19.01    7.63
   0   6  12   19.26    7.27
   0   6  13   10.34    6.22
   0   6 -13    9.91    5.91
   0   6 -13    0.58    1.35
   0   6  13   12.43    7.68
   0   6  14   64.03   12.87
   0   6 -14   17.95    7.71
   0   6 -14   25.31    8.73
   0   6  14   69.45   15.02
   0   6  15    6.58    4.33
   0   6 -15    5.67    4.15
   0   6  15    7.33    5.20
   0   6 -16   34.33   11.72
   0   6  16   13.08    4.56
   0   6  16   26.70    9.95
   0   6 -17    1.93    4.40
   0   6  17   -1.99    3.78
   0   6  17    0.87    3.32
   0   6  18   16.97    5.05
   0   6 -18   21.08    8.85
   0   6  18   18.81    8.90
   0   6 -19    7.92    6.78
   0   6  19    0.22    2.72
   0   6  19    1.82    4.00
   0   6 -20   23.46    9.70
   0   6  20   14.26    5.33
   0   6  20   20.19    8.48
   0   6 -21    5.64    4.86
   0   6  21    1.48    2.66
   0   6  21    2.49    4.34
   0   6  22   17.86    6.66
   0   6 -22   29.12   11.53
   0   6  22   22.16   10.43
   0   6 -23    7.92    5.65
   0   6  23    3.63    2.61
   0   6 -24    3.69    6.23
   0   6  24    7.05    6.52
   0   6 -25    1.85    3.28
   0   6  25   -0.97    2.24
   0   6 -26   -3.79    4.16
   0   6  26   -3.70    4.52
   0   6 -27    5.23    6.44
   0   6  27    1.24    2.33
   0   6  28   11.54    8.39
   0   6  29    2.43    3.18
   0   6  30   18.00   10.16
   0   6  31   -0.99    5.06
   0   7   0   15.14    7.04
   0   7   0   16.37    7.06
   0   7  -1   23.34    8.48
   0   7  -1   27.96   10.37
   0   7   1   14.30    6.72
   0   7   1   15.20    6.85
   0   7   2   57.77   11.22
   0   7  -2  111.03   18.80
   0   7   2   59.14   12.88
   0   7  -2   98.38   16.49
   0   7   3    6.62    5.55
   0   7  -3   42.91   11.85
   0   7  -3   35.28    9.83
   0   7   3    8.16    4.28
   0   7  -4    8.53    6.23
   0   7   4    1.26    1.54
   0   7  -4    4.47    3.62
   0   7   4   -3.54    4.40
   0   7  -5    8.19    3.29
   0   7  -5    8.23    4.81
   0   7   5    0.56    2.56
   0   7   5    2.30    1.60
   0   7  -6   31.00    9.91
   0   7  -6   27.49    8.38
   0   7   6   15.33    6.69
   0   7   6   19.41    6.09
   0   7  -7   10.42    5.96
   0   7   7   14.26    7.09
   0   7  -7   13.54    6.52
   0   7   7    6.12    3.42
   0   7  -8    3.99    2.82
   0   7   8   13.74    6.34
   0   7  -8    5.65    3.69
   0   7   9   19.52    8.58
   0   7  -9   12.48    7.15
   0   7  -9    6.65    6.84
   0   7 -10   75.29   16.68
   0   7 -10   58.88   13.08
   0   7  10   83.32   16.40
   0   7  10   85.88   17.33
   0   7 -11    9.95    5.42
   0   7 -11   24.82    9.84
   0   7  11    9.63    6.76
   0   7  11   15.33    8.56
   0   7 -12   24.06    9.50
   0   7 -12   19.50    7.63
   0   7  12    8.98    4.94
   0   7  12   20.80    9.38
   0   7 -13    1.40    2.55
   0   7 -13   10.75    8.28
   0   7  13    9.11    5.06
   0   7  13   12.59    7.74
   0   7 -14   30.49   11.54
   0   7  14   27.85    9.71
   0   7 -14   25.07    9.35
   0   7  14   40.98   12.49
   0   7  15    9.07    5.36
   0   7 -15   11.14    8.34
   0   7  15   15.60    8.38
   0   7 -16   28.94   11.17
   0   7  16   48.56   13.07
   0   7  16   55.81   14.83
   0   7 -17    7.53    6.19
   0   7  17   10.32    7.07
   0   7  17    3.95    5.05
   0   7 -18    3.16    5.17
   0   7  18    5.26    3.57
   0   7  18    7.30    5.03
   0   7 -19   15.93   10.21
   0   7  19    6.56    6.18
   0   7  19   10.52    7.90
   0   7  20   52.32   14.01
   0   7 -20   40.45   13.75
   0   7  20   68.20   17.82
   0   7  21   10.45    6.61
   0   7 -21    9.61    8.53
   0   7  21   15.60    9.44
   0   7 -22    9.08    5.74
   0   7  22   35.67   13.42
   0   7 -23    3.16    5.21
   0   7  23    8.15    7.61
   0   7  24   14.35    9.59
   0   7  25    2.60    4.00
   0   7  26   10.52    7.54
   0   8   0   22.00    9.29
   0   8   0   12.09    7.49
   0   8   1   16.10    7.99
   0   8   1   23.70   11.34
   0   8  -1   17.27    6.88
   0   8  -1   23.85   10.70
   0   8   2   37.83   10.91
   0   8  -2   37.54   12.10
   0   8   2   36.63   11.78
   0   8  -2   32.62   10.64
   0   8   3   22.82    8.63
   0   8   3   39.87   12.99
   0   8  -3   26.44    9.29
   0   8  -3   25.05   11.55
   0   8  -4   34.01   11.48
   0   8   4   43.65   13.25
   0   8  -4   38.70   12.01
   0   8   4   47.21   11.42
   0   8   5   22.33    9.04
   0   8  -5   12.56    8.00
   0   8  -5   14.43    9.25
   0   8  -6   14.91    7.74
   0   8   6   21.67    9.39
   0   8  -6   14.50    7.58
   0   8   7    6.04    6.41
   0   8  -7    5.43    3.39
   0   8  -7    4.49    3.63
   0   8   8   11.57    6.32
   0   8  -8    7.75    6.26
   0   8  -8   -2.65    3.60
   0   8  -9   -0.51    2.79
   0   8   9   -0.68    1.80
   0   8  -9    1.08    3.15
   0   8  10    0.12    2.47
   0   8 -10   -1.41    2.87
   0   8 -10    0.31    2.29
   0   8 -11   -3.75    3.59
   0   8 -11   -1.04    4.27
   0   8  11   -2.79    3.35
   0   8 -12   -5.17    4.90
   0   8 -12   -2.57    0.91
   0   8 -13   -4.10    4.93
   0   8 -13   -5.48    5.05
   0   8  13    1.58    3.57
   0   8 -14    9.24    7.79
   0   8  14    5.99    5.15
   0   8  14   12.73    7.35
   0   8 -15    6.29    5.69
   0   8  15    5.57    5.30
   0   8  15    9.80    5.97
   0   8  16    3.12    3.45
   0   8 -16    0.33    1.73
   0   8  16    0.60    2.69
   0   8  17   -3.12    3.27
   0   8 -17    3.65    5.18
   0   8  17    0.26    3.28
   0   8  18   -4.31    4.87
   0   8 -18    7.34    7.22
   0   8  18    6.45    3.75
   0   8  19    3.07    1.91
   0   8 -19    6.47    6.26
   0   8  19    3.67    4.38
   0   8  20    0.04    2.97
   0   9   0   -0.95    3.89
   0   9   0    2.04    1.02
   0   9   1    3.13    0.54
   0   9  -1   -1.76    2.78
   0   9  -1   -0.16    2.87
   0   9  -2    2.14    4.16
   0   9  -2    2.09    2.22
   0   9   2   -4.46    5.43
   0   9  -3    5.80    5.51
   0   9  -3    0.00    4.34
   0   9   3   -0.26    1.09
   0   9  -4    8.29    6.50
   0   9  -4   16.26    9.93
   0   9   4    0.33    3.30
   0   9   5   -3.51    2.60
   0   9  -5   12.24    9.10
   0   9  -5    5.04    4.40
   0   9   6   10.48    6.47
   0   9  -6   15.47    7.85
   0   9  -6   18.80   10.21
   0   9   7    3.65    2.63
   0   9  -7    1.46    3.22
   0   9  -7    6.84    4.73
   0   9  -8   11.52    8.54
   0   9   8   -3.49    4.88
   0   9  -8    5.85    5.25
   0   9   9    3.41    1.90
   0   9  -9    7.53    8.12
   0   9  -9   -0.13    0.77
   0   9 -10    4.89    5.05
   0   9 -10   -1.74    2.79
   0   9  11    2.81    0.80
   0   9 -11    0.00    4.07
   0   9  12   -3.89    5.20
   0   9 -12    3.29    7.99
   0   9  13   -8.34    6.73
   0   9 -13    9.88    8.16
   0   9  14    3.87    6.58
   0   9  15    6.86    5.64
   0   9  16    5.44    2.04
   0   9  17    0.26    5.19
   0   9  18   11.24    7.32
   0   9  19    4.84    5.91
   0  10  -5   11.03    8.91
   0  10  -6   11.06    9.59
   0  10  -7    1.99    4.94
   1 -10  -8    2.05    2.62
   1 -10  -7    2.87    2.65
   1 -10  -6   -2.33    5.75
   1 -10  -5   -0.87    4.27
   1 -10  -4   -3.19    4.82
  -1 -10   4    4.38    4.91
   1 -10  -3   -7.63    5.94
  -1 -10   3    1.27    4.55
  -1 -10   2    1.99    4.99
   1 -10  -2   -0.15    3.50
  -1 -10   1   -0.82    2.63
  -1 -10   1    4.46    4.05
  -1 -10   0    6.90    6.16
  -1 -10   0    2.99    4.91
  -1 -10  -1    8.60    6.77
  -1 -10  -1    9.12    8.28
   1 -10   1    3.41    3.10
   1 -10   2    0.79    0.86
  -1 -10  -2   -2.92    4.13
  -1 -10  -3    0.89    4.25
  -1 -10  -3    0.00    3.35
   1 -10   3   -0.24    0.59
  -1 -10  -4   -1.46    1.47
   1 -10   4    3.41    4.86
  -1 -10  -5    5.78    5.57
   1 -10   5    3.08    2.76
   1 -10   6   -0.04    3.43
  -1 -10  -6    6.65    7.28
   1 -10   7    5.41    5.45
  -1 -10  -7    2.97    4.31
  -1 -10  -8    2.74    5.20
  -1 -10  -9    3.11    5.49
   1  -9 -18   -5.33    8.36
   1  -9 -17   -7.09    7.33
   1  -9 -16   -5.57    6.47
   1  -9 -15    0.48    3.58
   1  -9 -15    1.17    1.31
   1  -9 -14    1.19    1.44
   1  -9 -14    0.62    0.67
   1  -9 -13    0.76    1.16
   1  -9 -13    4.55    2.89
  -1  -9  13    5.91    4.22
   1  -9 -12    4.10    6.11
   1  -9 -12    2.26    5.06
  -1  -9  12    3.64    5.25
   1  -9 -11   16.31    7.82
   1  -9 -11   12.11    8.01
   1  -9 -11   19.48    9.54
  -1  -9  11   19.82    9.83
   1  -9 -10   11.19    6.61
  -1  -9  10   13.33    8.56
   1  -9 -10   11.44    8.47
   1  -9  -9   25.48   11.12
   1  -9  -9   46.29   14.70
  -1  -9   9   25.26   10.87
   1  -9  -8    8.87    7.30
   1  -9  -8   13.21    8.00
  -1  -9   8    9.61    6.43
   1  -9  -7    4.23    5.42
   1  -9  -7    4.80    4.99
   1  -9  -7    3.73    3.85
  -1  -9   7   13.18    7.43
   1  -9  -6    3.98    3.26
   1  -9  -6    8.21    4.74
   1  -9  -6    1.68    3.99
  -1  -9   6    2.56    3.69
  -1  -9   6    7.62    6.97
   1  -9  -5    7.89    7.04
  -1  -9   5   16.16    9.03
  -1  -9   5    8.07    5.21
   1  -9  -5    6.98    5.60
   1  -9  -5   16.72    8.46
   1  -9  -4    7.23    6.51
   1  -9  -4   17.15    8.57
  -1  -9   4    9.00    7.10
  -1  -9   4   13.68    7.57
   1  -9  -4   12.85    7.58
   1  -9  -3   25.64   11.48
   1  -9  -3   32.74   11.42
  -1  -9   3   15.67    8.44
   1  -9  -3   26.70   10.10
  -1  -9   3   15.67    8.91
   1  -9  -2   18.33    9.75
   1  -9  -2   24.21   10.09
  -1  -9   2   10.95    6.69
   1  -9  -2    9.77    5.79
  -1  -9   2   11.74    6.89
   1  -9  -1   10.27    9.16
  -1  -9   1    7.66    5.76
   1  -9  -1    9.93    5.85
  -1  -9   1   11.28    7.92
   1  -9  -1   15.38    7.56
   1  -9   0   14.13    7.76
  -1  -9   0   18.28    9.37
   1  -9   0   16.07    8.51
  -1  -9   0   11.21    6.35
   1  -9   0    6.60    3.76
   1  -9   1   28.13   12.30
   1  -9   1   26.66   10.44
  -1  -9  -1   27.47    9.91
   1  -9   1   15.86    7.43
  -1  -9  -1   27.64   10.76
   1  -9   2    9.26   10.11
   1  -9   2    9.77    6.32
  -1  -9  -2   15.97    9.32
  -1  -9  -2    8.62    5.82
   1  -9   2   12.61    7.76
   1  -9   3   -0.79    4.31
  -1  -9  -3    5.89    4.65
   1  -9   3   10.95    7.73
  -1  -9  -3    7.55    5.88
   1  -9   3   10.96    6.43
   1  -9   4    4.26    5.97
   1  -9   4    9.45    6.57
  -1  -9  -4    3.38    4.69
  -1  -9  -4   13.29    8.04
   1  -9   4    7.31    5.47
   1  -9   5   22.29   10.47
  -1  -9  -5   15.02    7.93
  -1  -9  -5   18.76    9.01
   1  -9   5   13.96    7.67
   1  -9   5   12.58    6.74
   1  -9   6    9.43    6.82
   1  -9   6   17.70    8.65
  -1  -9  -6   14.43    8.72
  -1  -9  -6    7.59    5.91
   1  -9   7    4.87    6.47
   1  -9   7   11.83    7.71
  -1  -9  -7    9.11    6.95
  -1  -9  -7   15.22    7.35
   1  -9   8    8.34    7.19
   1  -9   8   15.85    9.04
  -1  -9  -8   17.10    9.54
  -1  -9  -8   16.81    9.70
   1  -9   9   15.25    9.14
   1  -9   9   14.28    9.00
  -1  -9  -9   35.10   13.05
  -1  -9  -9   28.07   11.24
   1  -9  10    8.69    8.26
  -1  -9 -10   15.00    8.59
   1  -9  10    5.68    3.54
  -1  -9 -10   14.90    8.60
  -1  -9 -11    5.97    5.62
  -1  -9 -11    7.38    5.17
   1  -9  11   -0.30    1.03
  -1  -9 -12    1.35    3.40
   1  -9  12    3.73    4.93
  -1  -9 -12    7.55    6.47
  -1  -9 -13    0.64    2.80
  -1  -9 -13    0.02    3.47
   1  -9  13    6.00    5.37
  -1  -9 -14    2.24    4.10
   1  -9  14    2.71    3.17
  -1  -9 -15   14.15    8.92
  -1  -9 -16    5.19    4.87
  -1  -9 -17    7.79    5.73
  -1  -9 -18    3.44    3.75
  -1  -8  21   -2.65    3.10
   1  -8 -21   -1.64    3.77
   1  -8 -20   -1.27    3.15
   1  -8 -20   -0.32    0.71
  -1  -8  20    3.92    6.31
  -1  -8  19   11.87    8.94
   1  -8 -19    2.34    1.89
   1  -8 -19   17.11    9.65
  -1  -8  19   17.05   10.91
  -1  -8  18    2.44    4.53
   1  -8 -18   13.71    8.96
  -1  -8  18    2.07    4.60
   1  -8 -18    6.98    4.54
   1  -8 -17    7.05    5.52
  -1  -8  17    0.64    1.98
  -1  -8  17    5.79    5.22
   1  -8 -17    5.29    4.37
   1  -8 -16    5.86    4.36
  -1  -8  16    8.74    8.08
   1  -8 -16    0.75    2.27
  -1  -8  16    0.14    2.24
   1  -8 -15    3.18    2.10
   1  -8 -15   14.27    8.98
  -1  -8  15   10.37    7.49
   1  -8 -14    5.13    4.73
   1  -8 -14    2.53    0.54
   1  -8 -14   11.98    6.43
   1  -8 -14    1.66    3.02
  -1  -8  14    2.70    5.38
   1  -8 -13   12.55    6.71
   1  -8 -13    8.78    6.04
   1  -8 -13   14.72    7.91
   1  -8 -13   14.78    7.06
  -1  -8  13   17.10    9.32
   1  -8 -12    1.38    2.85
   1  -8 -12    6.57    5.81
   1  -8 -12    6.29    4.36
   1  -8 -12    7.95    6.09
  -1  -8  12    9.00    6.75
   1  -8 -11   10.26    4.37
   1  -8 -11   15.08    8.47
   1  -8 -11   17.11    7.95
  -1  -8  11   13.26    6.94
   1  -8 -11   29.01    9.68
   1  -8 -10    6.64    4.10
   1  -8 -10    6.41    5.41
   1  -8 -10    6.77    5.60
   1  -8 -10   16.88    8.51
  -1  -8  10    8.15    7.04
   1  -8  -9    9.68    3.54
   1  -8  -9    5.09    2.59
   1  -8  -9   10.38    6.03
  -1  -8   9   10.63    6.28
   1  -8  -9   19.30    7.96
   1  -8  -8    6.85    5.17
   1  -8  -8   10.02    8.27
   1  -8  -8    0.40    2.72
   1  -8  -8   10.94    6.73
  -1  -8   8   14.41    7.67
   1  -8  -7    7.95    3.42
   1  -8  -7    8.26    5.47
  -1  -8   7   14.69    8.04
   1  -8  -7    5.22    4.51
   1  -8  -7   13.26    7.10
   1  -8  -6    5.86    4.72
   1  -8  -6    5.90    5.37
  -1  -8   6   20.59    9.40
  -1  -8   6   18.49    9.60
   1  -8  -6   14.29    7.45
   1  -8  -5   13.75    6.01
  -1  -8   5    8.54    6.33
   1  -8  -5   17.10    7.95
   1  -8  -5   12.48    6.99
  -1  -8   5   17.69    7.32
   1  -8  -4    6.74    3.66
  -1  -8   4    8.19    6.00
   1  -8  -4    8.17    5.51
  -1  -8   4    7.83    6.26
   1  -8  -4    5.25    1.20
   1  -8  -3    4.48    3.41
  -1  -8   3   10.96    5.83
   1  -8  -3   -5.67    5.14
   1  -8  -3   10.34    6.21
  -1  -8   3   12.81    6.66
   1  -8  -2    4.26    2.68
  -1  -8   2   15.37    7.75
   1  -8  -2   -5.22    5.31
   1  -8  -2   12.79    7.00
  -1  -8   2   13.43    7.25
  -1  -8   1   23.98    9.92
   1  -8  -1    5.19    3.28
   1  -8  -1   10.49    6.13
  -1  -8   1   27.02   10.08
   1  -8   0    3.35    4.70
   1  -8   0   -2.56    2.66
   1  -8   0    7.29    5.19
  -1  -8   0    4.96    4.05
  -1  -8   0   14.75    7.93
   1  -8   1    9.79    5.73
  -1  -8  -1    4.20    4.00
   1  -8   1    0.70    1.31
  -1  -8  -1   10.50    6.79
   1  -8   1    2.35    3.13
   1  -8   2   -1.35    2.84
  -1  -8  -2    1.92    3.62
   1  -8   2   -1.32    3.38
   1  -8   2    2.28    3.09
  -1  -8  -2    4.43    5.20
   1  -8   3    6.40    3.90
  -1  -8  -3    6.35    4.34
  -1  -8  -3    0.85    0.95
   1  -8   3   -2.93    3.65
   1  -8   3    0.83    2.90
   1  -8   4    1.21    1.12
   1  -8   4    6.13    5.70
  -1  -8  -4    7.22    5.59
   1  -8   4    0.07    1.31
  -1  -8  -4    3.64    3.42
   1  -8   5    6.00    5.61
  -1  -8  -5   10.83    6.14
   1  -8   5    1.13    3.15
  -1  -8  -5    9.99    6.28
   1  -8   5    3.10    1.87
  -1  -8  -6    0.18    1.48
   1  -8   6   11.66    7.83
   1  -8   6    7.96    5.36
  -1  -8  -6    0.19    3.30
   1  -8   6    4.38    4.24
  -1  -8  -6    2.27    2.31
  -1  -8  -7    2.82    3.36
   1  -8   7   12.23    7.13
  -1  -8  -7    4.38    3.46
  -1  -8  -7    2.47    3.21
   1  -8   7   15.66    7.09
  -1  -8  -8    1.67    3.21
   1  -8   8   15.15    9.87
  -1  -8  -8    7.99    6.78
  -1  -8  -8    1.68    2.20
   1  -8   8   10.25    7.04
  -1  -8  -9   17.21    6.75
   1  -8   9   32.58   12.41
   1  -8   9   33.06   11.63
  -1  -8  -9   17.93    7.75
  -1  -8  -9   18.03    8.76
  -1  -8 -10    3.20    0.60
   1  -8  10   14.72   10.23
  -1  -8 -10   11.20    7.53
   1  -8  10   12.19    7.22
  -1  -8 -10    7.97    5.13
  -1  -8 -11    5.78    4.91
   1  -8  11    1.84    1.88
  -1  -8 -11    4.98    4.31
  -1  -8 -11    5.99    5.54
   1  -8  11    1.12    1.72
  -1  -8 -12    2.42    2.66
   1  -8  12    8.06    8.49
  -1  -8 -12    1.54    1.32
   1  -8  12    8.20    6.31
  -1  -8 -13    7.59    5.47
   1  -8  13   10.94    7.68
  -1  -8 -13    3.19    3.74
   1  -8  13    9.86    7.24
   1  -8  14    6.48    6.85
  -1  -8 -14    2.78    3.11
  -1  -8 -14    3.60    2.62
   1  -8  14   -0.65    5.70
   1  -8  15    4.23    5.73
  -1  -8 -15    7.10    6.25
  -1  -8 -15    0.65    3.78
   1  -8  15    4.42    4.90
   1  -8  16    0.23    2.13
  -1  -8 -16   -1.62    2.25
   1  -8  16    2.18    0.94
   1  -8  17    4.88    5.75
  -1  -8 -17   15.00    8.36
   1  -8  17    1.42    2.30
  -1  -8 -17   20.51   10.50
  -1  -8 -18    9.34    6.83
   1  -8  18    5.18    7.50
  -1  -8 -18    6.93    5.25
  -1  -8 -19   13.38    8.18
   1  -8  19   12.16    8.52
  -1  -8 -19   11.56    8.17
  -1  -8 -20    4.82    4.72
   1  -8  20   -3.61    3.59
  -1  -8 -20    5.69    5.82
  -1  -8 -21    9.19    7.30
  -1  -8 -22    3.80    4.11
  -1  -7  27    7.24    6.22
  -1  -7  26    0.10    0.69
   1  -7 -25   13.97    6.78
  -1  -7  25    5.91    4.42
   1  -7 -24    7.98    7.59
  -1  -7  24    8.39    6.97
   1  -7 -23    4.05    1.05
  -1  -7  23    7.31    6.96
   1  -7 -22    8.33    2.65
  -1  -7  22    2.44    5.11
  -1  -7  21    2.11    3.10
   1  -7 -21    6.63    4.99
  -1  -7  21    3.25    6.37
  -1  -7  20   14.43    9.31
   1  -7 -20    5.72    7.29
  -1  -7  20    4.12    5.50
  -1  -7  19   26.74   11.12
   1  -7 -19   16.35    8.13
  -1  -7  19   20.18   10.41
  -1  -7  18    8.74    7.78
   1  -7 -18    7.54    4.22
  -1  -7  17    8.27    6.71
   1  -7 -17    2.50    4.81
  -1  -7  16    4.46    5.31
   1  -7 -16   -1.30    1.60
   1  -7 -16   -1.46    2.48
  -1  -7  15   11.81    8.07
   1  -7 -15    6.93    3.82
   1  -7 -15   11.15    4.92
  -1  -7  14   10.82    7.89
   1  -7 -14    4.92    3.86
   1  -7 -14    5.39    2.98
   1  -7 -13   19.96    9.18
  -1  -7  13   25.30   10.42
   1  -7 -13   12.43    6.55
   1  -7 -13    7.76    2.39
   1  -7 -12    2.79    4.20
  -1  -7  12   10.81    6.80
   1  -7 -12    5.66    5.22
   1  -7 -11   18.93    6.72
   1  -7 -11   23.07    8.82
  -1  -7  11    3.98    2.46
   1  -7 -10    0.22    0.89
   1  -7 -10    8.03    5.27
  -1  -7  10    4.33    2.94
   1  -7 -10   10.66    6.58
   1  -7  -9    3.20    1.41
   1  -7  -9    3.47    2.95
   1  -7  -9    3.31    4.52
  -1  -7   9   -1.25    3.17
   1  -7  -9    2.04    1.99
   1  -7  -8    3.09    2.79
   1  -7  -8    7.58    4.39
   1  -7  -8    3.26    3.12
  -1  -7   8    0.15    1.07
   1  -7  -8    0.58    1.94
   1  -7  -7   11.86    4.58
   1  -7  -7   12.38    5.55
   1  -7  -7   10.01    4.90
  -1  -7   7   -1.22    2.64
   1  -7  -7   12.79    5.97
  -1  -7   7    4.39    3.79
  -1  -7   6    5.56    5.21
  -1  -7   6   -0.92    0.43
   1  -7  -6    5.24    4.07
   1  -7  -6    3.41    3.31
   1  -7  -6    6.02    3.23
   1  -7  -5    5.40    4.68
  -1  -7   5   -1.07    2.79
   1  -7  -5    6.57    3.87
  -1  -7   5    0.22    2.73
   1  -7  -5    4.65    3.27
   1  -7  -4    9.20    5.38
  -1  -7   4    6.75    5.48
  -1  -7   4   -1.38    3.59
   1  -7  -4   11.11    5.95
   1  -7  -4    9.28    4.38
   1  -7  -3   35.38    9.79
  -1  -7   3   14.77    6.37
  -1  -7   3   14.33    6.75
   1  -7  -3   37.25   10.51
   1  -7  -3   41.87    9.46
   1  -7  -2   13.80    6.51
   1  -7  -2   25.32    9.23
  -1  -7   2   10.39    6.24
  -1  -7   2   13.94    6.80
   1  -7  -2   22.22    7.55
   1  -7  -1   24.76    8.73
  -1  -7   1   10.79    5.55
  -1  -7   1   14.34    6.57
   1  -7  -1   16.29    5.97
   1  -7  -1   25.99    7.31
  -1  -7   1    9.99    3.35
   1  -7   0   19.10    8.07
  -1  -7   0    7.24    4.59
  -1  -7   0    9.95    6.13
   1  -7   0    5.65    4.68
   1  -7   0   15.14    5.83
  -1  -7   0    5.22    2.41
  -1  -7  -1   21.09    8.95
  -1  -7  -1   20.48    9.04
   1  -7   1   27.15    9.16
   1  -7   1   10.52    4.79
  -1  -7  -1   14.83    4.95
   1  -7   1   25.49    7.29
   1  -7   2   70.97   14.42
  -1  -7  -2   87.80   17.58
   1  -7   2   84.10   16.84
  -1  -7  -2  102.44   20.02
   1  -7   2   82.89   12.98
  -1  -7  -2   83.74   12.01
   1  -7   3  252.84   26.06
  -1  -7  -3  227.69   27.73
  -1  -7  -3  260.98   28.22
   1  -7   3  249.63   26.77
   1  -7   3  264.54   20.94
  -1  -7  -3  206.07   19.40
   1  -7   4   90.22   16.22
  -1  -7  -4   95.74   18.91
   1  -7   4  121.53   20.63
  -1  -7  -4  121.36   21.14
   1  -7   4  118.64   14.58
  -1  -7  -4  111.22   14.83
   1  -7   5   55.27   12.24
  -1  -7  -5   85.12   17.09
   1  -7   5   60.60   13.66
  -1  -7  -5   93.18   17.10
  -1  -7  -5   79.34   12.71
  -1  -7  -6   31.66    8.66
   1  -7   6   19.66    7.35
  -1  -7  -6   32.93   11.13
  -1  -7  -6   36.46   11.79
   1  -7   6   29.63   10.06
  -1  -7  -7   27.22    7.72
   1  -7   7   16.21    8.44
  -1  -7  -7   29.95    9.92
   1  -7   7   19.71    7.41
  -1  -7  -7   26.87    9.63
   1  -7   7   23.86    9.43
  -1  -7  -8   28.55    8.69
   1  -7   8   12.82    8.20
  -1  -7  -8   27.14   10.61
   1  -7   8   13.01    7.51
  -1  -7  -9   58.85   11.90
   1  -7   9   31.21   10.52
   1  -7   9   42.39   11.76
  -1  -7  -9   64.04   15.10
  -1  -7 -10   12.99    6.62
   1  -7  10    9.28    6.02
   1  -7  10    9.98    6.48
  -1  -7 -10   11.71    6.86
  -1  -7 -11   12.17    5.77
   1  -7  11    4.56    0.95
   1  -7  11    2.72    3.46
  -1  -7 -11   16.11    8.19
  -1  -7 -12   -1.12    2.13
   1  -7  12    3.16    4.33
  -1  -7 -12   11.45    6.68
   1  -7  12    6.26    5.75
  -1  -7 -13   12.81    5.79
  -1  -7 -13   20.00    8.93
   1  -7  13    7.20    4.34
   1  -7  13    6.12    4.33
   1  -7  14    1.89    3.43
  -1  -7 -14   -0.43    2.24
  -1  -7 -14    3.75    3.89
   1  -7  14    2.74    1.57
   1  -7  15    7.80    5.74
  -1  -7 -15    3.36    3.29
  -1  -7 -15   12.50    8.42
   1  -7  15    1.94    4.58
   1  -7  16   -0.57    0.85
  -1  -7 -16    4.32    3.74
   1  -7  16    0.88    3.61
   1  -7  17   13.03    7.77
  -1  -7 -17   28.81    9.29
   1  -7  17    9.28    4.51
  -1  -7 -17   32.92   12.13
  -1  -7 -18    8.60    5.44
   1  -7  18    0.78    3.27
  -1  -7 -18    8.18    7.40
  -1  -7 -19    5.31    4.18
   1  -7  19   -2.65    4.53
  -1  -7 -20    4.59    3.67
   1  -7  20    1.54    3.10
  -1  -7 -21    2.72    5.38
   1  -7  21    2.92    3.81
  -1  -7 -22    0.30    3.33
   1  -7  22    0.00    5.36
  -1  -7 -23    0.63    2.06
   1  -7  23   -6.25    7.44
  -1  -7 -24   -4.05    5.83
   1  -7  24   -3.57    5.57
  -1  -7 -25    9.94    8.31
   1  -7  25   10.69    8.02
   1  -7  26    2.01    5.22
   1  -7  27    6.91    7.93
   1  -7  28   -1.91    5.64
   1  -6 -28    0.06    2.05
   1  -6 -27   -3.32    1.76
  -1  -6  27    0.01    2.48
   1  -6 -26    0.73    1.14
  -1  -6  26    0.77    3.23
   1  -6 -25    1.39    4.46
  -1  -6  25   -1.40    2.18
   1  -6 -24    2.57    1.27
  -1  -6  24    2.74    1.56
   1  -6 -23    2.05    4.16
  -1  -6  23   -1.33    3.21
   1  -6 -22   -4.38    4.92
  -1  -6  22    6.70    4.67
   1  -6 -21    8.27    1.56
  -1  -6  21    6.61    5.60
  -1  -6  20    4.50    5.51
   1  -6 -20    0.55    1.65
  -1  -6  20    5.55    5.37
  -1  -6  19    5.86    4.13
   1  -6 -19   22.41    8.34
  -1  -6  18    8.91    6.45
   1  -6 -18   20.02    8.73
  -1  -6  17  117.90   21.01
   1  -6 -17  111.24   15.63
   1  -6 -17  159.21   22.36
  -1  -6  16   18.81   10.06
   1  -6 -16   13.59    6.47
   1  -6 -16   18.11    8.81
   1  -6 -15    6.96    4.87
  -1  -6  15   12.77    8.18
   1  -6 -14   13.39    6.55
  -1  -6  14    9.87    6.46
   1  -6 -13   67.04   12.94
   1  -6 -13   61.27    8.83
  -1  -6  13   63.53   14.59
   1  -6 -12   21.56    8.37
   1  -6 -12   10.28    4.38
  -1  -6  12   20.52    9.41
   1  -6 -11   62.01   12.26
   1  -6 -11   55.38    8.86
  -1  -6  11   55.67   13.31
   1  -6 -10    6.91    6.09
   1  -6 -10    8.48    4.30
  -1  -6  10   14.27    8.05
   1  -6  -9   29.53    8.29
   1  -6  -9   31.55    9.73
  -1  -6   9   28.83    9.83
   1  -6  -9   20.52    5.80
   1  -6  -8   25.55    8.18
   1  -6  -8   23.68    9.08
   1  -6  -8   13.82    5.63
   1  -6  -7  181.12   20.19
  -1  -6   7  201.69   24.14
   1  -6  -7  177.22   19.13
  -1  -6   7  206.58   23.02
   1  -6  -7  173.58   21.71
   1  -6  -7  150.49   16.34
  -1  -6   6   30.73   11.44
   1  -6  -6   24.02    8.64
  -1  -6   6   54.07   12.97
   1  -6  -6   37.46   12.60
  -1  -6   6   31.93    4.78
   1  -6  -6   36.25   10.98
  -1  -6   5   32.44    9.38
  -1  -6   5   38.45   10.56
   1  -6  -5   29.63    8.53
   1  -6  -5   29.57    7.93
   1  -6  -5   39.70    9.00
  -1  -6   5   28.59    4.56
   1  -6  -4   20.75    7.54
   1  -6  -4   26.63    9.61
  -1  -6   4   52.12   12.38
  -1  -6   4   58.02   14.16
  -1  -6   4   45.02    6.36
   1  -6  -4   30.55    9.20
   1  -6  -3  119.90   16.95
  -1  -6   3  160.53   20.69
  -1  -6   3  158.83   20.86
   1  -6  -3  130.61   16.46
  -1  -6   3  137.63   11.34
   1  -6  -3  134.57   15.98
  -1  -6   2   41.49   11.17
  -1  -6   2   45.14   12.25
   1  -6  -2   25.70    8.17
   1  -6  -2   41.98   11.44
  -1  -6   2   42.11    6.94
   1  -6  -2   45.21    9.50
  -1  -6   1   56.35   12.15
  -1  -6   1   46.97   10.86
   1  -6  -1   41.03    9.90
   1  -6  -1   46.99   10.13
  -1  -6   1   44.48    6.97
   1  -6  -1   41.38    8.20
  -1  -6   0   57.48   12.73
   1  -6   0   36.21    9.93
  -1  -6   0   66.83   14.49
  -1  -6   0   56.03    8.36
   1  -6   1  121.86   16.49
  -1  -6  -1  167.39   21.35
  -1  -6  -1  185.44   22.06
   1  -6   1  125.56   16.76
  -1  -6  -1  156.59   14.49
   1  -6   2   38.54   10.31
   1  -6   2   35.98    8.94
  -1  -6  -2   66.45   14.01
  -1  -6  -2  106.05   17.68
  -1  -6  -2   82.37   11.17
  -1  -6  -3  128.79   18.90
   1  -6   3   63.06   11.75
  -1  -6  -3  142.10   18.92
   1  -6   3   64.43   12.14
  -1  -6  -3  118.44   13.56
  -1  -6  -4   51.28   12.65
   1  -6   4   53.19   11.11
  -1  -6  -4   65.60   15.31
   1  -6   4   55.65   13.19
  -1  -6  -4   55.58   10.21
   1  -6   5  254.49   23.80
  -1  -6  -5  204.20   23.78
   1  -6   5  282.59   26.83
  -1  -6  -5  180.09   17.63
  -1  -6  -6   36.57   10.91
   1  -6   6   35.01   10.21
   1  -6   6   60.09   13.81
  -1  -6  -6   33.91    8.24
   1  -6   7    7.37    4.92
   1  -6   7    6.06    4.06
  -1  -6  -7   15.38    6.11
  -1  -6  -7    5.52    2.50
   1  -6   8   10.37    5.84
  -1  -6  -8    8.73    5.47
  -1  -6  -8    6.48    4.62
  -1  -6  -9   27.27    5.48
   1  -6   9   66.49   13.74
  -1  -6  -9   41.01   10.55
   1  -6   9   52.91   12.96
  -1  -6  -9   34.97    8.08
  -1  -6 -10    1.62    1.51
  -1  -6 -10    6.31    4.68
   1  -6  10    6.59    5.45
  -1  -6 -10    1.71    1.66
   1  -6  10    8.97    6.38
  -1  -6 -11    9.43    4.68
   1  -6  11   14.08    7.19
  -1  -6 -11   12.74    5.76
   1  -6  11   23.61    8.86
  -1  -6 -12    5.64    4.49
   1  -6  12    9.49    6.75
  -1  -6 -12    7.47    5.13
   1  -6  12   10.78    6.33
  -1  -6 -13   48.40   11.24
   1  -6  13   59.56   13.72
  -1  -6 -13   54.20   13.30
   1  -6  13   45.43   13.14
   1  -6  14   12.79    7.69
  -1  -6 -14    6.54    4.80
   1  -6  14    7.37    6.40
   1  -6  15   20.51    8.47
  -1  -6 -15   11.76    5.63
   1  -6  15   20.95    8.93
   1  -6  16    8.86    5.97
  -1  -6 -16    2.52    2.38
   1  -6  16    9.26    7.86
  -1  -6 -17   26.06    9.99
   1  -6  17   29.67   10.58
  -1  -6 -18    9.88    6.38
   1  -6  18   10.30    7.80
  -1  -6 -19   65.35   15.27
   1  -6  19   47.92   14.39
  -1  -6 -20   10.97    6.88
   1  -6  20   11.40    7.54
  -1  -6 -21   15.90    6.73
   1  -6  21   13.79    8.13
  -1  -6 -22    5.10    6.55
   1  -6  22    3.30    4.31
  -1  -6 -23   50.50   14.40
   1  -6  23   25.26   10.24
  -1  -6 -24    9.19    6.54
   1  -6  24    2.17    1.74
  -1  -6 -25    7.44    6.12
   1  -6  25    5.51    5.82
  -1  -6 -26    7.40    5.19
   1  -6  26   -0.74    1.67
  -1  -6 -27   -2.34    0.97
   1  -6  27    8.80    4.89
  -1  -6 -28   -0.82    4.03
   1  -6  28   -1.71    3.38
   1  -5 -30    1.22    3.37
   1  -5 -29   14.64    7.41
   1  -5 -28    3.68    3.62
   1  -5 -27   10.70    6.12
  -1  -5  27    4.48    4.42
   1  -5 -26    0.07    2.60
  -1  -5  26    1.56    1.73
   1  -5 -25   14.65    8.21
  -1  -5  25   11.05    7.01
   1  -5 -24    6.72    4.95
  -1  -5  24    2.26    2.69
   1  -5 -23   28.31    9.62
  -1  -5  23   23.31    8.40
   1  -5 -22    0.28    1.23
  -1  -5  22    4.81    4.37
   1  -5 -21   14.31    7.38
  -1  -5  21   20.67    8.28
   1  -5 -20    4.68    5.72
  -1  -5  20   11.82    5.66
  -1  -5  19   28.48   10.10
   1  -5 -19   31.50    9.85
  -1  -5  18   11.10    6.92
   1  -5 -18   11.35    6.04
   1  -5 -18    3.80    3.14
   1  -5 -17   88.59   15.93
   1  -5 -17   59.85    9.62
   1  -5 -16    0.19    0.56
   1  -5 -16    0.03    0.43
   1  -5 -16    0.12    0.57
  -1  -5  15   37.26   10.70
   1  -5 -15   20.55    4.42
   1  -5 -15   21.88    7.13
  -1  -5  14    3.97    4.46
   1  -5 -14    1.76    1.61
   1  -5 -14   -5.37    3.53
  -1  -5  13   31.38    9.59
   1  -5 -13   21.46    4.95
   1  -5 -13   21.48    6.54
   1  -5 -12    0.52    0.31
   1  -5 -12   -1.79    2.58
   1  -5 -12   -0.04    1.11
  -1  -5  11   64.80   13.11
   1  -5 -11   62.66    8.67
   1  -5 -11   69.89    9.03
   1  -5 -11   78.55   12.93
   1  -5 -10    3.43    2.83
   1  -5 -10    8.15    5.63
  -1  -5  10    6.75    5.51
   1  -5 -10    6.51    3.44
  -1  -5   9   92.16   15.48
   1  -5  -9  124.53   12.73
   1  -5  -9  139.02   16.36
   1  -5  -8    6.17    6.01
  -1  -5   8    2.05    0.79
   1  -5  -8    5.98    3.30
  -1  -5   8    5.34    4.90
   1  -5  -7   25.69    6.97
  -1  -5   7    3.50    1.05
   1  -5  -7   19.77    5.26
  -1  -5   7    7.04    4.51
  -1  -5   7    0.37    3.31
  -1  -5   6    4.30    4.70
  -1  -5   6   13.09    6.32
   1  -5  -6    8.44    4.57
  -1  -5   6    5.93    1.82
   1  -5  -6   12.49    5.67
  -1  -5   5   62.06   11.62
   1  -5  -5   65.47   11.80
   1  -5  -5   58.71    9.92
  -1  -5   5   65.80   11.95
   1  -5  -5   67.77   10.93
  -1  -5   5   62.23    5.87
  -1  -5   4   19.37    7.35
   1  -5  -4   19.39    7.45
  -1  -5   4   19.39    7.95
   1  -5  -4   24.68    7.91
  -1  -5   4   20.36    3.82
   1  -5  -4   19.94    7.54
   1  -5  -3  167.56   18.17
  -1  -5   3   90.76   13.95
   1  -5  -3  115.46   12.05
   1  -5  -3  154.92   16.61
  -1  -5   3   98.62   15.00
   1  -5  -3  168.94   16.50
  -1  -5   3   93.79    8.28
  -1  -5   2   28.50    8.40
  -1  -5   2   36.76   10.38
   1  -5  -2   49.33   10.45
   1  -5  -2   27.31    6.33
  -1  -5   2    9.47    1.82
   1  -5  -2   61.29   12.09
  -1  -5   2   41.54    6.42
   1  -5  -1  154.18   16.93
  -1  -5   1  110.99   15.69
  -1  -5   1   70.99    5.96
   1  -5  -1  163.56   17.06
   1  -5  -1  115.05   10.97
  -1  -5   1  116.09   16.09
  -1  -5   1  107.91    9.95
   1  -5   0   59.66   11.41
  -1  -5   0   63.61   12.63
   1  -5   0   70.43   13.48
  -1  -5   0   78.06   13.83
  -1  -5   0   21.73    4.15
   1  -5   0   30.64    5.58
  -1  -5   0   73.69    9.32
  -1  -5  -1  212.30   21.63
   1  -5   1  244.39   21.30
  -1  -5  -1  242.43   22.72
  -1  -5  -1  148.45   11.12
   1  -5   1  265.38   22.49
   1  -5   1  181.00   12.11
  -1  -5  -1  209.44   15.13
   1  -5   2   90.39   13.75
  -1  -5  -2  111.21   16.31
  -1  -5  -2   49.82    7.55
  -1  -5  -2  123.65   19.27
   1  -5   2   37.11    5.45
   1  -5   2  118.37   17.01
  -1  -5  -2  130.05   13.60
  -1  -5  -3  388.51   29.39
   1  -5   3  381.30   26.05
   1  -5   3  420.96   28.55
  -1  -5  -3  369.29   21.79
  -1  -5  -4   80.94   15.05
   1  -5   4   68.55   12.27
   1  -5   4   97.54   15.72
  -1  -5  -4   90.85   12.87
   1  -5   5   94.71   12.76
  -1  -5  -5  128.69   17.57
   1  -5   5  105.84   15.08
  -1  -5  -5  131.72   13.89
  -1  -5  -6   38.63    8.92
   1  -5   6   22.83    6.91
   1  -5   6   23.73    8.15
  -1  -5  -6   29.34    9.14
  -1  -5  -6   17.80    5.22
   1  -5   7   72.59   12.95
  -1  -5  -7  102.41   13.19
  -1  -5  -7   73.45    8.56
  -1  -5  -7   99.16   15.21
   1  -5   7   76.79   11.94
  -1  -5  -8   33.52    9.28
  -1  -5  -8   32.30   10.11
   1  -5   8   18.17    7.44
  -1  -5  -8   12.98    4.10
  -1  -5  -9   97.59    9.02
   1  -5   9   91.40   14.60
  -1  -5  -9  147.48   16.54
  -1  -5  -9  154.24   19.97
  -1  -5  -9  112.19    9.66
   1  -5  10   10.01    5.76
  -1  -5 -10    9.77    5.80
  -1  -5 -10    3.37    1.98
   1  -5  10    7.10    5.38
  -1  -5 -10    3.18    2.11
  -1  -5 -11   25.64    3.68
   1  -5  11   16.00    6.51
   1  -5  11   14.21    6.15
  -1  -5 -12    1.84    0.98
  -1  -5 -12    4.83    4.09
   1  -5  12    4.27    4.31
   1  -5  12   -0.60    0.37
   1  -5  13    0.86    1.73
   1  -5  13   11.00    5.60
  -1  -5 -13    9.37    4.94
   1  -5  14    3.76    3.69
   1  -5  14   -1.49    1.84
  -1  -5 -14    4.65    4.67
   1  -5  15   91.09   16.48
  -1  -5 -15   87.58   15.42
   1  -5  15   70.48   14.24
   1  -5  16    7.63    4.69
  -1  -5 -16   11.70    5.96
   1  -5  17   22.84    8.15
  -1  -5 -17   53.75   12.25
   1  -5  18   -4.03    1.84
  -1  -5 -18    4.49    3.10
   1  -5  19   25.28    8.74
  -1  -5 -19   20.09    7.20
   1  -5  20   -0.17    3.54
  -1  -5 -20    2.95    1.69
   1  -5  21   -5.69    3.42
  -1  -5 -21    1.79    2.21
   1  -5  22    1.51    1.78
  -1  -5 -22   -0.89    1.07
   1  -5  23   37.15   11.31
  -1  -5 -23   27.23    9.49
   1  -5  24    5.17    5.62
  -1  -5 -24    7.84    5.36
   1  -5  25   25.20    9.12
  -1  -5 -25   32.91   11.54
   1  -5  26    5.46    5.79
  -1  -5 -26   11.31    8.41
   1  -5  27    0.05    2.73
  -1  -5 -27    4.38    3.96
   1  -5  28    0.41    1.98
  -1  -5 -28    0.52    4.15
  -1  -5 -29    3.60    3.46
  -1  -5 -30    2.43    0.50
   1  -4 -32    0.77    3.51
   1  -4 -31    1.44    3.73
   1  -4 -30   -4.14    4.37
   1  -4 -29   11.48    6.95
   1  -4 -28    0.07    0.82
   1  -4 -27   -2.03    3.86
  -1  -4  26   -2.98    3.33
   1  -4 -26    0.60    2.98
  -1  -4  25   10.72    4.99
   1  -4 -25   23.03    8.16
  -1  -4  24   -2.08    2.91
   1  -4 -24   -3.41    2.29
  -1  -4  23   13.88    5.58
   1  -4 -23    9.91    5.46
  -1  -4  22    0.07    2.21
   1  -4 -22    0.07    2.49
  -1  -4  21    5.45    2.88
   1  -4 -21   18.15    5.99
  -1  -4  20   -0.32    1.41
   1  -4 -20    3.63    0.19
   1  -4 -19   67.83   13.65
   1  -4 -19   42.01    6.18
  -1  -4  18    7.36    4.56
   1  -4 -18    9.36    4.98
   1  -4 -18    3.98    2.21
   1  -4 -18    8.23    3.25
  -1  -4  17  108.77   17.61
   1  -4 -17   75.93    9.18
   1  -4 -17  125.09   17.51
   1  -4 -17  116.69   10.11
   1  -4 -16   11.88    3.70
  -1  -4  16   14.10    7.27
  -1  -4  16    7.00    2.46
   1  -4 -16   16.50    6.82
   1  -4 -16   10.76    4.18
   1  -4 -16    8.11    2.97
  -1  -4  15  168.25   21.43
   1  -4 -15  157.71   11.37
   1  -4 -15  183.29   12.57
  -1  -4  15  140.21    8.96
   1  -4 -15  187.58   20.76
   1  -4 -14    4.08    2.15
   1  -4 -14   15.41    6.96
  -1  -4  14    8.12    2.25
  -1  -4  14   14.72    7.44
   1  -4 -14   10.61    3.32
  -1  -4  13  131.60   18.41
   1  -4 -13  120.40    9.82
   1  -4 -13  120.34   11.24
  -1  -4  13  106.75    6.48
   1  -4 -13  145.78   17.39
   1  -4 -12    3.55    2.28
  -1  -4  12   13.78    6.63
   1  -4 -12    6.22    2.72
   1  -4 -12    4.99    4.36
  -1  -4  12    5.35    1.45
  -1  -4  11   30.45    9.09
   1  -4 -11   40.10    6.09
   1  -4 -11   38.29    6.20
  -1  -4  11   22.66    2.40
   1  -4 -11   47.26    9.63
   1  -4 -10    4.55    2.73
   1  -4 -10   10.50    6.05
  -1  -4  10    8.66    5.27
   1  -4 -10    6.97    3.14
  -1  -4   9  123.45   16.69
   1  -4  -9  163.96   16.96
   1  -4  -9  139.45   11.95
   1  -4  -9  139.94   11.65
   1  -4  -8   24.64    7.56
   1  -4  -8   18.99    5.01
  -1  -4   8   17.97    7.32
   1  -4  -8    8.08    3.68
  -1  -4   7  216.89   21.01
  -1  -4   7  204.18    7.27
   1  -4  -7  218.96   15.32
   1  -4  -7  209.65   15.17
  -1  -4   6   61.02   12.82
  -1  -4   6   54.00    4.57
   1  -4  -6   39.06    9.47
   1  -4  -6   35.91    7.15
  -1  -4   6   60.94   11.78
   1  -4  -6   24.19    6.09
  -1  -4   5  498.98   29.67
  -1  -4   5  522.12   31.79
  -1  -4   5  481.08   13.55
   1  -4  -5  448.66   25.49
  -1  -4   4   55.42   11.45
   1  -4  -4   31.60    6.86
  -1  -4   4   52.56   11.57
   1  -4  -4   13.07    5.02
  -1  -4   4   69.72    6.07
  -1  -4   3  172.61   17.61
   1  -4  -3  152.98   15.36
   1  -4  -3  157.77   15.02
   1  -4  -3  127.72   11.74
  -1  -4   3  183.57   18.49
  -1  -4   3  193.78   10.24
  -1  -4   2   70.56   12.41
   1  -4  -2   16.11    6.67
   1  -4  -2   20.48    6.57
   1  -4  -2   15.31    4.68
  -1  -4   2   67.47   13.20
  -1  -4   2   25.61    2.99
  -1  -4   2   95.16    8.42
   1  -4  -1  341.38   22.22
  -1  -4   1  433.27   27.64
   1  -4  -1  298.73   16.30
  -1  -4   1  452.36   28.37
   1  -4  -1  343.84   22.03
  -1  -4   1  363.93   12.50
  -1  -4   1  446.56   17.60
  -1  -4   0   15.50    5.72
  -1  -4   0   13.67    5.77
   1  -4   0   16.83    6.20
  -1  -4   0    8.10    2.32
   1  -4   0   25.64    7.47
   1  -4   0    7.71    3.09
   1  -4   1   47.35    8.07
  -1  -4  -1   16.01    4.86
  -1  -4  -1   19.21    5.57
  -1  -4  -1   17.67    3.43
   1  -4   1   52.26    8.73
   1  -4   1   42.10    5.44
  -1  -4  -1   19.79    3.99
   1  -4   2    1.14    0.56
  -1  -4  -2    6.76    2.69
  -1  -4  -2   10.37    3.92
  -1  -4  -2   12.15    5.49
   1  -4   2    4.68    3.01
   1  -4   2    4.74    2.61
  -1  -4  -2    7.02    3.00
   1  -4   3   66.85   10.18
  -1  -4  -3   55.85    7.06
  -1  -4  -3   62.36    7.95
  -1  -4  -3   64.98   10.70
   1  -4   3   56.19    8.90
  -1  -4  -3   55.96    7.74
  -1  -4  -4    5.15    2.41
  -1  -4  -4    7.76    3.55
   1  -4   4    3.31    2.78
   1  -4   4    3.83    2.95
  -1  -4  -4   11.29    5.29
  -1  -4  -4    4.63    2.49
  -1  -4  -5   47.75    7.22
  -1  -4  -5   54.42    7.72
  -1  -4  -5   46.02    6.27
   1  -4   5   28.04    7.03
   1  -4   5   25.02    5.72
  -1  -4  -5   60.47   10.63
  -1  -4  -6   -2.36    1.36
   1  -4   6    3.94    2.63
  -1  -4  -6    0.60    1.09
   1  -4   6    3.71    3.40
  -1  -4  -6   -0.39    0.34
  -1  -4  -7   38.59    5.23
  -1  -4  -7   45.54    7.69
  -1  -4  -8   -0.18    2.40
  -1  -4  -8    1.18    1.15
  -1  -4  -9   10.71    3.32
  -1  -4  -9    9.50    1.98
  -1  -4  -9   10.63    2.29
  -1  -4 -10    2.07    1.03
  -1  -4 -10    4.00    3.90
   1  -4  10    7.74    5.05
   1  -4  10    7.75    5.08
   1  -4  11   66.27   12.20
  -1  -4 -11   58.80   10.67
   1  -4  11   64.09   12.05
  -1  -4 -11   38.52    3.02
   1  -4  12    7.48    4.68
   1  -4  12   12.05    5.88
  -1  -4 -12    7.89    4.29
   1  -4  13  113.29   16.73
   1  -4  13  100.33   15.50
  -1  -4 -13  102.88   15.09
   1  -4  14    5.02    4.49
  -1  -4 -14   11.10    6.42
   1  -4  15  129.84   18.25
  -1  -4 -15  134.93   18.48
   1  -4  16    8.85    5.42
  -1  -4 -16   13.21    7.61
   1  -4  17   71.93   14.11
  -1  -4 -17   68.86   13.45
   1  -4  18    7.27    4.97
  -1  -4 -18    8.81    5.77
   1  -4  19   47.71   11.42
  -1  -4 -19   42.67   11.02
   1  -4  20    5.25    3.78
  -1  -4 -20    9.48    6.42
   1  -4  21   51.48   12.12
  -1  -4 -21   60.67   14.02
   1  -4  22    4.62    3.78
  -1  -4 -22    8.02    5.80
   1  -4  23   53.73   12.22
  -1  -4 -23   77.68   16.64
   1  -4  24   -1.45    2.92
  -1  -4 -24    8.44    6.55
   1  -4  25   10.25    5.82
  -1  -4 -25   31.32   10.91
   1  -4  26    1.37    2.19
  -1  -4 -26    4.40    4.74
   1  -4  27    2.76    3.01
  -1  -4 -27    8.78    7.09
  -1  -4 -28   11.99    8.67
  -1  -4 -29   10.38    7.22
  -1  -4 -30    9.01    6.92
  -1  -4 -31    4.23    3.76
  -1  -4 -32   -3.53    5.34
   1  -3 -34   -1.81    2.82
   1  -3 -33   11.67    6.82
   1  -3 -32   -0.72    2.35
   1  -3 -31   11.29    8.27
   1  -3 -30   -0.50    4.43
   1  -3 -29    5.01    6.23
   1  -3 -28    4.88    4.69
   1  -3 -27   94.58   18.75
  -1  -3  26    1.93    2.79
   1  -3 -26    0.36    3.94
  -1  -3  25   21.85    6.40
   1  -3 -25   34.52   10.61
  -1  -3  24    0.32    2.28
   1  -3 -24   -0.68    3.55
  -1  -3  23   36.07    8.98
   1  -3 -23   37.92   11.09
  -1  -3  22    0.86    2.11
   1  -3 -22    5.27    2.30
   1  -3 -22    5.96    5.43
   1  -3 -21  115.64    9.06
   1  -3 -21  133.47   18.93
  -1  -3  21   97.81   14.50
  -1  -3  20    6.51    4.30
   1  -3 -20    2.01    1.40
   1  -3 -20   10.68    5.94
   1  -3 -19   26.18    4.11
   1  -3 -19   31.38    8.87
   1  -3 -18    0.16    0.42
   1  -3 -18    1.30    1.05
   1  -3 -18    2.96    3.56
   1  -3 -18    0.13    1.46
  -1  -3  18    0.40    1.07
   1  -3 -17   34.07    5.58
   1  -3 -17   26.54    5.50
   1  -3 -17   31.65    8.05
   1  -3 -17   21.37    3.21
  -1  -3  16    3.04    2.38
   1  -3 -16    1.40    1.72
  -1  -3  16    4.92    2.36
   1  -3 -16    1.42    1.70
   1  -3 -16    0.38    0.76
  -1  -3  15   25.20    8.00
  -1  -3  15   21.97    4.22
   1  -3 -15   15.05    5.69
   1  -3 -15   15.94    3.96
   1  -3 -15   10.14    2.70
  -1  -3  14   -0.11    1.95
  -1  -3  14    3.58    1.79
   1  -3 -14    0.48    1.94
   1  -3 -14    1.42    1.41
   1  -3 -14   -0.18    0.33
  -1  -3  13   95.51   14.71
   1  -3 -13   78.62    7.65
  -1  -3  13   95.48    7.65
   1  -3 -13   93.81   12.84
   1  -3 -13   80.22    8.04
   1  -3 -12    1.43    1.16
  -1  -3  12    3.64    2.92
   1  -3 -12    1.39    2.11
  -1  -3  12    2.49    1.34
   1  -3 -12   -1.84    1.65
  -1  -3  11   14.18    5.00
   1  -3 -11   15.76    3.58
   1  -3 -11   23.39    5.91
  -1  -3  11    9.81    2.02
   1  -3 -11   22.12    4.17
   1  -3 -10   -0.66    1.23
  -1  -3  10    1.49    0.88
   1  -3 -10    0.68    0.80
  -1  -3  10    3.45    3.46
   1  -3 -10    0.42    0.68
   1  -3  -9   14.48    4.28
  -1  -3   9   15.66    2.05
   1  -3  -9   17.14    4.84
   1  -3  -9   13.24    3.05
  -1  -3   9   16.21    5.49
   1  -3  -9   14.15    3.44
   1  -3  -8    2.34    1.98
   1  -3  -8   -0.62    1.28
   1  -3  -8    0.82    0.78
  -1  -3   8    2.63    2.55
   1  -3  -8    2.11    1.51
   1  -3  -7   13.53    4.06
   1  -3  -7   11.54    2.86
   1  -3  -7   14.03    4.43
  -1  -3   7   17.59    5.09
   1  -3  -7   12.24    3.13
   1  -3  -6   10.34    3.46
   1  -3  -6   11.56    4.34
   1  -3  -6   10.02    4.40
   1  -3  -6   17.39    4.44
  -1  -3   6    6.30    4.50
   1  -3  -6    8.30    3.85
   1  -3  -5  889.51   28.05
   1  -3  -5  928.14   31.80
  -1  -3   5  634.16   31.07
  -1  -3   5  690.30   30.84
   1  -3  -5  928.19   28.14
   1  -3  -5  910.19   31.77
   1  -3  -4   34.76    6.98
  -1  -3   4   31.56    8.51
  -1  -3   4   47.82    3.92
  -1  -3   4   34.60    8.24
   1  -3  -4   54.72    7.94
   1  -3  -4   36.14    7.20
   1  -3  -3  590.08   25.61
   1  -3  -3  569.96   22.50
  -1  -3   3  556.83   28.08
  -1  -3   3  537.84   13.36
   1  -3  -3  577.66   23.28
  -1  -3   3  561.86   27.38
  -1  -3   3  499.82   24.65
   1  -3  -2   12.03    4.20
  -1  -3   2   36.52   10.53
  -1  -3   2   25.04    2.81
   1  -3  -2   24.96    6.91
   1  -3  -2   25.63    5.48
  -1  -3   2   44.66    9.14
   1  -3  -2   48.24    7.98
  -1  -3   2   59.13    9.54
   1  -3  -1  841.14   30.84
  -1  -3   1  852.42   33.72
   1  -3  -1  845.20   29.34
   1  -3  -1  808.03   24.70
  -1  -3   1  831.92   20.22
  -1  -3   1  828.62   33.18
   1  -3  -1  850.55   29.54
   1  -3  -1  848.08   30.43
  -1  -3   1  830.57   29.18
   1  -3   0   17.12    4.92
  -1  -3   0   18.71    6.04
   1  -3   0   11.39    3.50
   1  -3   0   18.24    6.32
  -1  -3   0   18.60    6.14
  -1  -3   0   19.74    6.09
   1  -3   0   15.66    5.47
   1  -3   0   36.45    7.91
  -1  -3   0   25.19    5.90
  -1  -3  -1  112.41   13.08
   1  -3   1  140.62   12.76
   1  -3   1  119.77    8.60
   1  -3   1  138.46   12.30
  -1  -3  -1  121.79    8.96
   1  -3   1  132.88   11.45
  -1  -3  -1  112.40   12.16
   1  -3   1  132.32   12.31
  -1  -3  -1  114.79    9.99
  -1  -3  -2   19.47    6.85
   1  -3   2    6.05    2.06
   1  -3   2   18.39    5.95
  -1  -3  -2   51.37    8.80
   1  -3   2   12.40    4.32
  -1  -3  -2   33.46    9.30
   1  -3   2   19.47    6.01
  -1  -3  -2   35.26    7.18
   1  -3   3  921.24   33.42
  -1  -3  -3  851.48   27.29
   1  -3   3  906.04   29.73
  -1  -3  -3  858.41   34.55
  -1  -3  -3  837.50   24.39
   1  -3   4   22.20    7.05
  -1  -3  -4   35.24    8.02
   1  -3   4    7.11    3.46
  -1  -3  -4   23.47    7.18
  -1  -3  -4   19.97    4.32
   1  -3   5  206.43   16.52
  -1  -3  -5  191.15   14.31
  -1  -3  -5  174.01    9.80
   1  -3   5  194.31   13.92
  -1  -3  -6   10.45    2.60
   1  -3   6    4.79    3.60
  -1  -3  -7   41.89    7.12
   1  -3   7   29.52    6.82
  -1  -3  -7   38.70    3.79
  -1  -3  -8    5.26    1.42
  -1  -3  -8   13.74    5.31
   1  -3   8    5.68    4.09
   1  -3   8    8.22    4.63
   1  -3   9  135.85   15.12
   1  -3   9  125.53   14.90
   1  -3  10    6.27    4.65
   1  -3  10    8.78    5.01
  -1  -3 -10   18.12    6.74
   1  -3  11  180.19   18.48
   1  -3  11  173.90   17.80
   1  -3  12    3.95    3.62
  -1  -3 -12   10.74    5.90
   1  -3  13  113.15   15.08
   1  -3  13  108.69   10.90
  -1  -3 -13  126.93   15.90
   1  -3  14    2.44    3.09
  -1  -3 -14    5.53    4.97
   1  -3  15   64.11   11.62
  -1  -3 -15   82.04   13.22
   1  -3  16    1.91    2.59
  -1  -3 -16    9.03    5.30
   1  -3  17   28.31    7.86
  -1  -3 -17   58.19   11.91
   1  -3  18   -1.15    2.06
  -1  -3 -18    0.93    1.68
   1  -3  19   21.82    6.66
  -1  -3 -19   11.51    5.12
   1  -3  20   -0.62    1.80
  -1  -3 -20    2.43    2.97
   1  -3  21   11.66    5.34
  -1  -3 -21    5.95    3.25
   1  -3  22    0.78    1.67
  -1  -3 -22   -2.03    2.80
   1  -3  23    7.26    4.51
  -1  -3 -23    6.53    3.96
   1  -3  24   -0.08    1.23
  -1  -3 -24    4.23    4.18
   1  -3  25   11.97    5.43
  -1  -3 -25   10.13    5.97
   1  -3  26   -1.02    2.12
  -1  -3 -26    1.36    2.88
   1  -3  27   12.13    5.89
  -1  -3 -27   15.45    7.52
  -1  -3 -28    2.42    1.56
  -1  -3 -29   34.64   12.61
  -1  -3 -30    9.16    6.92
  -1  -3 -31   13.75    9.68
  -1  -3 -32    1.81    3.31
  -1  -3 -33   11.88    8.10
  -1  -3 -34    6.26    5.37
   1  -2 -36    3.05    4.71
   1  -2 -35    0.03    1.15
   1  -2 -34   -1.61    2.59
   1  -2 -33   26.17   10.62
   1  -2 -32    6.85    6.27
   1  -2 -31    7.56    5.82
   1  -2 -30    2.58    3.78
   1  -2 -29    6.27    6.54
   1  -2 -28    4.82    3.63
   1  -2 -27   38.77   11.45
   1  -2 -26   -7.81    5.26
  -1  -2  25   21.03    5.80
   1  -2 -25   18.91    4.49
   1  -2 -25   28.33    8.64
  -1  -2  24   -2.56    2.79
   1  -2 -24   -0.21    0.53
   1  -2 -24   -6.50    5.16
  -1  -2  23    1.02    0.94
   1  -2 -23    0.01    2.88
  -1  -2  22    0.58    0.29
   1  -2 -22   -0.03    1.41
   1  -2 -22   -0.55    3.92
  -1  -2  21    6.50    3.42
   1  -2 -21   15.90    4.02
   1  -2 -21   18.78    6.14
  -1  -2  20    1.16    1.56
   1  -2 -20    3.27    1.88
  -1  -2  20   -0.10    0.89
   1  -2 -20    5.32    3.37
  -1  -2  19   85.00    8.42
   1  -2 -19  107.74    9.97
  -1  -2  19   78.67   11.06
  -1  -2  18    2.44    2.71
   1  -2 -18    3.65    1.88
   1  -2 -18    6.01    4.63
  -1  -2  18    0.58    1.15
   1  -2 -17   81.42    8.32
  -1  -2  17   73.04    7.98
   1  -2 -17   91.88   13.91
   1  -2 -16    4.53    2.11
  -1  -2  16    2.04    2.07
   1  -2 -16    4.39    3.28
  -1  -2  16    0.83    1.26
  -1  -2  15  241.00   15.98
   1  -2 -15  254.07   21.57
   1  -2 -15  222.18   12.57
  -1  -2  15  212.45   13.56
   1  -2 -15  257.59   15.14
   1  -2 -14    1.43    1.92
   1  -2 -14    5.11    2.39
   1  -2 -14    4.24    3.77
  -1  -2  14    7.43    3.29
  -1  -2  14    7.07    3.18
  -1  -2  13  700.62   35.84
   1  -2 -13  744.44   34.32
  -1  -2  13  641.13   23.11
   1  -2 -13  720.96   23.99
   1  -2 -13  707.87   22.84
  -1  -2  13  622.27   23.12
  -1  -2  12    6.89    4.37
   1  -2 -12    3.58    2.04
  -1  -2  12    6.77    3.36
   1  -2 -12    7.25    4.30
  -1  -2  12    7.11    2.75
   1  -2 -12    1.62    1.24
   1  -2 -12    5.35    2.65
   1  -2 -11  132.59   10.02
  -1  -2  11  144.34   16.09
   1  -2 -11  143.46   14.26
  -1  -2  11  124.97    8.92
   1  -2 -11  118.42    7.45
   1  -2 -11  125.42   12.57
  -1  -2  11  112.77   10.00
   1  -2 -11  140.66   10.21
   1  -2 -10    1.69    1.24
   1  -2 -10    3.78    2.65
  -1  -2  10    5.86    2.83
   1  -2 -10    3.70    2.32
  -1  -2  10    3.30    1.71
   1  -2 -10    0.88    1.42
  -1  -2  10    5.09    3.95
   1  -2 -10    5.26    2.02
   1  -2  -9  258.85   13.20
  -1  -2   9  205.87   17.72
   1  -2  -9  297.61   19.45
  -1  -2   9  198.84    9.31
   1  -2  -9  250.35   16.26
   1  -2  -9  260.03   13.67
  -1  -2   9  197.95   13.07
   1  -2  -8    5.32    2.92
   1  -2  -8    4.50    2.27
   1  -2  -8    5.91    3.72
   1  -2  -8    6.56    3.12
  -1  -2   8   10.85    2.44
   1  -2  -8    9.84    4.17
  -1  -2   8   11.44    4.96
  -1  -2   8   12.98    4.20
   1  -2  -7  552.35   18.72
  -1  -2   7  612.52   28.15
   1  -2  -7  560.97   25.10
   1  -2  -7  631.27   26.95
  -1  -2   7  580.28   11.75
   1  -2  -7  545.93   22.07
  -1  -2   7  595.72   22.33
   1  -2  -7  598.35   21.08
  -1  -2   7  611.69   27.27
   1  -2  -6    5.75    2.80
   1  -2  -6    2.53    1.58
   1  -2  -6    5.51    3.13
   1  -2  -6    4.39    2.49
   1  -2  -6    3.97    2.64
   1  -2  -6    4.77    2.23
  -1  -2   6    9.09    4.22
  -1  -2   6   10.25    4.61
  -1  -2   6   14.30    4.56
   1  -2  -5  306.85   15.32
   1  -2  -5  305.01   13.96
  -1  -2   5  349.47   19.93
  -1  -2   5  333.76    8.60
   1  -2  -5  328.77   17.41
   1  -2  -5  289.26   13.40
  -1  -2   5  347.60   19.14
   1  -2  -5  332.11   16.33
  -1  -2   5  338.44   17.05
   1  -2  -4    0.49    0.92
   1  -2  -4    1.86    1.33
   1  -2  -4    2.32    2.22
   1  -2  -4    3.87    2.28
  -1  -2   4   15.81    4.81
  -1  -2   4   11.66    4.64
  -1  -2   4   15.40    5.31
  -1  -2   4   16.99    5.00
   1  -2  -4    3.21    2.13
   1  -2  -3  813.27   23.40
   1  -2  -3  781.29   23.10
  -1  -2   3  915.56   29.62
  -1  -2   3  887.27   27.99
   1  -2  -3  860.38   26.22
  -1  -2   3  872.38   27.48
  -1  -2   3  870.09   29.72
   1  -2  -3  866.50   24.93
   1  -2  -2   -1.13    0.73
   1  -2  -2    3.35    2.28
  -1  -2   2    8.95    3.94
  -1  -2   2    7.44    3.43
   1  -2  -2    5.29    2.91
  -1  -2   2   25.11    6.22
   1  -2  -2    5.53    3.50
  -1  -2   2   20.23    6.22
   1  -2  -1  905.59   24.82
  -1  -2   1  965.66   32.04
  -1  -2   1  977.16   30.43
   1  -2  -1  867.56   23.25
   1  -2  -1  864.04   22.78
  -1  -2   1  958.47   17.30
  -1  -2   1  951.00   29.89
   1  -2  -1  875.23   24.96
  -1  -2   1  952.05   26.28
  -1  -2   1  992.95   29.56
   1  -2  -1  902.83   27.62
   1  -2   0    1.87    1.60
  -1  -2   0    3.61    4.09
   1  -2   0    0.46    1.17
  -1  -2   0    8.15    3.99
   1  -2   0    0.29    1.78
  -1  -2   0    3.86    2.88
   1  -2   0    3.59    2.05
   1  -2   0    5.07    3.27
  -1  -2   0   10.22    3.66
   1  -2   0    4.31    2.73
  -1  -2  -1  134.86   11.99
   1  -2   1  150.04   10.27
   1  -2   1  128.91    7.96
  -1  -2  -1  141.63    8.40
   1  -2   1  141.06   10.67
   1  -2   1  143.99    9.37
  -1  -2  -1  146.05   12.25
   1  -2   1  151.52   11.55
  -1  -2  -1  139.88    8.89
  -1  -2  -1  151.86   11.74
  -1  -2  -2    1.75    1.42
   1  -2   2   -0.11    0.50
  -1  -2  -2    6.28    2.92
  -1  -2  -2    7.47    3.57
  -1  -2  -2    3.51    2.54
   1  -2   2    0.49    1.32
   1  -2   2    1.23    1.11
   1  -2   2    1.06    1.62
  -1  -2  -2    5.34    2.33
   1  -2   2    1.56    2.01
  -1  -2  -3  201.13   14.85
   1  -2   3  112.53    9.89
   1  -2   3  119.95    8.45
  -1  -2  -3  205.15   14.45
   1  -2   3  122.26   10.46
   1  -2   3  118.20   10.25
  -1  -2  -3  203.96    9.18
  -1  -2  -3  204.68   13.59
  -1  -2  -3  196.13   11.84
  -1  -2  -4    1.63    1.41
   1  -2   4    1.87    2.21
  -1  -2  -4    7.20    3.74
  -1  -2  -4    4.40    2.74
   1  -2   4   -0.01    0.79
   1  -2   4    0.54    0.61
   1  -2   4    1.28    1.71
   1  -2   4    0.78    1.35
  -1  -2  -4    4.04    1.69
  -1  -2  -5  253.97   17.08
   1  -2   5  214.79   15.01
   1  -2   5  207.31   14.51
  -1  -2  -5  264.43   15.81
   1  -2   5  199.78   13.67
   1  -2   5  197.77   14.93
  -1  -2  -5  273.44   15.64
  -1  -2  -6    3.35    2.53
   1  -2   6    1.30    1.77
  -1  -2  -6    3.32    2.71
  -1  -2  -6    3.51    2.32
   1  -2   6    2.11    2.09
   1  -2   6    2.40    2.06
   1  -2   6    2.50    1.88
  -1  -2  -7   69.30    9.47
   1  -2   7  126.69   12.39
   1  -2   7  118.87   11.58
   1  -2   7  119.29   10.83
  -1  -2  -7   66.15    8.18
  -1  -2  -7   69.75    9.15
   1  -2   7  115.29   12.04
   1  -2   8    4.77    3.03
  -1  -2  -8    0.46    1.14
   1  -2   8    5.18    2.93
  -1  -2  -8    0.89    0.62
  -1  -2  -8    0.55    1.85
   1  -2   9  189.56   13.91
  -1  -2  -9  167.83   15.15
   1  -2   9  199.81   16.51
   1  -2  10    3.24    2.75
   1  -2  10    4.08    2.85
  -1  -2 -10    3.43    3.46
   1  -2  11  235.58   15.78
   1  -2  11  254.82   19.39
  -1  -2 -11  261.66   19.89
   1  -2  11  243.28   15.98
   1  -2  12    2.13    2.46
   1  -2  12    4.19    2.79
   1  -2  12    4.27    2.89
  -1  -2 -12    4.66    3.49
   1  -2  13  130.52   12.01
   1  -2  13  145.53   14.90
   1  -2  13  152.29   13.34
  -1  -2 -13  161.34   16.71
   1  -2  14    2.97    2.98
   1  -2  14    2.63    2.03
  -1  -2 -14    3.46    3.39
   1  -2  15  268.54   17.00
  -1  -2 -15  280.84   23.32
   1  -2  15  267.99   20.39
   1  -2  16    0.60    1.92
   1  -2  16    2.90    2.34
  -1  -2 -16    1.70    0.91
  -1  -2 -16    2.62    3.97
  -1  -2 -17   54.58    4.80
   1  -2  17   72.00    9.28
  -1  -2 -17   84.07   13.50
   1  -2  17   69.93   10.73
   1  -2  18    2.18    3.01
  -1  -2 -18    2.03    1.35
   1  -2  18    2.89    2.53
  -1  -2 -18    0.86    1.05
  -1  -2 -18    2.49    2.87
  -1  -2 -19  106.30    7.82
   1  -2  19  148.35   13.11
   1  -2  19  141.43   15.76
  -1  -2 -19   96.83    7.53
  -1  -2 -19  160.25   19.60
  -1  -2 -20    2.88    1.38
   1  -2  20    3.77    3.11
  -1  -2 -20    3.83    1.61
   1  -2  20    3.13    2.48
  -1  -2 -20    3.87    5.11
  -1  -2 -21   47.60    5.66
   1  -2  21   51.72    9.56
  -1  -2 -21   36.89    4.10
  -1  -2 -21   62.17   12.52
   1  -2  22   -0.31    1.73
  -1  -2 -22    2.33    1.57
  -1  -2 -22    6.30    5.33
   1  -2  23   63.46   10.77
  -1  -2 -23   70.27    7.45
   1  -2  24    4.86    3.69
  -1  -2 -24   12.80    6.70
   1  -2  25   22.50    6.19
  -1  -2 -25   47.00   12.32
   1  -2  26    1.12    1.90
  -1  -2 -26    3.00    3.88
  -1  -2 -27   20.45    9.22
  -1  -2 -28   -4.89    3.58
  -1  -2 -29   11.99    7.58
  -1  -2 -30    5.58    5.54
  -1  -2 -31    2.79    4.14
  -1  -2 -32    0.66    1.35
   1  -2  32    2.11    5.47
   1  -2  33   14.10   10.09
   1  -2  34    8.92    8.65
   1  -1 -36    6.06    3.61
  -1  -1  36    1.70    4.02
   1  -1 -35    4.31    6.20
  -1  -1  35   -2.19    4.82
   1  -1 -34    7.01    4.60
  -1  -1  34    2.67    3.22
   1  -1 -33   12.80    7.31
  -1  -1  33    7.51    3.99
   1  -1 -32    3.52    3.64
  -1  -1  32    4.69    5.72
   1  -1 -31   25.06   10.65
   1  -1 -30    2.78    2.89
   1  -1 -29   33.63   11.10
   1  -1 -28    2.82    1.70
   1  -1 -28    7.49    6.30
   1  -1 -27   72.64   11.24
   1  -1 -27   80.14   15.81
   1  -1 -26   -0.14    1.04
   1  -1 -26    4.31    4.12
   1  -1 -25   48.58    8.91
   1  -1 -25   63.00   13.37
  -1  -1  24   -0.36    1.51
   1  -1 -24   -0.03    1.89
   1  -1 -24    1.01    3.14
   1  -1 -23   63.97    9.46
  -1  -1  23   38.26    6.31
   1  -1 -23   65.35   13.34
  -1  -1  22    1.06    1.22
   1  -1 -22    0.37    0.37
   1  -1 -22    3.46    2.60
   1  -1 -21   90.14   10.74
   1  -1 -21   90.10   15.05
  -1  -1  21   73.84    8.72
  -1  -1  20    1.73    1.88
   1  -1 -20    2.40    2.28
   1  -1 -20   -0.15    1.56
   1  -1 -19  221.96   16.05
  -1  -1  19  179.11   13.59
   1  -1 -19  240.30   22.70
  -1  -1  18    1.11    1.39
   1  -1 -18    4.12    2.33
   1  -1 -18   -1.34    1.60
   1  -1 -17  130.80   11.87
   1  -1 -17  138.76   15.87
  -1  -1  17  166.28   12.72
  -1  -1  16    0.50    1.00
  -1  -1  16    0.81    0.81
   1  -1 -15    4.01    2.12
  -1  -1  15    3.46    1.09
   1  -1 -15    3.57    3.10
   1  -1 -14    0.32    0.08
  -1  -1  14    0.53    0.54
   1  -1 -14    0.85    1.02
  -1  -1  13  160.84    8.36
   1  -1 -13  194.82   12.62
   1  -1 -13  180.55   15.89
  -1  -1  13  170.98   13.61
  -1  -1  12    0.87    0.73
   1  -1 -12   -0.56    1.78
  -1  -1  12    0.56    1.03
   1  -1 -12    0.25    1.16
  -1  -1  11   82.38    8.38
   1  -1 -11  130.22   12.54
   1  -1 -11  137.26   10.41
  -1  -1  11   82.53    6.08
  -1  -1  11   88.72   10.78
   1  -1 -11  118.51    6.26
   1  -1 -10    0.96    1.67
  -1  -1  10    0.27    0.53
   1  -1 -10    0.78    0.98
  -1  -1  10    1.70    1.01
   1  -1 -10    1.09    0.43
   1  -1 -10    1.17    1.30
  -1  -1  10   -0.13    0.78
   1  -1  -9  146.90   12.91
  -1  -1   9  112.56   11.38
   1  -1  -9  147.75   12.55
  -1  -1   9  114.83    8.66
   1  -1  -9  159.86   10.38
  -1  -1   9  112.55    7.17
   1  -1  -9  145.49    7.12
  -1  -1   9  112.23   11.35
  -1  -1   8    1.95    2.06
   1  -1  -8    1.89    1.96
  -1  -1   8    1.12    1.11
  -1  -1   8    2.74    1.77
   1  -1  -8    2.41    1.89
  -1  -1   8    2.45    1.45
   1  -1  -8    1.79    1.04
   1  -1  -8    2.51    1.69
  -1  -1   8    2.77    2.27
   1  -1  -7  858.04   27.75
  -1  -1   7  580.41   18.00
  -1  -1   7  559.51   23.40
  -1  -1   7  580.50   16.41
   1  -1  -7  905.64   28.97
   1  -1  -7  849.87   21.58
   1  -1  -7  795.55   17.24
  -1  -1   7  565.83   23.29
  -1  -1   7  575.60   16.46
   1  -1  -6    3.70    1.35
   1  -1  -6    1.95    1.34
  -1  -1   6    3.00    1.51
   1  -1  -6    4.68    2.66
  -1  -1   6    3.30    1.45
   1  -1  -6    3.04    1.66
   1  -1  -6    2.54    2.27
  -1  -1   6    4.20    2.02
  -1  -1   6    2.40    1.90
  -1  -1   6    4.87    2.73
   1  -1  -5  197.34    9.85
  -1  -1   5  136.61    7.29
  -1  -1   5  122.51    9.84
   1  -1  -5  196.69   12.56
   1  -1  -5  180.61    7.74
   1  -1  -5  194.79   10.02
   1  -1  -5  159.18    8.70
  -1  -1   5  128.44    7.88
  -1  -1   5  129.63   10.11
   1  -1  -4    3.95    1.63
   1  -1  -4    1.48    0.72
   1  -1  -4    2.21    1.18
   1  -1  -4    2.30    1.56
  -1  -1   4    0.62    0.51
  -1  -1   4    2.15    1.42
  -1  -1   4   -0.37    0.62
   1  -1  -4    2.13    1.54
  -1  -1   4    2.53    1.70
   1  -1  -3  459.93   12.72
   1  -1  -3  440.34   15.25
   1  -1  -3  385.15   16.36
   1  -1  -3  434.66   14.21
   1  -1  -3  321.02   13.77
   1  -1  -2    4.30    1.83
   1  -1  -2    0.82    0.54
   1  -1  -2    1.07    0.90
  -1  -1   2   -0.03    0.14
  -1  -1   2    1.01    1.04
  -1  -1   2    0.71    0.60
  -1  -1   2    0.84    1.23
   1  -1  -2    1.57    1.40
  -1  -1   1   93.00    7.59
  -1  -1   1  101.19    6.36
   1  -1  -1  110.26    7.13
   1  -1  -1  117.86    7.34
   1  -1  -1  124.63    7.88
   1  -1  -1  105.18    7.27
  -1  -1   1   93.92    7.33
   1  -1  -1  110.48    7.11
  -1  -1   1   97.49    6.92
   1  -1   0    0.88    0.91
  -1  -1   0   -0.19    0.41
  -1  -1   0    0.29    0.59
   1  -1   0    0.32    0.58
  -1  -1   0    0.62    0.86
  -1  -1   0   -0.18    0.10
   1  -1   0   -0.09    0.50
   1  -1   0    1.06    1.32
   1  -1   0    0.64    0.67
  -1  -1  -1  234.37   12.10
  -1  -1  -1  260.24    7.96
   1  -1   1  211.79    9.28
   1  -1   1  227.71    8.85
   1  -1   1  231.84   11.60
  -1  -1  -1  249.59    9.28
  -1  -1  -1  240.36   11.15
  -1  -1  -1  228.07   11.28
   1  -1   1  224.78   10.74
   1  -1   1  217.91   10.52
  -1  -1  -2    1.16    1.18
   1  -1   2    3.93    1.97
  -1  -1  -2    2.05    1.54
   1  -1   2    3.24    2.03
  -1  -1  -2    3.84    2.53
  -1  -1  -2    4.55    3.70
  -1  -1  -3 9077.24   71.34
   1  -1   3 9766.35   81.54
  -1  -1  -3 8826.56   77.86
   1  -1   3 9472.21   74.47
   1  -1   4   33.42    6.88
  -1  -1  -4   37.61    8.19
  -1  -1  -4    5.96    2.90
   1  -1   4    7.51    3.17
  -1  -1  -5 2216.79   40.79
   1  -1   5 2197.49   40.73
   1  -1   5 2269.62   39.49
  -1  -1  -5 2112.93   42.41
   1  -1   6   10.58    3.95
  -1  -1  -6    4.37    2.83
   1  -1   6    3.19    2.22
   1  -1   7  406.55   18.36
  -1  -1  -7  453.73   20.92
   1  -1   7  429.30   18.94
  -1  -1  -7  465.59   21.72
  -1  -1  -8    8.01    4.27
  -1  -1  -8    2.75    2.55
   1  -1   8    2.93    2.40
  -1  -1  -8    3.97    1.10
   1  -1   8    2.60    1.79
  -1  -1  -9  301.87   18.96
   1  -1   9  232.73   14.45
   1  -1   9  214.23   14.17
  -1  -1  -9  330.42   19.44
  -1  -1  -9  292.91    9.48
   1  -1   9  208.17   14.05
   1  -1  10    0.14    0.22
  -1  -1 -10    3.45    3.08
  -1  -1 -10    2.49    2.43
   1  -1  10    2.71    2.10
  -1  -1 -10    2.83    1.36
   1  -1  10   -0.01    1.35
  -1  -1 -11  214.19    9.87
   1  -1  11  224.43   15.53
  -1  -1 -11  237.87   17.95
   1  -1  11  235.06   15.94
   1  -1  11  215.46   14.68
   1  -1  12   -0.55    0.56
  -1  -1 -12    0.95    0.89
   1  -1  12    0.73    0.49
   1  -1  12   -0.33    0.51
  -1  -1 -12    1.43    1.10
  -1  -1 -12    2.81    1.91
   1  -1  13   16.04    4.16
  -1  -1 -13   14.03    3.01
  -1  -1 -13   11.48    2.60
  -1  -1 -13   13.18    4.04
   1  -1  14    0.81    1.28
  -1  -1 -14    0.14    0.27
  -1  -1 -14    1.40    1.15
  -1  -1 -14    0.11    2.29
  -1  -1 -15  112.57    9.20
   1  -1  15  126.13    9.82
  -1  -1 -15  108.43    8.03
   1  -1  15  133.05   12.49
  -1  -1 -15  128.07   15.08
   1  -1  16   -0.12    0.37
  -1  -1 -16    2.15    1.27
  -1  -1 -16    1.75    1.80
   1  -1  16    1.28    1.62
  -1  -1 -16    3.70    2.61
  -1  -1 -17  106.74    9.65
   1  -1  17   81.82    8.06
  -1  -1 -17  112.10   15.05
  -1  -1 -17  102.50    7.81
   1  -1  17   90.43   10.67
   1  -1  18    0.08    0.90
  -1  -1 -18    2.07    1.29
   1  -1  18    0.78    1.03
  -1  -1 -18    2.41    1.63
  -1  -1 -18    2.46    2.03
  -1  -1 -19  107.85   10.43
   1  -1  19   88.16    8.53
   1  -1  19   88.45   10.91
  -1  -1 -19  102.00   15.05
  -1  -1 -19  101.75    7.77
   1  -1  20    0.51    0.94
   1  -1  20    0.32    0.51
  -1  -1 -20    1.91    3.12
  -1  -1 -21   84.06   14.33
   1  -1  21   60.42    9.26
   1  -1  21   69.55    7.41
  -1  -1 -21   82.52    9.80
  -1  -1 -22   -1.71    1.65
  -1  -1 -22   -2.88    3.14
   1  -1  22    1.72    1.67
  -1  -1 -23   29.74    6.17
  -1  -1 -23   33.62   10.00
   1  -1  23   29.50    6.69
  -1  -1 -24    0.21    0.49
   1  -1  24    2.39    2.61
  -1  -1 -25   37.40    7.06
  -1  -1 -25   41.51   11.40
   1  -1  26    4.31    5.42
  -1  -1 -26    1.80    2.11
  -1  -1 -26    0.99    2.15
   1  -1  27   24.49   10.14
  -1  -1 -27   18.18    7.48
   1  -1  28    0.91    4.43
  -1  -1 -28    1.49    4.90
   1  -1  29   29.18   11.49
   1  -1  30    8.82    6.63
   1  -1  31   22.35    9.76
   1  -1  32    4.11    5.92
   1  -1  33   16.42    9.69
   1  -1  34   -0.98    1.47
   1  -1  35   14.59    8.23
  -1   0  36   -5.18    6.25
  -1   0  35    8.22    7.05
  -1   0  34    3.41    5.14
  -1   0  33   11.07    7.10
  -1   0  32    0.37    1.30
   1   0 -32   -1.56    4.25
  -1   0  31    3.14    4.52
   1   0 -31    6.17    3.51
   1   0 -31    5.99    3.86
  -1   0  30    1.76    2.87
   1   0 -30    0.70    2.64
   1   0 -30   -1.73    2.48
  -1   0  29    6.20    5.20
   1   0 -29    3.82    3.71
   1   0 -29   11.99    6.64
  -1   0  28    2.40    3.51
   1   0 -28    2.43    2.15
   1   0 -28    4.37    3.57
  -1   0  27   17.73    8.43
   1   0 -27   12.16    4.71
   1   0 -27   18.36    7.65
  -1   0  26   -0.09    2.36
   1   0 -26   -3.41    3.67
   1   0 -26   -2.87    3.31
  -1   0  25   23.81    9.40
   1   0 -25   19.45    5.74
   1   0 -25   20.44    7.45
   1   0 -24    1.84    2.57
   1   0 -24    0.98    2.09
   1   0 -23    4.43    2.66
   1   0 -23    6.11    4.17
   1   0 -22   -1.04    2.22
   1   0 -22   -1.64    1.47
   1   0 -21    3.32    2.83
   1   0 -21   -2.26    0.25
   1   0 -20    3.59    2.71
   1   0 -20   -0.59    1.65
   1   0 -19   35.46    7.06
   1   0 -19   35.27    8.67
   1   0 -18    2.98    2.48
   1   0 -18    6.19    4.12
  -1   0  18    1.11    0.91
   1   0 -17  629.38   28.47
   1   0 -17  671.57   33.94
  -1   0  16    1.45    1.05
   1   0 -16    3.20    2.10
   1   0 -16    3.29    3.46
   1   0 -15   90.35   10.35
  -1   0  15   70.10    5.18
   1   0 -15  101.81   12.59
  -1   0  14    0.96    0.72
   1   0 -14    0.81    1.43
   1   0 -14    0.52    1.46
  -1   0  13  635.71   27.56
   1   0 -13  672.33   26.39
   1   0 -13  667.49   28.67
  -1   0  12    2.88    2.31
  -1   0  12    1.86    2.05
   1   0 -12   -0.54    0.43
  -1   0  12   -0.06    0.12
   1   0 -12    1.46    1.42
   1   0 -11  351.40   20.19
  -1   0  11  379.39   20.05
   1   0 -11  351.66   19.06
  -1   0  11  350.61   18.89
   1   0 -11  358.93   17.87
   1   0 -10    2.10    1.70
  -1   0  10    3.89    2.50
   1   0 -10    0.51    1.16
  -1   0  10    2.76    2.19
   1   0 -10    3.26    2.10
   1   0  -9  736.33   26.33
  -1   0   9  774.67   26.36
  -1   0   9  761.40   25.87
   1   0  -9  731.24   24.35
  -1   0   9  759.04   25.43
   1   0  -9  782.14   24.60
  -1   0   8    2.50    2.12
   1   0  -8    2.05    1.85
  -1   0   8    2.51    1.93
   1   0  -8    1.76    1.42
  -1   0   8    2.81    2.11
   1   0  -8    1.12    1.17
  -1   0   7  717.77   22.53
   1   0  -7  682.00   22.51
   1   0  -7  641.19   21.70
   1   0  -7  685.29   20.79
  -1   0   7  720.26   22.43
   1   0  -7  726.48   21.84
   1   0  -6    4.05    2.01
   1   0  -6    1.56    1.63
  -1   0   6    1.88    1.77
   1   0  -6    1.35    1.39
  -1   0   6    2.70    1.86
   1   0  -6    2.53    1.84
   1   0  -5  289.26   12.99
   1   0  -5  262.81   11.71
  -1   0   5  289.65   12.57
   1   0  -5  290.70   11.71
   1   0  -5  301.23   12.48
  -1   0   5  284.42   12.37
  -1   0   4    1.23    0.99
   1   0  -4    0.72    0.73
  -1   0   4    1.43    1.32
   1   0  -4    1.47    1.19
   1   0  -4    2.07    1.21
  -1   0   3  440.55   13.38
   1   0  -3  445.38   13.09
   1   0  -3  404.91   10.86
   1   0  -3  421.64   13.40
  -1   0   3  433.72   13.50
   1   0  -2    0.27    0.14
  -1   0   2    0.32    0.28
  -1   0   2   -0.10    0.43
   1   0  -2    0.30    0.52
   1   0   2   -0.11    0.26
  -1   0  -2    0.50    0.46
   1   0   2    0.35    0.21
  -1   0  -3  426.32   12.93
  -1   0  -3  436.06   11.59
   1   0   3  425.12   11.43
   1   0   3  451.48   14.44
  -1   0  -3  441.91   14.13
   1   0   4    2.36    1.67
  -1   0  -4    1.46    1.14
   1   0   4    0.62    0.58
  -1   0  -4    0.17    0.17
  -1   0  -5 1384.08   25.57
   1   0   5 1477.11   24.17
  -1   0  -5 1429.73   24.00
   1   0   5 1460.55   31.61
   1   0   6    2.91    1.84
   1   0   6    4.20    2.10
   1   0   6    1.97    2.11
  -1   0  -6   -0.17    0.19
  -1   0  -6    1.84    1.26
   1   0   6    0.11    0.41
  -1   0  -7   95.42    7.03
   1   0   7   93.61    6.84
   1   0   7  108.02    9.38
   1   0   7   83.91    6.94
  -1   0  -7   82.06    6.74
   1   0   7   91.34    9.44
   1   0   8    1.90    2.05
  -1   0  -8    1.40    2.23
   1   0   8    2.60    1.31
   1   0   8    1.42    1.94
  -1   0  -8    0.35    0.69
   1   0   8   -0.09    0.54
  -1   0  -8    1.39    1.12
  -1   0  -9    3.98    1.55
  -1   0  -9    4.85    1.51
   1   0   9    3.15    1.42
  -1   0  -9    3.28    2.64
   1   0   9    3.29    1.47
   1   0   9    2.95    1.78
  -1   0 -10   -0.09    0.49
  -1   0 -10    1.31    1.23
   1   0  10   -0.14    1.01
  -1   0 -10    3.34    2.44
   1   0  10    1.06    1.30
   1   0  10   -0.41    0.44
  -1   0 -11  187.61   12.43
   1   0  11  175.91   11.70
   1   0  11  197.63   15.97
  -1   0 -11  178.76   15.13
  -1   0 -11  164.76   10.67
  -1   0 -12    2.74    2.90
  -1   0 -12    0.43    0.90
  -1   0 -12    1.54    1.64
   1   0  12    0.94    1.18
  -1   0 -13  289.81   14.74
  -1   0 -13  299.26   20.96
   1   0  13  305.67   22.84
  -1   0 -13  298.26   16.66
   1   0  13  295.74   16.77
  -1   0 -14    2.02    3.40
   1   0  14    6.53    4.65
  -1   0 -14    1.18    1.20
  -1   0 -14    1.28    1.43
   1   0  14   -2.04    1.71
   1   0  15  284.38   24.12
  -1   0 -15  282.05   21.64
  -1   0 -15  268.67   14.47
  -1   0 -15  282.86   17.42
   1   0  15  282.56   17.71
  -1   0 -16    3.41    3.46
   1   0  16    3.83    3.77
  -1   0 -16   -1.32    1.84
   1   0  16    0.05    1.09
  -1   0 -17   91.90   13.05
  -1   0 -17   95.94   11.02
   1   0  17   94.43   14.72
  -1   0 -18    0.68    2.70
   1   0  18    6.15    5.04
  -1   0 -18    1.03    1.00
  -1   0 -19  133.80   16.70
  -1   0 -19  127.81   13.42
   1   0  19  141.65   19.17
  -1   0 -20    1.97    3.31
  -1   0 -20    2.26    2.02
   1   0  20    3.69    3.45
  -1   0 -21   11.66    4.30
   1   0  21   16.38    6.96
  -1   0 -22    3.65    3.18
   1   0  22    4.60    5.61
   1   0  23  253.11   28.18
  -1   0 -23  224.45   19.48
   1   0  23  233.02   11.45
  -1   0 -24    3.57    3.15
   1   0  24    2.63    4.72
  -1   0 -25   65.26   11.14
   1   0  25   83.55   17.21
  -1   0 -26   -0.37    0.56
   1   0  26   -0.58    0.86
  -1   0 -27   20.19    6.41
   1   0  27   35.43   11.43
  -1   0 -28    2.32    1.81
   1   0  28   -3.96    3.64
  -1   0 -29    6.24    4.41
   1   0  29    3.71    3.94
   1   0  30   -3.37    5.21
   1   0  31    3.19    4.30
   1   0  32    0.89    2.76
   1   0  33    2.94    2.90
   1   0  34    4.03    5.63
   1   0  35    3.12    3.31
   1   0  36    4.37    1.96
  -1   1  37    7.81    6.16
  -1   1  36   -7.71    8.71
  -1   1  35    3.87    5.59
  -1   1  34    1.31    4.91
   1   1 -33   10.17    4.82
  -1   1  33   11.15    7.53
   1   1 -32    1.67    0.95
  -1   1  32    7.28    5.46
   1   1 -31   22.00    8.27
  -1   1  31   31.20   12.13
   1   1 -30   -3.73    3.71
  -1   1  30   -2.34    4.77
   1   1 -29   28.16    8.67
  -1   1  29   32.68   11.80
   1   1 -28    4.48    3.62
  -1   1  28    2.43    3.90
   1   1 -27   57.94   12.41
  -1   1  27  102.86   19.43
   1   1 -26    4.88    4.45
  -1   1  26    4.23    4.38
   1   1 -26    7.19    4.98
   1   1 -25   58.43   11.41
   1   1 -25   54.28   11.42
  -1   1  25   51.35   13.30
   1   1 -24    0.62    2.72
  -1   1  24    5.78    4.67
   1   1 -24    4.34    4.02
   1   1 -23   47.86    9.98
  -1   1  23   50.61   12.51
   1   1 -23   49.12   10.45
  -1   1  22    9.04    5.25
   1   1 -22    2.53    2.77
   1   1 -22    6.02    4.35
  -1   1  21   83.35   15.27
   1   1 -21   85.56   13.13
   1   1 -21   89.14   13.35
  -1   1  20    2.32    3.24
   1   1 -20    1.20    2.65
   1   1 -20    3.75    3.32
  -1   1  19  240.37   23.89
   1   1 -19  216.88   19.38
   1   1 -19  214.83   19.18
  -1   1  18    3.72    3.68
   1   1 -18    4.39    3.44
   1   1 -18    6.70    3.83
  -1   1  17  190.70   20.02
   1   1 -17  227.69   18.94
   1   1 -17  237.10   18.51
   1   1 -16   -1.33    1.36
   1   1 -16   -1.10    0.07
   1   1 -15   12.25    3.98
   1   1 -15   10.32    3.41
  -1   1  15    7.19    2.92
  -1   1  15    9.44    4.53
   1   1 -14   -0.51    1.89
  -1   1  14    0.82    1.91
  -1   1  14    0.22    0.67
   1   1 -14   -2.76    1.83
  -1   1  13  178.39   13.62
   1   1 -13  159.41   13.85
   1   1 -13  168.30   13.62
  -1   1  13  182.92   17.02
   1   1 -13  168.57   14.78
   1   1 -12    0.77    0.81
   1   1 -12    0.33    0.61
  -1   1  12   -0.25    0.68
  -1   1  12    1.27    2.56
   1   1 -12    1.11    1.21
  -1   1  11  126.83   10.71
   1   1 -11   73.43    8.50
   1   1 -11   80.45    8.36
  -1   1  11  127.44   12.85
  -1   1  11  110.63    6.11
   1   1 -11   70.56    5.37
   1   1 -11   83.65    9.79
  -1   1  10    1.31    1.39
  -1   1  10    1.84    2.31
   1   1 -10    0.97    1.56
   1   1 -10    2.03    1.77
   1   1 -10    1.60    1.93
   1   1 -10    1.30    1.09
  -1   1  10    1.85    1.08
   1   1 -10   -0.58    0.77
  -1   1   9  143.34   10.34
  -1   1   9  152.43   12.84
   1   1  -9  116.24   11.72
   1   1  -9  108.12    9.15
   1   1  -9  114.10    8.80
  -1   1   9  141.85   12.21
   1   1  -9  113.08   10.94
   1   1  -9  109.15    6.75
  -1   1   9  119.08    6.66
  -1   1   8    5.19    2.88
  -1   1   8    1.89    1.46
  -1   1   8    1.37    1.34
   1   1  -8    1.24    1.34
   1   1  -8    1.59    1.30
   1   1  -8    2.03    2.05
  -1   1   8    3.48    1.71
   1   1  -8    2.17    2.06
   1   1  -8    1.34    1.03
  -1   1   7  840.28   22.16
  -1   1   7  937.86   28.12
   1   1  -7  614.59   19.28
   1   1  -7  613.21   24.64
   1   1  -7  605.36   16.80
  -1   1   7  848.04   25.32
   1   1  -7  630.90   23.49
  -1   1   7  748.28   17.20
   1   1  -7  581.44   15.72
  -1   1   6    4.94    2.34
  -1   1   6    2.79    1.65
  -1   1   6    3.66    2.71
   1   1  -6    1.42    1.18
   1   1  -6    2.59    1.39
   1   1  -6    1.82    1.28
   1   1  -6    1.90    1.57
   1   1  -6    3.71    2.63
  -1   1   6    7.05    2.37
  -1   1   5  152.00    9.19
   1   1  -5   84.23    8.26
   1   1  -5   83.85    5.94
  -1   1   5  132.28   10.95
   1   1  -5   84.62    4.62
  -1   1   5  159.07    9.50
   1   1  -5   85.19    5.98
  -1   1   5  110.54    7.52
   1   1  -5   89.32    8.14
  -1   1   4    2.89    1.30
  -1   1   4    1.67    1.20
   1   1  -4    1.37    0.74
  -1   1   4    1.27    1.55
   1   1  -4    1.85    0.98
   1   1  -4    1.20    1.25
   1   1  -4    2.88    2.00
  -1   1   4    3.82    2.04
   1   1  -3    7.75    1.50
  -1   1   3  362.53   16.19
   1   1  -3    8.45    1.93
   1   1  -3    7.09    2.12
   1   1  -3    7.85    2.49
   1   1  -3    8.98    2.48
  -1   1   3  318.80   13.01
  -1   1   2    0.24    0.21
  -1   1   2    0.68    0.11
   1   1  -2   -0.27    0.14
   1   1  -2    1.08    0.86
   1   1  -2    0.33    0.35
   1   1  -2    0.02    0.12
   1   1  -2    0.11    0.83
  -1   1   1  103.37    6.80
  -1   1   1   96.65    6.96
   1   1  -1   72.43    6.58
   1   1  -1   80.13    5.91
   1   1  -1   81.42    6.37
  -1   1   0    0.77    1.15
   1   1   0   -0.77    0.82
  -1   1   0    0.15    0.46
   1   1   0    0.16    0.72
   1   1   0    0.39    0.78
   1   1   0    0.16    0.45
  -1   1   0   -0.18    0.40
  -1   1   0    0.31    0.66
   1   1   0    2.07    1.39
   1   1   1  321.03   14.15
  -1   1  -1  311.15   10.90
  -1   1  -1  308.93   10.96
   1   1   1  305.24   13.20
  -1   1  -1  308.58   12.72
   1   1   1  336.51   13.08
  -1   1  -1  299.90   13.23
   1   1   1  331.80   11.02
   1   1   2    0.02    0.92
   1   1   2    2.45    3.23
  -1   1  -2    2.65    1.81
  -1   1  -2    3.38    2.30
   1   1   2    8.64    4.65
  -1   1  -3 9420.40   75.20
  -1   1  -3 9458.18   79.44
   1   1   3 9401.29   74.55
   1   1   3 9041.83   71.18
  -1   1  -3 9859.80   51.73
  -1   1  -3 9999.00   77.81
   1   1   3 8709.38   79.19
  -1   1  -4    9.80    3.87
  -1   1  -4   18.30    5.21
   1   1   4   13.24    5.38
  -1   1  -4   10.56    3.89
   1   1   4    5.40    2.94
  -1   1  -5 2129.44   41.26
   1   1   5 2252.75   41.96
   1   1   5 2134.01   36.08
  -1   1  -5 2032.80   39.12
  -1   1  -5 2227.99   39.74
   1   1   5 2070.31   43.13
  -1   1  -6    4.24    2.96
   1   1   6   12.72    4.08
   1   1   6   10.81    4.28
  -1   1  -6    5.03    2.89
   1   1   6    7.88    3.91
  -1   1  -6    6.58    3.33
  -1   1  -7  415.83   20.70
  -1   1  -7  430.52   19.37
   1   1   7  453.51   22.17
   1   1   7  445.91   21.28
   1   1   7  450.53   17.27
  -1   1  -7  371.12   17.58
   1   1   8    5.29    3.68
   1   1   8    4.85    1.35
  -1   1  -8    4.41    2.84
   1   1   8    6.29    3.45
   1   1   8    6.07    2.88
   1   1   9  363.11   21.75
   1   1   9  337.93   15.68
   1   1   9  368.51   21.18
   1   1   9  354.32   10.45
   1   1  10    3.60    3.06
   1   1  10    2.51    1.91
   1   1  10    1.64    2.25
  -1   1 -10    2.67    2.53
   1   1  10    0.77    0.87
   1   1  11  203.72   17.77
   1   1  11  194.12   12.37
   1   1  11  193.00   10.41
  -1   1 -11  217.43   15.79
   1   1  11  202.56    9.84
   1   1  12    1.23    1.45
   1   1  12    0.45    1.09
   1   1  12    1.12    0.90
  -1   1 -12   -0.23    1.97
   1   1  12    1.26    1.37
   1   1  13   10.62    3.14
   1   1  13   10.38    2.77
   1   1  13   10.63    4.29
  -1   1 -13    9.84    3.51
   1   1  14    0.13    0.80
   1   1  14    0.62    0.63
   1   1  14    1.63    1.77
   1   1  15  126.82   16.26
   1   1  15  102.81    9.70
  -1   1 -15  137.34   14.25
   1   1  15  115.12   10.09
   1   1  16   -0.68    0.50
  -1   1 -16    0.64    1.44
   1   1  16    2.40    2.91
   1   1  16    1.26    0.99
   1   1  17  118.93   16.94
   1   1  17   92.34    9.92
  -1   1 -17   93.76   12.20
   1   1  17  114.55    9.91
   1   1  18    2.81    1.99
  -1   1 -18    0.21    0.50
   1   1  18    1.27    0.88
   1   1  18    1.79    1.61
   1   1  19  118.84   17.82
   1   1  19   87.61   10.55
  -1   1 -19   94.23   13.26
   1   1  19  128.23   10.08
   1   1  20    4.41    1.99
  -1   1 -20    0.13    2.09
   1   1  20    1.35    1.99
   1   1  21   81.75   15.73
  -1   1 -21   68.19   11.80
   1   1  21   85.36    7.71
   1   1  22    1.14    0.90
  -1   1 -22    2.88    3.27
   1   1  22    2.02    1.15
  -1   1 -23   50.96   10.36
   1   1  23   43.80    5.12
   1   1  23   45.46   12.20
  -1   1 -24    1.14    1.80
   1   1  24    5.49    5.12
  -1   1 -25   52.77   10.93
   1   1  25   47.80   12.78
  -1   1 -26   -1.33    0.92
   1   1  26    0.42    1.66
  -1   1 -27   17.65    7.07
   1   1  27   12.09    6.92
  -1   1 -28    4.61    4.10
   1   1  28    0.59    3.25
  -1   1 -29   24.37    8.09
   1   1  29   22.99   10.15
  -1   1 -30   -2.78    2.10
   1   1  30   -2.43    1.65
  -1   1 -31   19.53    7.39
   1   1  31    6.82    4.75
  -1   1 -32    2.65    4.44
   1   1  32   -2.24    3.64
   1   1  33    1.72    1.63
   1   1  34   -9.82    8.98
   1   1  35    5.08    5.69
   1   1  36   -2.53    1.00
  -1   2  37    0.28    3.23
  -1   2  36    3.84    4.46
   1   2 -35    7.71    5.00
  -1   2  35    5.11    6.08
   1   2 -34    5.19    4.33
  -1   2  34   -1.83    4.04
   1   2 -33   33.32   11.19
  -1   2  33   33.06   13.00
   1   2 -32    2.68    3.47
  -1   2  32   -4.00    6.25
   1   2 -31   -0.82    3.09
  -1   2  31    0.84    4.51
   1   2 -30   -2.61    4.51
  -1   2  30   -1.55    4.60
   1   2 -29   -0.69    1.55
  -1   2  29   -2.09    4.17
   1   2 -28    1.80    4.25
  -1   2  28   -1.38    2.81
   1   2 -27   33.99   10.24
  -1   2  27   32.96   11.40
   1   2 -26    1.15    1.60
  -1   2  26    1.39    1.28
   1   2 -25   24.97    8.26
  -1   2  25   19.45    8.10
   1   2 -24    1.63    1.56
  -1   2  24   -3.53    4.61
   1   2 -23    0.49    1.88
  -1   2  23    8.01    4.54
   1   2 -22   -1.36    2.61
  -1   2  22   -1.66    3.12
   1   2 -21    2.40    2.51
  -1   2  21   12.44    5.83
   1   2 -20    0.87    2.27
  -1   2  20    2.02    2.99
   1   2 -19   87.90   13.33
  -1   2  19  114.28   16.86
  -1   2  18    4.42    1.94
   1   2 -18    0.43    1.60
  -1   2  18    3.40    2.63
  -1   2  18    2.25    2.99
  -1   2  17   66.87    8.86
  -1   2  17   72.49    7.23
   1   2 -17   73.45   11.81
  -1   2  17   86.62   14.13
   1   2 -16    8.47    4.44
  -1   2  16    5.27    2.52
  -1   2  16    4.15    3.80
  -1   2  16    5.63    2.82
  -1   2  15  220.56   15.36
  -1   2  15  292.30   23.72
   1   2 -15  242.41   20.61
  -1   2  15  268.45   14.47
   1   2 -14    5.33    2.99
  -1   2  14    2.79    2.05
  -1   2  14    6.99    4.54
   1   2 -14    6.29    4.81
  -1   2  14    7.70    3.26
   1   2 -14    2.86    1.88
   1   2 -13  514.42   23.01
  -1   2  13  550.42   22.83
   1   2 -13  549.06   21.32
  -1   2  13  609.59   22.05
   1   2 -13  562.52   30.63
   1   2 -12    4.99    2.61
  -1   2  12    1.87    1.74
  -1   2  12    5.59    3.97
  -1   2  12    5.93    3.06
   1   2 -12    4.05    2.54
   1   2 -12    7.17    5.20
   1   2 -11  102.17    9.45
  -1   2  11  119.34    9.84
  -1   2  11  139.29   14.13
   1   2 -11  124.28   14.35
   1   2 -11  107.87   10.08
  -1   2  11  121.44   10.26
   1   2 -10    3.40    2.04
  -1   2  10    4.07    2.05
  -1   2  10    6.01    3.46
  -1   2  10    6.71    3.16
   1   2 -10    3.25    1.82
   1   2 -10    8.39    5.09
   1   2  -9  226.52   12.05
  -1   2   9  311.66   19.90
  -1   2   9  280.73   14.45
  -1   2   9  293.48   18.69
   1   2  -9  234.19   14.47
   1   2  -9  244.76   18.18
  -1   2   9  280.05   15.39
   1   2  -8    8.43    2.48
  -1   2   8    7.22    4.14
  -1   2   8    5.67    2.35
  -1   2   8    8.30    3.69
  -1   2   8   15.77    4.58
   1   2  -8   16.08    6.14
   1   2  -8   12.02    3.90
  -1   2   7  663.24   24.97
  -1   2   7  627.97   20.82
   1   2  -7  717.91   30.68
  -1   2   7  666.16   26.69
   1   2  -7  653.83   16.84
   1   2  -7  770.62   30.92
  -1   2   7  677.41   23.42
   1   2  -7  690.18   28.52
   1   2  -7  710.34   24.42
  -1   2   6    5.50    2.69
  -1   2   6    5.11    2.39
  -1   2   6    5.21    3.08
   1   2  -6    9.33    2.16
   1   2  -6   10.39    4.13
   1   2  -6   10.18    4.59
   1   2  -6   12.85    4.83
  -1   2   6   10.12    4.41
   1   2  -6   21.51    6.19
  -1   2   5  271.44   14.73
   1   2  -5  305.94   18.36
  -1   2   5  272.30   14.81
   1   2  -5  287.79   15.17
   1   2  -5  299.73   17.46
   1   2  -5  269.96    8.52
  -1   2   5  273.18   15.23
   1   2  -5  285.14   18.44
  -1   2   4    0.50    0.66
   1   2  -4    6.89    3.40
   1   2  -4    7.28    4.06
  -1   2   4    7.62    4.67
   1   2  -4   14.46    4.53
   1   2  -4   19.66    6.13
  -1   2   4    2.05    2.00
  -1   2   3  845.11   23.80
   1   2  -3  852.60   29.52
  -1   2   3  741.47   22.83
  -1   2   3  824.06   26.11
   1   2  -3  833.45   26.95
   1   2  -3  854.13   26.28
  -1   2   3  827.76   23.74
   1   2  -3  822.69   29.13
  -1   2   2    0.35    1.21
  -1   2   2    3.03    2.38
   1   2  -2   16.92    6.18
  -1   2   2    7.03    4.80
  -1   2   2    3.06    2.32
   1   2  -2   12.93    4.76
  -1   2   1  904.96   22.50
   1   2  -1  923.57   29.97
  -1   2   1  827.43   24.67
  -1   2   1  862.85   26.91
   1   2  -1  942.24   26.06
   1   2  -1  949.03   27.83
   1   2   0    3.35    1.75
  -1   2   0    1.22    1.59
   1   2   0    3.98    1.89
   1   2   0    8.06    3.80
   1   2   0    3.81    2.35
  -1   2   0    2.44    5.11
  -1   2   0    4.26    2.60
   1   2   0   13.32    4.54
   1   2   1  166.99   13.04
  -1   2  -1  158.15   10.76
  -1   2  -1  162.81    8.70
   1   2   1  177.67    9.70
   1   2   1  166.88   12.82
  -1   2  -1  168.99   11.87
   1   2   1  175.94   12.08
  -1   2  -1  158.79   11.64
   1   2   1  182.28   10.23
   1   2   2    3.34    2.39
  -1   2  -2   -0.21    0.15
   1   2   2    6.65    2.90
  -1   2  -2    0.73    0.91
  -1   2  -2    0.66    0.91
  -1   2  -2    2.97    2.03
   1   2   2    7.08    2.86
  -1   2  -2    1.05    1.52
   1   2   2    9.81    4.57
   1   2   3  222.23   15.52
  -1   2  -3  124.73   10.43
  -1   2  -3  115.48    7.17
   1   2   3  216.52   12.21
  -1   2  -3  120.56    8.67
   1   2   3  214.40    9.52
  -1   2  -3  133.89   11.05
   1   2   3  231.74   14.29
  -1   2  -3  118.42   10.21
   1   2   4    2.09    2.20
  -1   2  -4    0.26    0.31
   1   2   4    5.81    2.66
   1   2   4    6.49    4.06
  -1   2  -4   -1.04    1.14
  -1   2  -4   -0.02    0.35
  -1   2  -4    1.26    1.51
  -1   2  -4    1.63    2.34
   1   2   4    3.48    1.37
   1   2   5  244.25   17.17
  -1   2  -5  236.91   16.03
   1   2   5  221.67    8.20
  -1   2  -5  232.69   12.78
  -1   2  -5  232.09   15.66
   1   2   5  278.66   15.93
   1   2   5  265.25   15.54
   1   2   6    3.20    2.57
   1   2   6    6.55    3.09
   1   2   6    3.92    2.44
  -1   2  -6    0.53    0.88
  -1   2  -6    1.13    1.62
  -1   2  -6    1.59    2.19
   1   2   7   61.30    9.18
  -1   2  -7  107.28   11.85
  -1   2  -7  116.14   12.05
  -1   2  -7  118.70    9.98
   1   2   7   69.98    8.14
   1   2   7   66.16    8.62
   1   2   8    0.99    1.16
  -1   2  -8    3.64    3.20
  -1   2  -8    4.90    3.46
   1   2   8    2.50    2.46
   1   2   8    3.27    2.34
   1   2   9  148.31   15.17
  -1   2  -9  200.32   16.76
   1   2   9  173.14   13.15
   1   2  10    2.64    2.69
  -1   2 -10    4.19    3.36
   1   2  10    6.34    3.27
   1   2  11  274.27   22.24
  -1   2 -11  256.90   20.30
   1   2  11  265.59   16.59
   1   2  12    3.15    2.63
   1   2  12    5.69    4.04
  -1   2 -12    5.43    3.49
   1   2  12    1.36    0.80
   1   2  13  160.30   18.13
  -1   2 -13  180.85   17.37
   1   2  13  178.66   13.74
   1   2  14    2.74    2.54
   1   2  14    5.30    4.96
  -1   2 -14    3.64    3.50
   1   2  14    1.51    1.16
   1   2  15  319.65   26.69
  -1   2 -15  324.47   24.53
   1   2  15  320.75   18.34
   1   2  16    5.71    3.21
   1   2  16    9.19    5.57
  -1   2 -16    5.58    4.05
   1   2  16    2.13    1.28
   1   2  17  114.50   17.36
   1   2  17   71.71    7.24
  -1   2 -17  116.17   14.95
   1   2  17  121.70   11.20
   1   2  18    4.46    2.61
   1   2  18    3.60    4.39
  -1   2 -18    4.38    3.78
   1   2  18   -0.33    1.16
   1   2  19  136.50   19.86
   1   2  19   80.38    8.61
  -1   2 -19  137.14   17.82
   1   2  19  126.28   11.39
   1   2  20    6.54    2.76
   1   2  20    6.29    5.13
  -1   2 -20    4.95    5.01
   1   2  20    1.80    1.22
   1   2  21   65.57   14.71
  -1   2 -21   57.62   12.22
   1   2  21   64.61    7.99
   1   2  22    6.27    6.22
  -1   2 -22    6.56    4.32
   1   2  22    3.85    2.55
   1   2  23  128.90   21.60
   1   2  23  104.75   10.10
  -1   2 -23   89.04   15.20
  -1   2 -24    4.30    5.09
   1   2  24    2.09    3.78
  -1   2 -25   38.49   10.62
   1   2  25   38.61   12.47
  -1   2 -26    6.44    4.26
   1   2  26   -0.62    1.63
  -1   2 -27   13.74    6.51
   1   2  27   29.67   12.02
  -1   2 -28    1.57    2.61
   1   2  28   -0.57    3.50
  -1   2 -29   -1.29    2.75
   1   2  29    5.71    4.59
  -1   2 -30   -0.45    2.71
   1   2  30    6.62    4.84
  -1   2 -31   -2.46    1.86
   1   2  31    2.95    3.55
  -1   2 -32    4.30    4.03
   1   2  32    2.52    5.50
  -1   2 -33    7.14    5.02
   1   2  33    7.21    6.26
  -1   2 -34    2.40    3.44
   1   2  34   10.53    8.40
   1   2  35    6.41    6.57
   1   2  36    5.88    7.52
   1   3 -37   10.61    7.62
   1   3 -36    7.79    6.20
  -1   3  36    8.93    8.00
   1   3 -35    8.62    6.72
  -1   3  35    3.60    5.38
   1   3 -34   -1.04    3.02
  -1   3  34    3.48    5.13
   1   3 -33    0.45    1.40
  -1   3  33   16.06    9.17
   1   3 -32   -5.82    3.94
  -1   3  32   -5.40    4.56
   1   3 -31   10.26    5.96
  -1   3  31   21.50   11.16
   1   3 -30    2.63    3.10
  -1   3  30    8.01    8.39
   1   3 -29    3.48    3.91
  -1   3  29    8.00    5.83
   1   3 -28   -0.67    0.94
  -1   3  28    8.17    5.67
  -1   3  27  111.18   21.63
   1   3 -27   92.73   17.66
   1   3 -26    4.78    5.55
  -1   3  26    6.73    5.63
   1   3 -25   24.39    9.22
  -1   3  25   28.09   10.18
   1   3 -24    0.34    2.30
  -1   3  24    2.94    4.20
   1   3 -23   37.61   10.69
  -1   3  23   46.26   12.86
  -1   3  22    2.09    0.68
   1   3 -22    7.49    4.56
  -1   3  22    6.37    5.12
  -1   3  21  142.37   20.92
  -1   3  21  115.24   10.86
   1   3 -21  121.29   18.16
  -1   3  20    9.75    6.18
   1   3 -20    8.36    5.99
  -1   3  20    4.43    2.50
  -1   3  19   40.11   10.20
  -1   3  19   32.34    6.08
  -1   3  19   25.40    5.51
  -1   3  18    1.53    1.83
   1   3 -18    3.85    3.69
  -1   3  18    2.97    2.04
  -1   3  18    3.23    2.66
  -1   3  17   28.18    5.62
  -1   3  17   36.19    9.32
   1   3 -17   50.04   10.88
  -1   3  17   34.36    6.72
   1   3 -16    1.52    1.75
  -1   3  16    0.96    1.33
  -1   3  16   -0.26    1.17
   1   3 -16    1.73    2.55
  -1   3  16    0.22    1.14
   1   3 -16    0.73    0.81
   1   3 -15   22.30    5.00
  -1   3  15   19.05    4.41
  -1   3  15   22.51    6.99
   1   3 -15   32.80    8.25
  -1   3  15   24.37    5.62
   1   3 -15   26.00    5.44
   1   3 -14    1.50    1.75
  -1   3  14    0.97    1.58
  -1   3  14    1.04    1.37
  -1   3  14    3.16    1.83
   1   3 -14    4.39    2.56
   1   3 -14    1.40    0.89
  -1   3  13   87.30   12.79
   1   3 -13   73.12    7.94
  -1   3  13   76.60    8.45
   1   3 -13   97.76   13.88
  -1   3  13   89.33   10.46
   1   3 -13   90.53   10.89
  -1   3  12    1.33    1.23
   1   3 -12    0.21    0.51
   1   3 -12    0.78    1.65
  -1   3  12    1.20    1.11
   1   3 -12    3.39    3.01
  -1   3  12    0.74    1.22
   1   3 -11    6.73    1.98
   1   3 -11    6.86    3.09
  -1   3  11   23.51    5.28
   1   3 -11    7.82    3.20
  -1   3  11   22.14    5.89
   1   3 -10    1.12    0.84
  -1   3  10   -1.52    1.53
   1   3 -10    0.36    1.14
   1   3 -10    3.83    2.77
  -1   3  10    0.53    1.25
   1   3  -9   10.52    2.01
  -1   3   9   15.25    4.39
   1   3  -9   13.17    4.56
   1   3  -9   12.99    3.74
  -1   3   9   15.65    4.75
   1   3  -8    0.81    0.49
  -1   3   8    0.72    0.28
   1   3  -8    0.12    0.71
  -1   3   8    0.13    0.54
  -1   3   7   10.61    3.74
  -1   3   7   12.97    4.01
  -1   3   7   14.83    4.53
   1   3  -7   11.53    4.54
   1   3  -7    8.35    3.99
  -1   3   6   11.83    4.59
   1   3  -6    7.46    4.33
  -1   3   6   12.00    4.36
   1   3  -6   12.52    6.04
  -1   3   5 1059.97   35.05
   1   3  -5  699.32   29.76
  -1   3   5 1085.18   36.32
   1   3  -5  662.93   30.00
  -1   3   5 1006.64   31.55
  -1   3   4   39.40    8.14
  -1   3   4   52.80    8.08
   1   3  -4   55.07   10.70
   1   3  -4   45.92    9.11
  -1   3   4   44.17    8.09
  -1   3   3  609.87   25.41
  -1   3   3  573.61   23.62
   1   3  -3  583.31   26.60
  -1   3   3  658.23   28.48
   1   3  -3  583.10   27.33
  -1   3   3  603.07   22.06
  -1   3   2   44.54    7.93
   1   3  -2   34.72    8.76
   1   3  -2   95.88   12.11
  -1   3   2   79.91   13.56
   1   3  -2   84.79   12.47
  -1   3   2   36.74    6.58
  -1   3   1  814.28   30.73
   1   3  -1  855.56   34.22
   1   3  -1  922.24   31.10
   1   3  -1  894.21   33.03
  -1   3   1  947.16   34.22
  -1   3   1  880.89   24.05
  -1   3   0   28.54    7.31
   1   3   0   31.14    6.91
   1   3   0   14.29    5.53
  -1   3   0   23.34    5.10
   1   3   1   86.75   11.35
   1   3   1   94.96    9.45
  -1   3  -1  108.40   11.69
  -1   3  -1  116.65   12.24
   1   3   1   95.38   10.92
  -1   3  -1  104.41    7.40
   1   3   2   43.72   10.60
   1   3   2   39.44    7.45
  -1   3  -2    9.59    4.64
  -1   3  -2   26.16    7.13
  -1   3  -2   39.07    9.11
  -1   3  -2   11.08    2.95
   1   3   3  827.39   35.26
  -1   3  -3  932.05   34.36
   1   3   3  798.03   25.09
  -1   3  -3  849.82   29.32
   1   3   3  855.37   32.58
  -1   3  -3  855.88   32.67
  -1   3  -3  828.09   18.86
  -1   3  -3  816.21   31.99
   1   3   4   24.95    7.87
  -1   3  -4    5.72    2.31
  -1   3  -4    9.69    4.11
  -1   3  -4   14.55    5.66
   1   3   4   21.43    4.92
  -1   3  -4   23.68    8.02
  -1   3  -4   28.46    8.29
   1   3   5  160.67   16.20
  -1   3  -5  146.20    8.00
   1   3   5  150.52   13.25
  -1   3  -5  156.63   12.74
  -1   3  -5  163.49   15.40
   1   3   5  138.12    9.21
  -1   3  -5  153.17   13.83
   1   3   5  163.55   14.46
   1   3   6   12.64    5.25
  -1   3  -6    3.33    1.42
  -1   3  -6    4.22    2.84
  -1   3  -6    7.12    4.12
  -1   3  -6    5.51    4.19
   1   3   6    8.48    2.35
   1   3   7   44.59    8.96
  -1   3  -7   24.26    3.57
   1   3   7   35.92    4.05
  -1   3  -7   23.76    5.24
  -1   3  -7   22.51    5.55
   1   3   7   51.28    8.30
  -1   3  -7   27.73    6.59
   1   3   8   12.68    5.76
  -1   3  -8    4.34    2.92
  -1   3  -8    9.07    5.49
   1   3   8   12.90    5.54
   1   3   9  215.35   20.19
  -1   3  -9  155.66   16.85
  -1   3  -9  145.14   13.62
   1   3   9  217.20   17.01
   1   3  10   14.52    6.68
  -1   3 -10    5.59    3.36
  -1   3 -10   10.42    5.52
   1   3  10   16.65    5.74
   1   3  11  289.53   24.59
  -1   3 -11  202.04   17.06
  -1   3 -11  217.80   20.76
   1   3  11  326.22   20.86
   1   3  12    4.54    4.10
  -1   3 -12    4.78    4.20
   1   3  12    8.56    4.37
   1   3  13  108.08   15.61
  -1   3 -13  112.80   15.43
   1   3  13  114.10   12.91
   1   3  14    4.94    4.49
  -1   3 -14    5.58    3.49
   1   3  14    5.71    3.33
   1   3  15   86.81   14.49
  -1   3 -15   65.78   12.25
   1   3  15   78.07   10.78
   1   3  16    4.30    4.09
  -1   3 -16    0.34    1.57
   1   3  16    4.47    3.23
   1   3  17   46.88   11.89
   1   3  17   50.88    8.44
  -1   3 -17   29.51    7.62
   1   3  18   -0.37    0.80
   1   3  18    3.07    1.99
   1   3  19   19.24    7.44
  -1   3 -19   28.88    8.64
   1   3  19   18.29    5.00
   1   3  20    2.35    4.51
  -1   3 -20    2.23    3.68
   1   3  20   -0.21    0.99
   1   3  21   10.91    6.80
  -1   3 -21   15.97    7.22
   1   3  21   11.63    4.04
   1   3  22    0.01    3.43
  -1   3 -22    2.60    3.78
   1   3  22    2.48    1.91
   1   3  23    5.19    4.01
  -1   3 -23    6.55    4.79
   1   3  23    5.87    2.91
  -1   3 -24    3.35    4.81
   1   3  24   -1.69    1.40
  -1   3 -25   25.00    9.36
   1   3  25    9.77    5.75
  -1   3 -26    4.86    4.70
   1   3  26    8.82    6.83
  -1   3 -27   24.13    9.24
   1   3  27   19.46    9.54
  -1   3 -28   -0.17    1.73
   1   3  28    3.13    4.72
  -1   3 -29   20.78    8.53
   1   3  29   33.02   13.62
  -1   3 -30    8.55    6.02
   1   3  30    4.79    4.55
  -1   3 -31    6.17    4.30
   1   3  31   13.65    9.14
  -1   3 -32    5.38    4.02
   1   3  32   -3.24    3.22
  -1   3 -33   13.82    7.54
   1   3  33   25.93   12.48
  -1   3 -34    4.54    6.34
   1   3  34    4.19    5.41
  -1   3 -35    8.35    5.94
   1   3  35    5.62    6.09
  -1   3 -36    1.50    3.47
  -1   4  36    2.76    4.18
  -1   4  35    2.03    3.54
   1   4 -34    7.70    7.69
  -1   4  34    5.51    6.57
   1   4 -33   12.05    8.16
  -1   4  33    5.02    3.85
   1   4 -32    9.25    6.03
  -1   4  32   -4.93    6.30
   1   4 -31    5.42    3.33
  -1   4  31    3.07    1.22
   1   4 -30   -1.84    2.97
  -1   4  30    0.16    2.59
   1   4 -29    7.29    3.10
  -1   4  29    8.52    5.93
   1   4 -28   -8.45    5.34
  -1   4  28    0.24    2.90
   1   4 -27   -0.96    1.59
  -1   4  27    0.31    1.96
   1   4 -26    2.95    2.34
  -1   4  26    0.77    1.81
   1   4 -25   12.20    6.76
  -1   4  25   21.11    9.45
   1   4 -24    0.28    4.31
  -1   4  24    4.43    4.79
   1   4 -23   15.29    6.02
  -1   4  23   19.23    8.56
   1   4 -22   -3.28    3.23
  -1   4  22   -0.98    0.93
  -1   4  22   -1.27    0.91
  -1   4  21   13.76    4.37
   1   4 -21    8.15    5.10
  -1   4  21   18.95    7.83
  -1   4  20    2.02    2.33
   1   4 -20    3.06    2.04
  -1   4  20   -1.14    2.87
  -1   4  19   75.08   11.28
  -1   4  19   84.55   15.86
  -1   4  18   10.15    4.50
   1   4 -18    7.82    5.40
  -1   4  18   14.94    6.98
  -1   4  17  117.90   18.06
   1   4 -17   77.28   11.46
  -1   4  17  104.88   13.48
   1   4 -17   88.37   15.27
  -1   4  16   17.85    7.81
  -1   4  16   19.21    6.48
   1   4 -16   10.91    5.18
   1   4 -16   14.47    8.45
  -1   4  15  205.75   22.31
   1   4 -15  159.87   20.42
   1   4 -15  144.02   15.99
  -1   4  15  196.58   18.31
   1   4 -15  107.29    9.28
  -1   4  14   12.27    6.40
   1   4 -14   14.79    6.73
   1   4 -14   11.09    5.34
  -1   4  14   16.35    6.43
   1   4 -14    3.63    1.97
  -1   4  13  136.15   17.45
   1   4 -13  111.37   16.59
  -1   4  13  128.38   14.99
   1   4 -13  110.34   13.95
   1   4 -13   71.09    6.06
  -1   4  12    9.35    5.00
   1   4 -12   15.40    7.52
   1   4 -12    8.52    4.65
  -1   4  12   10.63    5.24
   1   4 -12    2.51    1.19
   1   4 -11   35.89    9.28
   1   4 -11   29.36    7.09
  -1   4  11   51.20    9.71
  -1   4  11   48.10   10.01
  -1   4  10   15.86    6.37
   1   4 -10   13.04    5.63
   1   4 -10   14.94    6.62
  -1   4  10    8.37    4.67
  -1   4   9  187.78   18.41
  -1   4   9  189.76   17.85
   1   4  -9  169.25   16.90
   1   4  -9  159.61   18.37
  -1   4   8   31.25    8.50
   1   4  -8   23.26    8.05
   1   4  -8   23.90    7.23
  -1   4   8   23.13    7.53
  -1   4   7  243.41   20.04
   1   4  -7  217.17   19.19
  -1   4   7  234.97   19.57
   1   4  -7  206.22   19.94
  -1   4   6   34.26    8.55
   1   4  -6   57.36   11.32
  -1   4   6   65.70   12.02
   1   4  -6   66.03   12.82
  -1   4   5  437.29   25.83
   1   4  -5  479.60   28.51
  -1   4   5  424.75   26.61
   1   4  -5  502.31   29.93
  -1   4   4   44.95   10.53
   1   4  -4   65.01   11.52
  -1   4   4   63.98   12.45
   1   4  -4   58.21   11.67
  -1   4   4   27.10    6.96
  -1   4   3  136.13   15.04
   1   4  -3  166.40   16.93
  -1   4   3  125.14   12.88
   1   4  -3  166.24   16.44
  -1   4   2   20.74    5.29
   1   4  -2   86.75   13.84
  -1   4   2   46.56   10.61
  -1   4   2   22.93    6.41
   1   4  -2   73.25   12.35
  -1   4   1  332.49   16.16
  -1   4   1  385.77   25.28
   1   4  -1  502.73   29.37
  -1   4   1  368.88   22.90
   1   4  -1  465.91   25.92
  -1   4   0   25.05    4.97
   1   4   0   28.67    7.77
  -1   4   0   60.23   11.96
   1   4   0   61.92   11.79
  -1   4   0   25.01    7.11
  -1   4  -1   33.26    4.45
   1   4   1   10.44    4.34
  -1   4  -1   37.70    7.99
  -1   4  -1   39.08    7.94
   1   4   1   15.17    4.63
  -1   4  -2    2.48    1.51
   1   4   2   18.39    6.53
  -1   4  -2   12.86    5.10
  -1   4  -2    6.56    4.45
   1   4   2    8.75    3.88
   1   4   3   76.46   11.77
  -1   4  -3   61.66    5.29
   1   4   3   68.22    8.91
  -1   4  -3   66.68   10.87
   1   4   3   82.38   11.49
  -1   4  -3   66.18   10.45
  -1   4  -4    4.10    1.56
   1   4   4   11.29    5.79
  -1   4  -4    3.97    3.04
  -1   4  -4    5.35    4.45
   1   4   4    6.39    2.98
   1   4   5   56.80   10.45
  -1   4  -5   15.81    2.23
   1   4   5   51.12    6.85
   1   4   5   54.11    9.13
  -1   4  -5   22.23    6.17
  -1   4  -5   19.48    5.58
  -1   4  -6    1.79    1.09
   1   4   6    7.37    4.45
   1   4   6    6.36    5.16
  -1   4  -6    3.98    3.53
  -1   4  -6    4.45    3.76
   1   4   6    1.47    1.42
   1   4   7   66.67   12.10
  -1   4  -7  121.50    6.31
   1   4   7   38.26    5.53
  -1   4  -7  128.03   16.02
   1   4   7   62.21   10.13
  -1   4  -7  125.79   14.49
   1   4   8    2.72    3.38
  -1   4  -8    1.59    0.72
   1   4   8    4.37    3.77
   1   4   8    1.43    1.01
  -1   4  -8   10.28    5.77
  -1   4  -8    9.17    5.16
  -1   4  -9   36.54    4.03
   1   4   9   18.19    5.40
   1   4   9   18.78    6.79
  -1   4  -9   47.88    9.21
  -1   4  -9   39.54    9.10
  -1   4 -10    4.03    1.45
   1   4  10    4.69    4.39
  -1   4 -10    9.78    6.04
   1   4  10    7.46    4.14
   1   4  11   64.25   12.40
  -1   4 -11   75.27   13.20
   1   4  11   63.07   10.35
   1   4  12    4.07    3.35
  -1   4 -12    9.79    6.16
   1   4  12    3.93    4.05
   1   4  13   85.84   15.75
  -1   4 -13   98.14   15.89
   1   4  13   94.27   13.31
   1   4  14   11.13    5.60
   1   4  14    9.33    6.76
  -1   4 -14   19.21    8.22
   1   4  15  146.20   20.51
  -1   4 -15   99.74    9.56
  -1   4 -15  145.51   19.97
   1   4  15  147.52   16.23
  -1   4 -16    4.74    2.72
   1   4  16   15.92    8.36
  -1   4 -16   17.49    7.58
   1   4  16    7.62    4.33
   1   4  17   99.53   17.79
  -1   4 -17   94.83   17.04
   1   4  17   86.62   13.35
   1   4  18    2.43    2.97
  -1   4 -18   10.74    6.46
   1   4  18    7.69    4.43
   1   4  19   40.81   12.21
  -1   4 -19   48.13   12.85
   1   4  19   41.85    9.33
   1   4  20   10.53    6.82
  -1   4 -20    5.70    5.78
   1   4  20    7.35    4.34
   1   4  21   77.62   17.16
  -1   4 -21   59.01   14.24
   1   4  21   69.10   11.83
   1   4  22   10.91    6.85
  -1   4 -22   10.69    6.68
   1   4  22    6.61    4.36
  -1   4 -23   58.30   14.31
   1   4  23   72.67   11.50
   1   4  23   68.57   17.01
  -1   4 -24    2.37    5.32
   1   4  24    6.10    5.60
  -1   4 -25   22.31    8.97
   1   4  25   31.58   12.25
  -1   4 -26   -0.58    3.42
   1   4  26    8.50    6.54
  -1   4 -27    4.16    4.40
   1   4  27    3.52    4.91
  -1   4 -28    1.82    2.70
   1   4  28    6.05    5.26
  -1   4 -29   19.48    8.10
   1   4  29   20.14   10.29
  -1   4 -30   -3.25    3.54
   1   4  30   -1.18    3.41
  -1   4 -31   -2.03    3.61
   1   4  31   -1.31    3.10
  -1   4 -32   -8.07    5.61
   1   4  32   -1.88    1.92
  -1   4 -33   11.54    9.18
   1   4  33    9.50    8.83
  -1   4 -34    0.95    3.25
   1   4  34   -4.21    5.20
  -1   5  33    5.03    3.71
  -1   5  32    7.35    7.68
   1   5 -31   18.58   10.77
  -1   5  31   15.07    9.99
   1   5 -30    6.53    6.59
  -1   5  30    0.35    0.86
   1   5 -29   13.22    8.26
  -1   5  29   13.78    8.51
   1   5 -28    7.03    5.46
  -1   5  28    2.09    3.57
   1   5 -27    5.28    4.92
  -1   5  27   16.08    8.20
   1   5 -26    3.38    2.00
  -1   5  26    6.38    5.44
   1   5 -25   11.78    7.09
  -1   5  25   17.43    8.73
   1   5 -24    4.03    1.47
  -1   5  24    0.35    2.50
   1   5 -23   26.78   10.38
  -1   5  23   30.69   11.60
   1   5 -22    6.25    5.54
  -1   5  22    7.57    5.97
  -1   5  21   23.58    6.78
   1   5 -21   16.58    8.18
  -1   5  21   27.83   10.10
   1   5 -20    8.83    6.28
  -1   5  20    1.68    2.45
  -1   5  20    2.10    2.76
  -1   5  19   27.32    7.49
   1   5 -19   32.48   11.10
  -1   5  19   32.98   10.03
  -1   5  18    7.49    4.52
   1   5 -18   13.90    7.77
   1   5 -18   10.05    5.40
  -1   5  18    2.28    3.56
  -1   5  17   86.65   16.07
  -1   5  17   85.01   13.49
   1   5 -17   85.24   13.60
   1   5 -17   97.27   17.81
   1   5 -16    3.69    4.06
  -1   5  16   -2.73    3.03
   1   5 -16    5.64    3.78
  -1   5  16    4.65    4.13
   1   5 -15   13.93    6.09
  -1   5  15   20.77    6.34
   1   5 -15   22.89    8.59
  -1   5  15   23.67    8.38
   1   5 -14    1.00    1.84
   1   5 -14    0.34    2.16
  -1   5  14   -4.62    4.27
  -1   5  14    2.04    3.03
   1   5 -13   41.23    8.92
   1   5 -13   42.55   10.65
  -1   5  13   24.96    7.45
  -1   5  13   25.07    7.78
  -1   5  12    0.93    1.50
   1   5 -12    0.03    1.61
   1   5 -12    1.94    3.63
  -1   5  12    3.76    3.53
  -1   5  11   89.85   13.66
   1   5 -11   61.17   11.31
   1   5 -11   59.34   12.18
  -1   5  11   93.59   14.87
  -1   5  10    9.09    5.52
   1   5 -10    5.48    4.48
   1   5 -10    6.53    4.63
  -1   5  10    9.63    6.21
  -1   5   9  126.82   16.62
  -1   5   9  120.88   16.24
   1   5  -9   93.24   13.90
   1   5  -9   86.42   15.03
   1   5  -8    6.32    4.41
   1   5  -8    3.09    2.66
  -1   5   8   16.84    6.94
  -1   5   8   10.67    6.71
   1   5  -7    8.07    3.41
  -1   5   7   34.97    8.53
   1   5  -7    1.43    2.59
  -1   5   7   30.54    7.67
  -1   5   6    8.64    5.44
   1   5  -6    3.82    3.20
   1   5  -6    9.69    5.52
  -1   5   6   11.80    5.70
  -1   5   6    8.38    3.60
   1   5  -5   46.25   10.32
   1   5  -5   51.87   10.41
  -1   5   5   40.71    9.07
  -1   5   5   28.89    6.60
  -1   5   4   42.66   10.68
   1   5  -4   20.36    7.35
   1   5  -4   27.33    8.31
  -1   5   4   17.37    5.83
   1   5  -3  124.25   16.17
   1   5  -3  133.27   16.57
  -1   5   3  174.20   16.80
   1   5  -2   51.61   11.04
  -1   5   2   55.69   10.85
   1   5  -2   40.96    9.57
  -1   5   1  174.28   19.33
   1   5  -1  124.33   16.11
   1   5  -1  115.79   15.04
  -1   5   1  155.66   16.78
   1   5   0   70.39   12.99
   1   5   0   46.81    9.75
  -1   5   0   59.48   11.33
   1   5   1  205.88   21.12
  -1   5  -1  237.19   22.76
  -1   5  -1  236.91   21.45
   1   5   1  173.40   17.17
  -1   5  -2  106.01   17.51
   1   5   2   93.98   12.80
  -1   5  -2   99.33   15.75
  -1   5  -3  450.01   30.89
   1   5   3  424.21   30.45
  -1   5  -3  448.33   31.05
   1   5   3  371.51   23.04
   1   5   4  115.30   17.84
  -1   5  -4  101.58   15.95
   1   5   4   72.68   10.90
  -1   5  -4   88.28   16.12
   1   5   5  169.72   20.13
  -1   5  -5  125.51   16.34
   1   5   5  166.19   19.47
  -1   5  -5  120.07   16.76
   1   5   5  133.72   13.17
  -1   5  -6   28.85    8.78
  -1   5  -6   22.64    8.99
   1   5   6   53.16   11.73
   1   5   6   22.63    6.05
   1   5   6   44.25   12.38
   1   5   7   91.76   15.33
  -1   5  -7   55.83   11.26
   1   5   7   96.60   14.87
  -1   5  -7   56.26   11.87
   1   5   7   65.82    8.70
   1   5   8   47.34   13.44
  -1   5  -8   14.47    7.47
   1   5   8   49.67   12.51
  -1   5  -8   16.67    7.75
   1   5   8   24.72    5.80
   1   5   9  203.38   23.44
   1   5   9  152.34   12.07
  -1   5  -9  117.17   17.71
   1   5   9  206.75   21.89
  -1   5  -9  114.17   15.96
   1   5  10   13.76    8.21
  -1   5 -10   11.53    5.61
  -1   5 -10    2.77    2.67
   1   5  10   24.99    8.61
   1   5  11   35.24   10.09
  -1   5 -11   14.56    5.91
   1   5  11   43.25    9.96
   1   5  12    4.62    4.28
  -1   5 -12    0.25    1.76
   1   5  12    8.78    5.36
   1   5  13   17.24    7.39
  -1   5 -13    7.24    4.75
   1   5  13   29.02    8.62
   1   5  14    7.38    5.89
  -1   5 -14    6.70    4.98
   1   5  14    6.46    5.67
   1   5  15   82.30   16.87
  -1   5 -15   70.61   14.95
   1   5  15   80.76   14.53
   1   5  16   18.65    9.05
  -1   5 -16    4.72    4.53
   1   5  16   16.30    7.21
   1   5  17   59.79   15.07
   1   5  17   66.72   12.83
  -1   5 -17   30.48    9.84
   1   5  18    0.85    3.34
  -1   5 -18    6.77    5.36
   1   5  18    3.62    2.94
   1   5  19   24.37    9.48
   1   5  19   20.49    6.80
   1   5  20    6.24    4.24
  -1   5 -20    6.15    5.54
   1   5  20    3.01    3.04
   1   5  21    3.49    3.72
  -1   5 -21   -0.18    1.33
   1   5  21    4.26    3.45
   1   5  22   -0.88    2.42
  -1   5 -22   -1.16    1.72
   1   5  22   -1.14    0.77
   1   5  23   29.95    8.35
  -1   5 -23   42.62   12.62
   1   5  23   26.81   11.45
  -1   5 -24   10.78    7.88
   1   5  24    0.07    2.37
  -1   5 -25   32.40   12.41
   1   5  25   43.33   15.00
  -1   5 -26    2.26    6.12
   1   5  26    4.29    5.57
  -1   5 -27   10.05    5.95
   1   5  27    4.97    4.20
  -1   5 -28    0.32    1.17
   1   5  28   -4.76    5.72
  -1   5 -29    4.36    6.27
   1   5  29   -1.15    1.90
  -1   5 -30    8.60    6.14
   1   5  30   -0.19    1.44
  -1   5 -31   -1.76    4.49
   1   5  31   -3.07    1.71
   1   5  32    1.49    0.90
   1   5  33   -0.09    3.22
   1   6 -27    2.37    1.60
  -1   6  27    4.21    3.98
   1   6 -26    4.26    6.57
  -1   6  26    0.09    0.27
   1   6 -25    2.40    3.19
  -1   6  25   -6.58    5.61
   1   6 -24   10.42    5.90
  -1   6  24    1.27    3.42
   1   6 -23    5.94    5.84
  -1   6  23    0.65    2.32
   1   6 -22    0.85    3.23
  -1   6  22   -0.09    0.80
   1   6 -21    1.65    4.93
  -1   6  21    5.09    3.75
  -1   6  21   10.30    6.61
   1   6 -20   -4.44    5.05
  -1   6  20   -0.32    2.96
  -1   6  20    2.63    3.88
   1   6 -19    0.53    3.74
  -1   6  19   26.86    8.16
  -1   6  19   26.76   10.03
   1   6 -18    6.87    5.78
  -1   6  18   21.83    8.81
   1   6 -18    8.14    6.05
  -1   6  18   19.38    8.95
  -1   6  17  193.55   25.67
   1   6 -17  108.37   17.46
  -1   6  17  166.77   21.07
   1   6 -17  123.75   21.51
  -1   6  16   18.33    7.97
   1   6 -16   14.75    6.27
   1   6 -16   15.22    8.02
  -1   6  16   20.01    9.19
  -1   6  15   14.54    6.42
   1   6 -15    0.02    2.09
   1   6 -15    2.91    2.43
  -1   6  15   13.95    7.33
   1   6 -14    1.49    2.58
  -1   6  14   13.05    6.39
   1   6 -14    7.48    6.06
  -1   6  14   14.49    7.38
   1   6 -13   41.09   11.19
   1   6 -13   49.60   13.25
  -1   6  13   54.42   12.20
  -1   6  13   65.31   14.45
   1   6 -12   12.13    6.37
   1   6 -12   15.29    6.69
  -1   6  12   20.95    9.17
  -1   6  12   21.25    8.81
   1   6 -11   59.86   13.14
  -1   6  11   75.33   14.32
   1   6 -11   61.22   14.38
  -1   6  11   82.62   14.97
   1   6 -10   16.46    8.06
   1   6 -10   16.52    7.67
  -1   6  10   14.51    6.86
  -1   6  10   14.33    7.63
   1   6  -9   30.34   10.66
   1   6  -9   31.23    9.57
  -1   6   9   35.63   10.00
  -1   6   9   42.77   10.67
   1   6  -8   42.75   12.63
  -1   6   8   41.58   11.39
   1   6  -8   37.06   11.03
  -1   6   7  186.22   22.15
   1   6  -7  212.07   23.72
   1   6  -7  198.05   24.07
   1   6  -6   46.08   11.41
  -1   6   6   36.56   11.03
   1   6  -6   30.03   10.53
  -1   6   6   28.06    7.95
  -1   6   5   18.80    6.97
   1   6  -5   23.43    7.43
   1   6  -5   18.57    7.13
  -1   6   5   11.07    4.57
   1   6  -4   51.60   12.05
   1   6  -4   51.13   12.73
  -1   6   4   25.95    9.50
  -1   6   4   12.15    5.28
  -1   6   3  121.80   17.83
   1   6  -3  161.74   21.08
  -1   6   3  121.94   15.74
   1   6  -3  161.28   20.11
  -1   6   2   26.47    7.53
   1   6  -2   33.92   11.24
  -1   6   2   29.81    9.30
   1   6  -2   31.71    9.23
  -1   6   1   31.86    8.91
  -1   6   1   23.78    6.59
   1   6  -1   39.60   10.06
   1   6  -1   25.60    7.60
  -1   6   0   21.43    7.64
  -1   6   0   29.38    9.35
   1   6   0   66.91   14.06
   1   6   0   56.98   11.07
  -1   6  -1  130.87   18.45
   1   6   1  170.61   18.73
  -1   6  -1  133.88   17.89
  -1   6  -2   45.54   11.32
  -1   6  -2   46.17   11.22
   1   6   2   76.31   12.94
  -1   6  -3   69.02   13.49
   1   6   3  143.50   19.62
  -1   6  -3   61.50   12.67
   1   6   3  133.88   15.85
  -1   6  -4   42.82   12.71
  -1   6  -4   54.90   13.60
   1   6   4   62.10   13.70
   1   6   4   42.49    9.05
   1   6   5  204.04   23.09
  -1   6  -5  280.02   26.57
   1   6   5  175.53   16.88
  -1   6  -5  290.36   28.29
  -1   6  -6   54.45   12.72
   1   6   6   45.86   12.09
  -1   6  -6   53.63   13.07
   1   6   6   15.44    5.03
  -1   6  -7    2.84    3.36
   1   6   7   12.30    5.91
  -1   6  -7   -1.28    0.97
   1   6   7    6.57    2.29
   1   6   7   12.03    6.54
   1   6   8   14.06    8.09
  -1   6  -8    7.89    4.80
   1   6   8    4.45    3.69
  -1   6  -8    3.88    3.30
   1   6   8    2.88    2.34
   1   6   9   52.92   12.78
   1   6   9   46.55   10.46
  -1   6  -9   60.66   13.59
  -1   6  -9   61.11   12.56
   1   6   9   32.01    6.01
   1   6  10    4.75    2.91
  -1   6 -10   10.21    6.15
  -1   6 -10    5.90    6.07
   1   6  10    8.87    6.33
  -1   6 -11   -0.39    3.47
   1   6  11    7.77    4.94
   1   6  11    5.58    3.98
   1   6  12    2.17    2.24
  -1   6 -12    4.02    3.23
   1   6  12   10.87    7.48
   1   6  13   50.95   11.89
  -1   6 -13   45.21   12.18
   1   6  13   56.67   14.23
   1   6  14    4.26    4.72
  -1   6 -14   11.96    6.62
   1   6  14   10.08    7.14
   1   6  15   14.76    7.20
  -1   6 -15   20.34    9.50
   1   6  15   15.30    7.93
   1   6  16    9.00    6.12
  -1   6 -16   10.18    7.09
   1   6  16    5.52    6.07
   1   6  17   35.58   10.54
  -1   6 -17   35.02   11.74
   1   6  17   42.50   13.03
   1   6  18   12.36    6.75
  -1   6 -18   14.79    9.75
   1   6  18   22.77    9.86
  -1   6 -19   52.72   15.02
   1   6  19   74.18   14.55
   1   6  19   78.97   18.22
   1   6  20    7.22    6.16
  -1   6 -20    2.14    5.37
   1   6  20   10.12    7.51
   1   6  21    9.35    4.93
  -1   6 -21   11.64    7.30
   1   6  21   19.48    9.81
  -1   6 -22    9.41    7.69
   1   6  22    8.42    4.91
   1   6  22    8.47    7.39
  -1   6 -23   33.52   12.80
   1   6  23   53.56   16.10
  -1   6 -24    4.76    6.11
   1   6  24   12.66    7.20
  -1   6 -25   10.59    7.89
   1   6  25   14.38    7.90
  -1   6 -26    3.58    5.85
   1   6  26    0.06    1.44
  -1   6 -27    5.41    6.41
   1   6  27    3.32    5.31
   1   6  28   -2.94    4.83
   1   6  29   10.17    7.92
   1   6  30   -4.39    5.90
   1   6  31   -8.42    8.26
   1   7 -23   12.35    8.11
   1   7 -22   12.43   10.16
   1   7 -21    2.66    5.80
  -1   7  21   10.19    6.92
  -1   7  20    6.10    3.61
   1   7 -20   12.75    8.43
  -1   7  20    6.13    6.14
   1   7 -19   43.54   14.29
  -1   7  19   29.74   10.08
  -1   7  19   41.05   12.75
  -1   7  18    3.76    5.20
   1   7 -18   11.00    8.60
  -1   7  18    7.77    6.78
  -1   7  17    1.69    1.18
   1   7 -17    3.41    3.27
  -1   7  17    0.88    3.34
  -1   7  16    5.87    2.69
   1   7 -16    4.05    5.31
   1   7 -16   -2.83    4.14
  -1   7  16   -0.75    1.34
   1   7 -15    4.30    2.53
  -1   7  15    5.93    3.45
   1   7 -15    4.57    4.16
   1   7 -14   -1.36    2.89
   1   7 -14    0.01    2.89
  -1   7  14   -1.48    2.92
  -1   7  14    4.49    4.80
   1   7 -13   23.42    9.43
  -1   7  13   16.74    6.81
   1   7 -13   15.08    5.17
  -1   7  13   18.17    7.62
   1   7 -12   -1.15    3.24
  -1   7  12    1.09    1.69
   1   7 -12   -2.98    3.03
  -1   7  12    3.55    3.70
   1   7 -11   -0.17    1.96
   1   7 -11    3.38    2.20
  -1   7  10    6.71    5.34
   1   7 -10    3.55    1.13
   1   7 -10    2.10    1.81
   1   7  -9   -2.26    3.47
   1   7  -9   -6.54    5.82
  -1   7   9    2.07    0.63
   1   7  -8   -0.88    2.94
   1   7  -8    0.18    1.49
  -1   7   8   -2.09    4.00
  -1   7   7    2.18    3.26
   1   7  -7   -4.39    4.41
   1   7  -7   -4.52    4.04
   1   7  -6   -2.45    3.50
  -1   7   6   -0.17    0.55
   1   7  -5   -6.78    5.57
  -1   7   5    5.75    3.56
   1   7  -5   -0.97    4.13
  -1   7   5    5.21    3.06
   1   7  -4    3.01    1.75
   1   7  -4   -3.69    3.71
  -1   7   4    3.43    3.24
   1   7  -3   14.36    4.46
  -1   7   3   22.54    8.22
   1   7  -3   11.63    5.73
  -1   7   3   28.36    7.86
  -1   7   2   15.91    6.49
   1   7  -2    5.39    3.41
  -1   7   2   16.28    7.00
   1   7  -2    4.20    3.86
  -1   7   1   19.02    7.40
   1   7  -1    7.11    4.65
   1   7  -1    4.44    1.31
  -1   7   1   16.81    7.70
  -1   7   0    6.72    4.12
   1   7   0    5.34    3.98
   1   7   0   10.22    6.10
  -1   7   0    5.98    4.80
  -1   7  -1   26.81    9.22
   1   7   1   14.69    6.44
   1   7   1   18.11    8.91
  -1   7  -1   18.02    7.48
  -1   7  -2   75.16   17.01
   1   7   2   94.18   17.79
   1   7   2   77.62   14.12
  -1   7  -2   74.06   16.02
   1   7   3  266.21   29.68
  -1   7  -3  273.43   29.23
  -1   7  -3  278.39   29.48
   1   7   3  227.44   22.93
  -1   7  -4  108.54   19.52
   1   7   4  131.49   22.04
   1   7   4   76.68   13.95
  -1   7  -4  109.05   19.88
  -1   7  -5   62.89   14.97
   1   7   5  103.34   18.72
  -1   7  -5   56.88   14.30
   1   7   5   81.34   12.92
  -1   7  -6   21.44    9.83
   1   7   6   36.29   12.34
   1   7   6   24.68    7.61
  -1   7  -6    9.14    5.62
   1   7   7   15.54    5.14
  -1   7  -7   11.19    6.80
  -1   7  -7    6.46    4.35
  -1   7  -8   11.94    6.35
   1   7   8   28.58   10.77
  -1   7  -8    7.22    6.81
   1   7   9   64.68   15.12
  -1   7  -9   39.33   11.60
  -1   7  -9   35.18   10.46
   1   7   9   69.22   16.14
  -1   7 -10    4.38    5.09
   1   7  10   16.06    7.09
   1   7  10   14.24    8.62
   1   7  11   13.22    7.54
  -1   7 -11    5.67    4.02
   1   7  11   13.98    7.04
  -1   7 -12    2.97    2.74
   1   7  12    2.96    4.38
   1   7  12    8.32    5.66
   1   7  13    9.03    4.77
  -1   7 -13    4.84    2.76
   1   7  13   14.30    7.34
  -1   7 -14    0.53    4.83
   1   7  14    0.57    3.10
   1   7  14    7.25    5.40
  -1   7 -15    8.42    7.31
   1   7  15   13.25    8.67
   1   7  15   18.40    9.01
  -1   7 -16    1.18    4.20
   1   7  16    5.33    5.49
   1   7  16   16.64    9.44
  -1   7 -17   12.77    7.93
   1   7  17   40.82   11.54
   1   7  17   37.12   12.79
   1   7  18    5.07    3.72
  -1   7 -18    0.54    2.61
   1   7  18    7.23    5.22
  -1   7 -19   -1.10    5.90
   1   7  19    0.99    0.38
   1   7  19    5.23    5.16
   1   7  20    0.20    0.78
  -1   7 -20   -1.42    1.77
   1   7  21    4.55    3.61
  -1   7 -21    8.90    5.17
   1   7  21   19.44   10.55
  -1   7 -22    4.96    8.06
   1   7  22    2.49    3.42
  -1   7 -23   -3.91    3.55
   1   7  23    7.03    5.71
   1   7  24    7.78    7.39
   1   7  25   18.47    9.37
   1   7  26    1.31    4.80
   1   7  27    4.49    4.01
   1   7  28    9.01    7.90
  -1   8  20    6.48    6.50
  -1   8  19   17.31    8.42
   1   8 -19   -1.26    5.10
   1   8 -18   -4.02    4.80
  -1   8  18    3.55    1.19
  -1   8  17   11.80    6.55
   1   8 -17    2.57    4.98
   1   8 -16   -3.03    4.93
  -1   8  16    8.11    7.37
   1   8 -16    5.54    5.06
  -1   8  15    6.28    5.17
   1   8 -15    3.24    3.03
   1   8 -15    9.38    7.20
  -1   8  14   11.91    7.07
   1   8 -14    8.59    6.39
   1   8 -14   19.85   10.73
  -1   8  13   17.54    8.30
   1   8 -13    5.87    4.79
   1   8 -13   16.85    7.89
   1   8 -12    9.17    6.34
  -1   8  12   12.63    7.48
   1   8 -12    7.20    6.31
   1   8 -11   17.98    8.14
  -1   8  11   14.24    7.73
   1   8 -11   20.85   10.35
   1   8 -10    8.10    5.02
  -1   8  10   12.75    7.63
   1   8 -10   16.95    8.32
  -1   8   9   16.53    8.06
   1   8  -9   12.30    7.61
   1   8  -9   23.34    9.54
  -1   8   8    9.79    5.77
   1   8  -8    4.99    4.40
   1   8  -8    5.27    4.60
  -1   8   7    2.83    0.89
   1   8  -7   11.33    6.93
   1   8  -7   14.50    7.76
  -1   8   6    3.76    4.97
   1   8  -6   10.57    7.44
   1   8  -6    5.34    4.73
   1   8  -5   10.58    6.60
  -1   8   5   13.03    6.82
   1   8  -5   15.37    7.76
  -1   8   5    7.08    2.12
  -1   8   4    2.98    4.18
   1   8  -4    5.67    4.07
   1   8  -4   11.00    6.84
  -1   8   4    2.08    1.29
   1   8  -3    9.99    6.02
   1   8  -3    7.94    5.90
  -1   8   3   -2.83    3.20
  -1   8   3    1.19    1.59
  -1   8   2    0.06    1.84
   1   8  -2   11.90    6.93
   1   8  -2    8.16    4.39
  -1   8   2    2.19    2.57
  -1   8   1   11.15    5.71
  -1   8   1   11.78    5.34
   1   8  -1   24.11    8.95
   1   8  -1   29.04   10.85
  -1   8   0    3.25    3.94
   1   8   0    6.95    4.03
  -1   8   0    3.50    4.06
   1   8   0   14.62    8.12
  -1   8  -1    4.30    3.67
   1   8   1    4.32    3.04
  -1   8  -1    3.39    3.14
   1   8   1    9.37    5.84
   1   8   2    0.21    2.25
  -1   8  -2   -2.12    5.49
   1   8   2    2.55    1.83
  -1   8  -2    1.86    2.21
   1   8   3    0.37    3.48
  -1   8  -3   -6.62    4.63
  -1   8  -3   -0.85    3.12
   1   8   3    5.96    3.62
   1   8   4    9.14    5.89
  -1   8  -4   -1.66    6.10
  -1   8  -4   -0.60    3.93
   1   8   5    7.28    5.23
  -1   8  -5   -1.22    1.39
  -1   8  -5   -3.18    6.17
   1   8   6   -0.46    2.99
  -1   8  -6    2.23    2.87
  -1   8  -6   -3.53    4.15
  -1   8  -7   13.27    7.21
   1   8   7   -1.33    3.19
  -1   8  -7   17.17    8.00
  -1   8  -8   11.59    8.63
   1   8   8    5.85    6.71
  -1   8  -8   10.60    6.10
   1   8   9   17.41    7.26
  -1   8  -9   34.66   12.69
   1   8  10   11.23    6.01
  -1   8 -10   12.21    7.80
   1   8  11    0.81    2.79
  -1   8 -11   11.12    7.69
   1   8  12    0.71    5.20
  -1   8 -12    0.34    0.96
  -1   8 -13    4.77    2.99
   1   8  13    1.98    4.81
   1   8  13    8.87    5.50
   1   8  14    1.30    3.05
  -1   8 -14   -2.60    4.36
   1   8  14   -0.52    3.64
   1   8  15    1.54    1.24
  -1   8 -15    6.25    7.35
   1   8  15    6.60    6.88
   1   8  16    3.20    4.61
  -1   8 -16   -0.08    0.64
  -1   8 -17   12.12    8.36
   1   8  17   23.08   11.07
   1   8  17   20.15   10.13
  -1   8 -18    4.04    4.21
   1   8  18    3.01    4.08
   1   8  18   11.65    7.62
   1   8  19   11.98    6.31
   1   8  19    9.61    7.04
   1   8  20    4.25    2.14
   1   8  20    4.73    5.35
   1   8  21   11.13    5.73
   1   8  21    7.52    6.87
   1   8  22    9.70    8.14
   1   8  23    3.36    4.61
   1   8  24    7.23    7.32
  -1   9  19   -3.59    4.53
  -1   9  18   -5.28    6.81
  -1   9  17   -4.58    2.35
  -1   9  16    2.09    2.43
  -1   9  15    1.68    4.85
  -1   9  14    1.86    3.17
   1   9 -14   -3.28    5.23
   1   9 -13    8.12    6.18
   1   9 -13    1.41    4.05
  -1   9  13   -3.07    4.00
  -1   9  12    5.54    6.11
   1   9 -12   12.22    8.77
   1   9 -12    8.29    6.13
   1   9 -11    7.78    5.28
   1   9 -11    7.61    3.98
  -1   9  11   11.68    6.99
   1   9 -10   10.27    7.06
  -1   9  10   10.68    6.92
   1   9 -10    3.42    5.41
   1   9  -9   15.78    8.41
   1   9  -9   29.56   11.38
  -1   9   9   31.45   11.92
   1   9  -8   11.84    8.51
   1   9  -8    6.41    6.14
  -1   9   8    9.21    6.47
   1   9  -7    8.65    6.56
   1   9  -7    5.87    6.15
  -1   9   7    1.22    4.75
   1   9  -6    9.42    6.41
   1   9  -6    2.88    4.15
  -1   9   6    3.10    5.46
   1   9  -5    9.19    7.37
   1   9  -5    3.23    3.97
  -1   9   5   15.26    9.69
   1   9  -4    0.38    2.28
  -1   9   4    9.88    6.27
   1   9  -4    8.05    6.80
   1   9  -3   16.16    9.25
  -1   9   3   23.25   10.41
   1   9  -3   10.39    6.65
   1   9  -2   12.09    8.18
  -1   9   2   16.29    9.31
   1   9  -2    4.95    5.12
  -1   9   1   10.49    6.16
  -1   9   1   16.93    9.44
   1   9  -1   10.94    8.24
   1   9  -1    2.33    4.05
  -1   9   0   11.22    7.88
   1   9   0   12.57    7.71
  -1   9   0   22.02   10.49
   1   9   1   25.77   12.49
  -1   9  -1   13.61    6.30
  -1   9  -1   19.19    9.42
  -1   9  -2   13.53    7.56
  -1   9  -2   11.52    6.82
   1   9   2   15.45    8.96
   1   9   3    6.52    4.87
  -1   9  -3    5.61    4.61
  -1   9  -3    0.00    3.18
  -1   9  -4    0.84    3.35
   1   9   4   11.61    8.37
  -1   9  -4    1.49    4.36
  -1   9  -5    7.86    6.96
   1   9   5   16.03    8.53
  -1   9  -5    1.75    4.37
   1   9   6    3.81    5.70
  -1   9  -6    4.77    6.54
   1   9   7   21.41   10.47
  -1   9  -7    7.81    6.99
  -1   9  -8   15.99    9.81
   1   9   8   11.24    7.75
  -1   9  -9   15.63    9.28
   1   9   9   20.19    9.57
   1   9  10    9.42    7.00
  -1   9 -10   11.49    7.92
  -1   9 -11    0.14    4.11
   1   9  11    4.20    4.56
   1   9  12    3.49    4.58
  -1   9 -12    3.20    2.64
  -1   9 -13   12.75    7.93
   1   9  13   13.40    7.16
   1   9  14    2.79    6.38
   1   9  15   11.83    8.60
   1   9  16    9.49    7.97
   1   9  17    6.34    5.37
   1   9  18    1.18    2.23
   1   9  19   -3.24    4.69
   1  10  -7    4.95    4.95
   1  10  -6    2.22    2.75
  -1  10  -4   -0.81    2.94
  -1  10  -5    5.10    5.06
  -1  10  -6    1.98    4.07
   2 -10  -9   -8.56    6.59
   2 -10  -8   -9.95    7.03
   2 -10   8    6.72    6.70
   2  -9 -17    4.20    5.73
   2  -9 -16    2.80    0.22
   2  -9 -16    4.36    5.98
   2  -9 -15   -1.96    3.66
   2  -9 -15    5.89    6.35
   2  -9 -14   -4.18    4.78
   2  -9 -14    6.95    6.78
   2  -9 -13   -1.74    4.38
   2  -9 -13    1.27    1.12
   2  -9 -12    4.14    1.07
   2  -9 -12    0.75    2.19
   2  -9 -12    7.02    6.21
   2  -9 -11   -1.38    2.81
   2  -9 -11    2.51    4.30
  -2  -9  11    7.05    7.09
   2  -9 -11   10.74    7.59
   2  -9 -10    3.96    4.43
   2  -9 -10   14.38    8.81
   2  -9 -10   14.66    8.68
  -2  -9  10    5.79    4.85
   2  -9  -9   11.29    6.00
   2  -9  -9    6.36    5.51
   2  -9  -9    9.10    7.06
  -2  -9   9   12.44    8.19
   2  -9  -8   17.73    9.53
  -2  -9   8   30.51   12.50
   2  -9  -8   23.85    9.82
   2  -9  -7    5.56    6.91
   2  -9  -7    8.37    6.15
  -2  -9   7   17.58   10.05
   2  -9  -6   13.82   10.01
   2  -9  -6   17.76    8.24
  -2  -9   6   14.27    9.00
   2  -9  -5   13.17    8.19
   2  -9  -5    5.58    4.43
  -2  -9   5    9.98    7.44
  -2  -9   5   16.27    9.63
   2  -9  -4    7.37    6.53
  -2  -9   4   12.23    7.13
  -2  -9   4    9.60    6.80
   2  -9  -4   -0.99    3.74
   2  -9  -3   15.26    9.60
  -2  -9   3    9.64    6.68
  -2  -9   3    7.00    5.91
   2  -9  -3    0.54    3.18
   2  -9  -2    6.62    5.75
   2  -9  -2    1.95    0.59
   2  -9  -2   12.16    6.73
  -2  -9   2   19.25   10.16
  -2  -9   2   12.17    8.14
   2  -9  -1    4.76    1.60
  -2  -9   1   12.08    8.41
   2  -9  -1   11.72    7.52
  -2  -9   1   15.70    9.59
   2  -9  -1    3.40    1.89
   2  -9   0    6.95    6.54
  -2  -9   0   14.28    8.11
   2  -9   0   10.64    6.44
  -2  -9   0   17.26    8.86
   2  -9   0    9.10    4.90
   2  -9   1    8.87    8.16
  -2  -9  -1   10.93    7.20
   2  -9   1    6.14    4.75
   2  -9   1    2.82    3.75
  -2  -9  -1   22.09   10.64
   2  -9   2    5.57    6.93
  -2  -9  -2    0.33    2.85
   2  -9   2   -0.19    2.00
  -2  -9  -2    8.33    6.41
   2  -9   3    5.71    5.31
  -2  -9  -3    8.46    6.78
   2  -9   3    1.03    1.79
  -2  -9  -3   -2.59    4.12
   2  -9   4    1.95    3.23
  -2  -9  -4    9.99    8.64
   2  -9   4    5.87    4.43
  -2  -9  -4    0.87    1.82
   2  -9   5    1.37    4.59
  -2  -9  -5    1.15    2.61
   2  -9   5   -0.85    2.33
  -2  -9  -5    9.99    7.01
   2  -9   6    2.39    3.75
  -2  -9  -6    1.46    1.74
   2  -9   6   -0.54    3.26
  -2  -9  -6    9.98    6.80
   2  -9   7   -3.86    3.51
  -2  -9  -7    4.53    7.54
  -2  -9  -7   -3.71    5.05
   2  -9   7    1.96    4.49
   2  -9   8    4.01    3.53
   2  -9   8    3.48    4.32
  -2  -9  -8   -1.13    2.49
   2  -9   9   -6.29    6.42
   2  -9   9    6.09    7.29
  -2  -9  -9    2.47    3.32
  -2  -9  -9    0.38    3.30
  -2  -9 -10    0.00    2.16
  -2  -9 -10    9.28    5.61
   2  -9  10    9.70    6.71
  -2  -9 -11    4.26    2.67
  -2  -9 -11    7.97    5.90
   2  -9  11    4.16    5.34
  -2  -9 -12    7.73    7.01
  -2  -9 -12    4.04    5.43
   2  -9  12    2.55    3.11
  -2  -9 -13   -3.25    5.23
   2  -9  13    1.50    1.61
  -2  -9 -14    4.89    4.12
   2  -9  14    4.63    4.27
   2  -8 -21   15.85   11.39
  -2  -8  20   27.88   12.62
   2  -8 -20   26.98   11.76
   2  -8 -19   14.32    8.04
  -2  -8  18   12.39    8.75
   2  -8 -18    3.57    1.15
   2  -8 -17    3.15    4.18
  -2  -8  17   14.12    9.66
   2  -8 -17    1.72    3.47
   2  -8 -16    8.14    5.13
  -2  -8  16    6.31    5.89
   2  -8 -16    1.05    4.35
   2  -8 -15    5.34    5.40
  -2  -8  15    3.06    4.50
   2  -8 -15   -0.91    4.27
  -2  -8  14    4.57    4.77
   2  -8 -14   -1.03    1.02
   2  -8 -14   -0.31    2.27
   2  -8 -14    0.34    2.74
   2  -8 -13   -1.09    1.96
  -2  -8  13    6.48    6.92
   2  -8 -13   -2.03    2.73
   2  -8 -13   -0.40    2.78
   2  -8 -12    7.20    6.27
  -2  -8  12    6.87    6.30
   2  -8 -12    4.78    5.03
   2  -8 -12    2.43    3.60
   2  -8 -11    0.52    2.71
  -2  -8  11    0.20    3.26
   2  -8 -11   -1.88    1.99
   2  -8 -11    3.01    1.93
   2  -8 -10    4.49    3.66
  -2  -8  10    9.84    7.42
   2  -8 -10    1.92    3.11
   2  -8 -10    2.67    2.42
   2  -8  -9    3.24    4.76
   2  -8  -9    9.45    5.96
  -2  -8   9    9.51    6.58
   2  -8  -9   -1.83    2.62
   2  -8  -9    1.45    1.57
   2  -8  -8   17.46    7.65
  -2  -8   8   28.20   11.50
   2  -8  -8   22.48    8.07
   2  -8  -8   10.88    7.27
   2  -8  -8   15.53    6.26
  -2  -8   7    4.73    5.00
   2  -8  -7    3.01    4.58
   2  -8  -7    8.01    5.57
   2  -8  -7    3.73    6.16
   2  -8  -7    8.93    5.60
   2  -8  -6    8.28    5.02
   2  -8  -6    4.87    4.39
  -2  -8   6    9.15    6.66
  -2  -8   6    2.44    2.31
   2  -8  -6   11.80    6.51
   2  -8  -6    4.53    1.52
   2  -8  -6   10.50    5.66
   2  -8  -5    0.92    1.63
   2  -8  -5    1.21    2.08
  -2  -8   5    3.63    3.73
  -2  -8   5    2.75    4.66
   2  -8  -5    7.63    5.65
   2  -8  -5    7.23    6.07
   2  -8  -5    5.47    4.83
   2  -8  -4    5.92    4.67
   2  -8  -4    4.67    3.77
   2  -8  -4   14.00    7.56
   2  -8  -4    1.64    1.44
   2  -8  -4    5.62    2.58
  -2  -8   4    1.82    2.36
  -2  -8   4   13.67    8.10
   2  -8  -3    3.85    4.18
   2  -8  -3    4.94    3.77
  -2  -8   3    1.33    2.30
   2  -8  -3   -3.24    4.47
  -2  -8   3    1.67    3.24
   2  -8  -3    2.92    2.68
   2  -8  -2    7.73    3.84
   2  -8  -2    7.15    6.46
  -2  -8   2   -3.27    1.74
  -2  -8   2   -0.26    1.69
   2  -8  -2   -1.09    3.74
   2  -8  -2    6.01    4.40
   2  -8  -1    3.80    3.96
   2  -8  -1    7.31    5.72
  -2  -8   1    1.12    2.46
  -2  -8   1   -0.20    0.90
   2  -8  -1    9.28    5.58
   2  -8  -1    1.23    1.47
   2  -8   0    5.45    5.84
  -2  -8   0    4.45    2.64
   2  -8   0    8.06    5.25
  -2  -8   0   -2.45    1.58
   2  -8   0    6.46    3.96
   2  -8   1    7.78    6.47
  -2  -8  -1    8.09    6.04
  -2  -8  -1    0.04    1.84
   2  -8   1    8.79    5.15
   2  -8   1   13.30    6.90
   2  -8   2   29.56   12.22
  -2  -8  -2   27.33   10.67
   2  -8   2   27.95    9.15
   2  -8   2   29.90    9.53
  -2  -8  -2   12.14    5.63
   2  -8   3   16.51    8.59
   2  -8   3   28.37    9.98
  -2  -8  -3   22.45    9.98
   2  -8   3   22.69    8.54
  -2  -8  -3    9.49    5.73
   2  -8   4   16.46    7.81
   2  -8   4   22.68    7.74
   2  -8   4   23.14    8.63
  -2  -8  -4   11.30    6.01
  -2  -8  -4   16.33    8.11
   2  -8   5   11.39    8.64
  -2  -8  -5    3.07    2.55
  -2  -8  -5   14.22    7.44
   2  -8   5   13.64    6.05
   2  -8   5    8.32    5.21
   2  -8   6   11.11    7.41
  -2  -8  -6   10.26    4.99
   2  -8   6   10.57    5.79
   2  -8   6    4.69    4.84
  -2  -8  -6    8.78    6.12
   2  -8   7    4.24    6.16
   2  -8   7    5.08    4.56
  -2  -8  -7    6.37    3.94
  -2  -8  -7    8.71    5.22
   2  -8   8   18.66    9.76
  -2  -8  -8   16.34    8.42
  -2  -8  -8   17.71    9.29
   2  -8   8   17.27    8.12
  -2  -8  -9   13.46    6.38
   2  -8   9   15.97   10.09
  -2  -8  -9   17.83    9.06
  -2  -8  -9   15.29    9.51
   2  -8   9   21.24    9.61
  -2  -8 -10   18.80    8.02
  -2  -8 -10   32.56   11.55
   2  -8  10   14.05    7.74
  -2  -8 -10   20.45    9.27
   2  -8  10    7.78    6.51
   2  -8  11   11.17    7.86
  -2  -8 -11   11.64    6.12
  -2  -8 -11   16.10    8.66
   2  -8  11   14.96    8.59
   2  -8  12   17.93    8.72
  -2  -8 -12   22.69    8.27
  -2  -8 -12   34.22   12.71
   2  -8  12   16.50    8.34
   2  -8  13    8.78    5.87
  -2  -8 -13   13.84    7.89
  -2  -8 -13    9.37    6.34
   2  -8  13    8.88    7.40
   2  -8  14    5.27    4.79
  -2  -8 -14    8.87    6.03
   2  -8  14    8.54    4.91
  -2  -8 -14   16.69    8.71
  -2  -8 -15    8.73    5.31
   2  -8  15   -6.51    6.87
  -2  -8 -15    6.36    5.91
  -2  -8 -16   17.04    7.64
   2  -8  16   -1.08    4.01
  -2  -8 -16    9.74    7.80
  -2  -8 -17    9.91    6.19
   2  -8  17   -4.38    6.59
  -2  -8 -17    7.08    6.95
  -2  -8 -18    6.63    6.31
   2  -8  18   -0.15    3.76
  -2  -8 -18   -2.27    2.83
  -2  -8 -19   -4.02    5.46
   2  -8  19    0.91    4.56
  -2  -8 -19    1.19    1.86
  -2  -8 -20   -3.05    2.75
  -2  -8 -21   -3.57    3.10
  -2  -8 -22    4.97    6.41
  -2  -7  26    5.28    5.58
  -2  -7  25    0.69    3.30
   2  -7 -24   -3.23    3.36
  -2  -7  24    1.84    1.03
   2  -7 -23    1.47    1.33
  -2  -7  23    5.18    5.43
  -2  -7  22    4.91    3.41
   2  -7 -22   -1.18    3.68
  -2  -7  22    0.00    3.12
  -2  -7  21    5.94    6.43
   2  -7 -21    0.40    3.46
  -2  -7  20    3.43    4.74
   2  -7 -20    2.96    1.48
  -2  -7  19    4.34    4.55
   2  -7 -19   -4.77    4.76
  -2  -7  18    2.07    4.09
   2  -7 -18   -3.90    4.85
  -2  -7  17    9.41    7.10
   2  -7 -17   -2.82    2.15
  -2  -7  16    6.52    4.49
   2  -7 -16   13.67    6.76
  -2  -7  15    3.79    5.15
   2  -7 -15   11.79    6.64
   2  -7 -15   15.75    7.97
  -2  -7  14   58.06   15.56
   2  -7 -14   70.73   14.85
   2  -7 -14  100.52   17.59
  -2  -7  13   19.45    9.79
   2  -7 -13   17.66    8.40
   2  -7 -13   20.35   11.01
  -2  -7  12   18.41    8.92
   2  -7 -12   22.01    7.64
   2  -7 -12   13.57    8.15
   2  -7 -12   14.70    7.65
   2  -7 -11   12.55    5.86
   2  -7 -11    9.21    5.20
  -2  -7  11    3.69    4.63
   2  -7 -11    5.85    6.31
   2  -7 -11   12.42    7.60
   2  -7 -10   21.72    6.56
  -2  -7  10   13.20    7.00
   2  -7 -10   31.69    8.74
   2  -7 -10   29.95    9.93
   2  -7 -10   23.06    8.42
   2  -7 -10   38.90   10.57
   2  -7  -9   10.03    5.26
   2  -7  -9   17.58    8.79
   2  -7  -9   13.11    7.48
  -2  -7   9   10.70    6.56
   2  -7  -9   24.75    9.40
   2  -7  -9    8.61    5.62
   2  -7  -8   45.46   10.24
   2  -7  -8   60.13   11.93
  -2  -7   8   42.34   12.47
   2  -7  -8   50.61   12.43
   2  -7  -8   39.95   11.71
   2  -7  -8   59.61   13.03
   2  -7  -7   10.06    5.41
  -2  -7   7   22.57    9.74
   2  -7  -7   21.85    8.81
   2  -7  -7   16.65    7.80
  -2  -7   7   26.70   10.12
   2  -7  -7   15.59    8.26
   2  -7  -7   17.19    8.90
   2  -7  -6   12.42    5.98
  -2  -7   6   17.64    7.80
  -2  -7   6   22.77    9.36
   2  -7  -6   13.80    6.70
   2  -7  -6   15.12    6.34
   2  -7  -6   15.65    7.63
   2  -7  -6   32.75    9.15
   2  -7  -5   19.83    7.38
   2  -7  -5   20.44    9.41
   2  -7  -5   19.37    7.84
   2  -7  -5   36.87   11.25
  -2  -7   5   40.99   12.47
  -2  -7   5   49.97   14.39
   2  -7  -5   22.62   10.55
  -2  -7   4  117.92   20.17
   2  -7  -4  108.48   17.53
  -2  -7   4  107.74   19.54
   2  -7  -4  115.82   17.00
   2  -7  -4  120.87   17.33
   2  -7  -4   79.75   17.08
   2  -7  -3   57.31   13.25
  -2  -7   3   60.18   16.00
   2  -7  -3   46.12   11.51
   2  -7  -3   33.49   12.41
  -2  -7   3   53.90   14.60
   2  -7  -3   25.74    8.66
   2  -7  -2   41.20   10.09
   2  -7  -2   18.97    8.80
   2  -7  -2   30.39    9.39
  -2  -7   2   56.46   14.73
  -2  -7   2   47.76   12.89
   2  -7  -2   39.92    9.96
   2  -7  -1   13.23    8.07
   2  -7  -1   11.67    4.83
   2  -7  -1   29.40    9.30
  -2  -7   1   37.27   11.37
  -2  -7   1   54.01   14.55
  -2  -7   0   72.50   16.44
   2  -7   0   34.04   12.17
   2  -7   0   35.08    8.87
  -2  -7   0   61.90   14.19
   2  -7   0   43.35   10.61
  -2  -7  -1   22.12    5.66
   2  -7   1    3.73    4.92
  -2  -7  -1   21.78    9.93
   2  -7   1    6.62    3.36
   2  -7   1   14.34    6.74
  -2  -7  -1   19.07    8.33
  -2  -7  -2    4.76    3.14
   2  -7   2    4.80    6.00
  -2  -7  -2    9.64    5.22
  -2  -7  -2    9.13    6.35
   2  -7   2   -0.26    1.47
   2  -7   2    8.13    5.39
  -2  -7  -3   14.33    4.98
   2  -7   3    5.76    4.80
  -2  -7  -3   17.37    8.99
   2  -7   3    6.50    3.76
   2  -7   3    9.34    5.44
  -2  -7  -4   47.08    9.39
  -2  -7  -4   58.53   14.02
   2  -7   4   32.65    8.87
  -2  -7  -4   51.73   13.43
   2  -7   4   27.83    8.37
   2  -7   4   31.97   11.25
  -2  -7  -5   37.41    8.80
  -2  -7  -5   42.34   12.34
   2  -7   5   21.98    8.00
   2  -7   5   19.83    7.32
   2  -7   5   11.83    7.67
  -2  -7  -6   96.32   18.04
  -2  -7  -6   66.25   11.78
   2  -7   6   26.04   10.03
  -2  -7  -6   90.51   17.81
   2  -7   6   29.13    8.19
   2  -7   6   37.42   10.03
  -2  -7  -7   18.46    6.18
   2  -7   7    8.20    6.28
   2  -7   7   13.88    6.76
  -2  -7  -7   24.04    9.89
  -2  -7  -8    8.42    3.57
   2  -7   8   29.42   10.34
   2  -7   8   30.63    9.63
  -2  -7  -8    8.70    4.88
  -2  -7  -9    1.06    1.44
   2  -7   9    3.90    2.56
  -2  -7  -9    0.60    3.72
  -2  -7 -10    1.17    2.65
   2  -7  10    5.31    4.81
  -2  -7 -10   -2.19    3.08
   2  -7  10    0.06    0.69
  -2  -7 -11    0.11    1.55
  -2  -7 -11    1.64    3.00
   2  -7  11    1.86    5.72
   2  -7  12   36.21   11.06
  -2  -7 -12   25.12    8.08
  -2  -7 -12   26.81    9.25
   2  -7  12   28.32   10.67
   2  -7  13   10.68    7.51
  -2  -7 -13    1.61    3.92
  -2  -7 -13    2.94    0.89
   2  -7  13    5.27    7.63
   2  -7  14    9.08    5.60
  -2  -7 -14    6.82    4.74
   2  -7  14    4.64    2.52
  -2  -7 -14    6.04    5.22
  -2  -7 -15    1.70    0.78
   2  -7  15    6.71    6.13
  -2  -7 -15    1.23    1.82
  -2  -7 -16   11.23    5.98
   2  -7  16   14.78    7.04
  -2  -7 -16    7.45    4.44
  -2  -7 -17   10.72    6.54
   2  -7  17    5.57    3.99
  -2  -7 -17    2.21    3.79
  -2  -7 -18   14.31    7.32
   2  -7  18   12.56    7.27
  -2  -7 -18   17.03    9.25
  -2  -7 -19    8.50    6.15
   2  -7  19    2.92    5.31
  -2  -7 -19    5.35    7.10
  -2  -7 -20    6.92    6.28
   2  -7  20    5.30    3.94
  -2  -7 -20    8.60    7.75
  -2  -7 -21    2.04    3.70
   2  -7  21    3.20    5.57
  -2  -7 -21    8.05    7.28
  -2  -7 -22   32.62   11.47
   2  -7  22   19.68   10.08
  -2  -7 -22   37.47   13.99
  -2  -7 -23    9.96    6.16
   2  -7  23    0.78    3.00
  -2  -7 -24    5.22    5.46
   2  -7  24   -1.48    0.82
  -2  -7 -25    2.02    2.60
   2  -7  25    1.35    4.46
   2  -7  26    3.39    2.56
   2  -7  27    0.78    0.81
   2  -6 -27   -1.47    3.21
   2  -6 -26    3.08    2.00
  -2  -6  26    2.21    3.85
   2  -6 -25    5.15    5.45
  -2  -6  25    1.35    4.44
   2  -6 -24   19.98    8.64
  -2  -6  24   12.88    6.79
   2  -6 -23    0.79    2.13
  -2  -6  23    2.76    4.49
  -2  -6  22   15.01    8.35
   2  -6 -22    8.20    4.71
  -2  -6  21    9.01    7.26
   2  -6 -21    2.56    4.17
  -2  -6  20   12.78    7.52
   2  -6 -20   20.74    8.87
  -2  -6  19    8.40    5.62
   2  -6 -19    6.59    6.23
  -2  -6  18   38.92   12.89
   2  -6 -18   33.57   10.55
  -2  -6  17   14.22    8.42
   2  -6 -17    8.38    4.82
   2  -6 -17    5.74    4.57
  -2  -6  16   68.66   16.20
   2  -6 -16   39.33    9.03
   2  -6 -16   41.92   11.58
   2  -6 -15    6.27    3.76
   2  -6 -15    4.24    4.29
   2  -6 -14   33.90    6.96
   2  -6 -14   31.86    8.39
   2  -6 -14   37.68    9.68
   2  -6 -13    5.22    3.24
  -2  -6  13   11.77    6.88
   2  -6 -13    5.02    4.26
   2  -6 -13    4.70    3.70
  -2  -6  12   56.51   13.71
   2  -6 -12   70.77   10.63
   2  -6 -12   57.53   11.85
   2  -6 -12   73.32   13.97
   2  -6 -11    2.14    2.25
   2  -6 -11    3.96    4.46
   2  -6 -11    6.72    5.51
   2  -6 -10   37.82    8.12
   2  -6 -10   30.90    8.89
   2  -6 -10   45.94   10.27
   2  -6  -9    2.17    2.57
   2  -6  -9    6.48    6.35
  -2  -6   9    7.58    6.44
   2  -6  -9    8.58    6.31
   2  -6  -9    2.08    2.78
   2  -6  -8   58.56   10.65
   2  -6  -8   72.81   11.86
  -2  -6   8   44.08   11.47
   2  -6  -8   51.32   11.81
   2  -6  -8   76.71   13.65
   2  -6  -7    6.70    4.42
   2  -6  -7   12.87    6.93
  -2  -6   7   12.42    7.15
  -2  -6   7    5.20    4.17
   2  -6  -7   10.96    6.02
   2  -6  -7    6.05    4.90
   2  -6  -7   19.60    8.27
   2  -6  -6   47.19    9.89
   2  -6  -6   44.89    9.32
  -2  -6   6   16.48    7.15
   2  -6  -6   47.98   10.82
  -2  -6   6   13.76    7.26
   2  -6  -6   43.81   10.91
   2  -6  -6   51.64   11.11
   2  -6  -5    9.75    5.12
   2  -6  -5   23.49    7.94
   2  -6  -5   24.71    8.30
   2  -6  -5   12.25    6.07
  -2  -6   5   10.21    5.99
  -2  -6   5    5.77    4.29
   2  -6  -5   15.26    7.50
   2  -6  -4   61.93   11.06
  -2  -6   4   16.24    3.20
   2  -6  -4   41.37   10.66
   2  -6  -4   62.03   11.95
  -2  -6   4   25.13    8.11
  -2  -6   4   26.00    8.75
  -2  -6   3    5.92    2.18
   2  -6  -3   10.76    6.88
  -2  -6   3    6.38    5.42
  -2  -6   3    9.33    5.37
   2  -6  -3   14.31    6.10
   2  -6  -3   22.36    7.73
  -2  -6   2    7.17    2.64
   2  -6  -2    8.22    5.11
  -2  -6   2   10.08    4.00
   2  -6  -2    1.45    1.53
  -2  -6   2    8.45    4.53
   2  -6  -2   10.05    5.44
  -2  -6   1    5.61    2.61
   2  -6  -1    3.86    3.96
   2  -6  -1    5.39    4.20
   2  -6  -1    8.95    5.79
  -2  -6   1    3.68    3.06
  -2  -6   1    9.87    5.42
  -2  -6   0   13.25    4.07
   2  -6   0   30.60   10.38
   2  -6   0   34.14    8.39
  -2  -6   0   15.31    7.10
   2  -6   0   38.60    8.79
  -2  -6   0    9.01    4.23
  -2  -6  -1   11.92    4.33
   2  -6   1   14.68    7.05
  -2  -6  -1    6.66    4.46
  -2  -6  -1   12.29    6.44
   2  -6   1   20.50    7.32
   2  -6   1   13.13    5.28
  -2  -6  -2   20.29    5.38
   2  -6   2   40.10   10.59
  -2  -6  -2   23.76    7.87
  -2  -6  -2   27.58    8.74
   2  -6   2   49.79   10.31
   2  -6   2   52.90   10.15
  -2  -6  -3   33.09    7.37
   2  -6   3   35.04    9.46
  -2  -6  -3   36.44   10.96
  -2  -6  -3   41.99   11.60
   2  -6   3   29.89    8.02
   2  -6   3   24.93   10.19
   2  -6   4   89.74   13.41
  -2  -6  -4  120.48   19.15
   2  -6   4  102.48   15.08
   2  -6   4   89.88   17.13
  -2  -6  -4   99.85   12.98
  -2  -6  -5  107.42   19.52
   2  -6   5   72.32   12.79
   2  -6   5   84.44   15.10
  -2  -6  -5   94.27   13.81
   2  -6   5   63.89   15.85
  -2  -6  -6  289.09   29.25
   2  -6   6  315.90   24.96
   2  -6   6  304.37   26.98
   2  -6   6  267.00   29.57
  -2  -6  -6  229.16   20.99
   2  -6   7   81.70   13.81
  -2  -6  -7  117.12   20.48
   2  -6   7  111.45   17.77
  -2  -6  -7  114.07   15.88
   2  -6   7   81.56   17.76
   2  -6   8  171.94   21.20
  -2  -6  -8  202.12   20.16
   2  -6   8  150.17   22.43
  -2  -6  -9   34.43    9.48
   2  -6   9   18.24    9.34
  -2  -6  -9   37.68   11.48
   2  -6   9   29.84    9.81
  -2  -6 -10   19.43    6.61
   2  -6  10   24.36    8.24
  -2  -6 -10   24.20    9.11
   2  -6  10   17.98    8.18
   2  -6  11   12.14    7.07
  -2  -6 -11   19.52    7.90
  -2  -6 -11   20.05    9.09
   2  -6  11   11.64    6.59
   2  -6  12   58.69   14.00
  -2  -6 -12   82.10   14.50
  -2  -6 -12  103.28   19.00
   2  -6  12   49.63   13.46
   2  -6  13    9.08    6.03
  -2  -6 -13   11.08    6.57
  -2  -6 -13   13.74    7.09
   2  -6  13   10.47    7.80
   2  -6  14   10.35    5.80
  -2  -6 -14   16.78    7.14
   2  -6  14   14.08    6.51
  -2  -6 -14   20.82    9.07
  -2  -6 -15    5.83    3.87
   2  -6  15    3.10    2.87
  -2  -6 -15    6.89    5.99
  -2  -6 -16   10.97    6.10
   2  -6  16    4.48    5.99
  -2  -6 -16   14.54    6.73
  -2  -6 -17    7.58    5.74
   2  -6  17   -6.47    6.21
  -2  -6 -18    8.48    5.57
   2  -6  18    4.58    2.60
  -2  -6 -19    5.37    5.87
   2  -6  19    1.50    3.88
  -2  -6 -20   48.55   13.18
   2  -6  20   31.45   10.85
  -2  -6 -21    2.41    3.40
   2  -6  21   -4.76    4.98
  -2  -6 -22    9.03    5.87
   2  -6  22    3.40    3.93
  -2  -6 -23    7.79    5.95
   2  -6  23   -3.45    1.34
  -2  -6 -24    3.44    3.64
   2  -6  24    2.76    4.47
  -2  -6 -25    3.65    6.06
   2  -6  25    5.49    6.06
  -2  -6 -26   19.78    9.96
   2  -6  26    8.96    6.08
  -2  -6 -27    1.70    6.55
   2  -6  27    2.81    5.32
   2  -6  28    6.78    5.69
   2  -5 -30   20.43   10.19
   2  -5 -29    3.41    5.08
   2  -5 -28   -1.14    2.67
   2  -5 -27    0.49    3.37
   2  -5 -26    0.08    3.98
  -2  -5  26    4.82    4.94
   2  -5 -25  -11.21    7.26
  -2  -5  25    2.53    3.90
   2  -5 -24   -0.77    0.99
  -2  -5  24    0.10    1.67
   2  -5 -23   -2.34    1.68
   2  -5 -22    2.46    2.96
  -2  -5  21   -2.40    2.62
   2  -5 -21    2.56    2.02
  -2  -5  20   18.47    7.57
   2  -5 -20   26.80    8.90
  -2  -5  19   -3.87    4.90
   2  -5 -19   -0.03    2.30
   2  -5 -18   33.29    6.30
  -2  -5  18   32.94   10.77
   2  -5 -18   19.29    5.21
   2  -5 -18   31.41    9.03
   2  -5 -17    0.30    1.02
  -2  -5  17    2.60    2.74
   2  -5 -17   -0.03    0.92
   2  -5 -17    3.21    1.50
   2  -5 -16   25.72    5.87
  -2  -5  16    4.17    1.58
   2  -5 -16   16.14    5.11
   2  -5 -16   24.42    8.60
   2  -5 -15    8.40    4.00
   2  -5 -15   12.04    7.23
  -2  -5  15    3.71    5.32
   2  -5 -15    6.43    3.67
  -2  -5  14   86.58   16.23
   2  -5 -14  105.47   12.11
   2  -5 -14   82.97   12.65
   2  -5 -14  121.53   17.97
   2  -5 -13   10.18    4.45
   2  -5 -13   22.80    9.07
  -2  -5  13   20.37    9.07
   2  -5 -13   13.60    6.26
  -2  -5  12   88.10   16.30
   2  -5 -12  126.13   13.47
   2  -5 -12  131.65   18.21
   2  -5 -12   92.18   13.61
   2  -5 -11    9.38    4.53
   2  -5 -11   19.67   10.29
  -2  -5  11   17.23    8.69
   2  -5 -11   17.33    7.11
  -2  -5  10  158.77   21.43
   2  -5 -10  180.64   16.37
   2  -5 -10  205.99   22.05
   2  -5 -10  149.52   17.75
   2  -5  -9   14.15    5.62
   2  -5  -9   25.16   10.15
  -2  -5   9   25.79   10.61
   2  -5  -9   18.86    7.66
  -2  -5   8   85.48   15.18
   2  -5  -8   88.92   13.90
   2  -5  -8  110.64   15.75
   2  -5  -8   97.40   12.68
   2  -5  -7   16.47    6.04
   2  -5  -7   23.16    8.13
   2  -5  -7   19.78    9.42
  -2  -5   7   32.43   10.31
  -2  -5   7   23.54    9.66
   2  -5  -7   19.03    7.54
  -2  -5   6   91.35   15.59
   2  -5  -6  103.31   12.98
   2  -5  -6   84.95   13.81
  -2  -5   6   86.90   14.92
   2  -5  -6   89.29   12.54
   2  -5  -5   14.35    5.94
   2  -5  -5   23.22    8.32
  -2  -5   5   34.05   10.63
  -2  -5   5   36.18   10.87
   2  -5  -5   21.88    7.74
  -2  -5   4  113.86   16.17
   2  -5  -4   87.02   12.90
  -2  -5   4  110.11   16.40
   2  -5  -4   87.52   11.68
  -2  -5   4   78.64    6.18
   2  -5  -4   73.82   12.92
   2  -5  -3   30.91    8.06
  -2  -5   3   22.16    4.18
  -2  -5   3   30.16    9.14
  -2  -5   3   34.80   10.25
   2  -5  -3   14.90    5.92
   2  -5  -3   18.18    7.28
  -2  -5   2   67.97   12.64
   2  -5  -2   55.44    9.86
  -2  -5   2   44.64    4.37
  -2  -5   2   74.86   13.72
   2  -5  -2   74.60   10.90
  -2  -5   2   61.71    6.84
   2  -5  -2   53.92   11.15
   2  -5  -1    9.95    3.80
  -2  -5   1   79.20   15.51
   2  -5  -1   42.83    9.81
  -2  -5   1   29.51    4.44
  -2  -5   1   68.13    8.01
   2  -5  -1   29.29    7.87
  -2  -5   1   72.12   13.28
   2  -5  -1   27.90    9.29
  -2  -5   0  239.60   23.79
   2  -5   0  201.49   18.37
  -2  -5   0  168.74   10.81
   2  -5   0  162.41   13.81
   2  -5   0  231.81   19.57
  -2  -5   0  230.59   23.14
   2  -5   0  203.15   21.80
  -2  -5   0  221.90   14.87
   2  -5   1   42.01    8.79
  -2  -5  -1   93.38   15.87
  -2  -5  -1   96.43   16.26
   2  -5   1   25.46    5.67
   2  -5   1   65.75   11.94
  -2  -5  -1   38.22    5.98
   2  -5   1   42.85   11.27
  -2  -5  -1   98.89   10.84
   2  -5   2  132.02   14.62
  -2  -5  -2  177.84   20.57
  -2  -5  -2  120.06   10.75
   2  -5   2  132.98   15.49
   2  -5   2  101.05    9.97
  -2  -5  -2  164.92   14.19
   2  -5   2  111.47   16.98
  -2  -5  -3   27.00    5.98
   2  -5   3   31.48    8.65
   2  -5   3   23.18    6.44
   2  -5   3   20.23    8.55
   2  -5   4   56.88   10.24
  -2  -5  -4  120.11   13.20
   2  -5   4   44.40   10.99
   2  -5   4   43.57    8.10
  -2  -5  -4  108.21   16.35
  -2  -5  -5   46.74    9.13
  -2  -5  -5   43.08   12.10
   2  -5   5   12.12    5.92
   2  -5   5    9.56    5.07
   2  -5   5   13.07    6.09
  -2  -5  -6  126.09   17.73
   2  -5   6  113.98   13.28
   2  -5   6  107.18   14.49
  -2  -5  -6  113.51   13.19
   2  -5   6   96.83   16.09
   2  -5   7   11.74    5.69
  -2  -5  -7    8.41    5.41
   2  -5   7    7.79    4.95
  -2  -5  -7    7.55    3.79
   2  -5   8   16.97    6.12
  -2  -5  -8    4.66    2.31
   2  -5   8   19.03    7.69
  -2  -5  -8    4.39    2.82
  -2  -5  -9    0.09    0.54
  -2  -5  -9   -0.23    2.64
   2  -5   9    6.77    4.60
  -2  -5  -9   -1.00    2.75
   2  -5   9    1.33    2.16
  -2  -5 -10   19.28    2.62
  -2  -5 -10   18.73    2.85
   2  -5  10   39.98    9.89
  -2  -5 -10   29.45    8.05
  -2  -5 -10   31.89    8.89
   2  -5  10   39.35   10.10
   2  -5  11    7.36    4.84
  -2  -5 -11   -0.64    1.27
  -2  -5 -11    2.89    2.99
   2  -5  11    5.85    5.03
   2  -5  12   66.82   13.72
   2  -5  12   61.46   13.88
  -2  -5 -12   34.14    8.09
   2  -5  13    5.60    4.26
  -2  -5 -13    2.64    2.74
   2  -5  14    8.99    5.40
  -2  -5 -14   13.23    5.46
   2  -5  15    0.50    2.51
  -2  -5 -15    2.24    2.97
   2  -5  16   25.47    9.08
  -2  -5 -16   17.17    7.08
   2  -5  17    8.46    6.38
  -2  -5 -17    7.84    5.52
   2  -5  18   24.34    9.53
  -2  -5 -18   24.74    9.30
   2  -5  19    3.89    4.73
  -2  -5 -19    6.12    3.21
   2  -5  20   13.18    5.77
  -2  -5 -20   23.36    8.52
   2  -5  21    1.16    1.37
  -2  -5 -21    8.97    5.60
   2  -5  22   11.45    5.22
  -2  -5 -22   19.73    8.60
   2  -5  23    9.89    5.98
  -2  -5 -23    1.85    3.45
   2  -5  24   18.53    8.90
  -2  -5 -24   27.89   10.98
   2  -5  25    7.49    6.34
  -2  -5 -25    8.38    8.97
   2  -5  26   39.61   12.60
  -2  -5 -26   77.12   17.75
   2  -5  27    2.87    4.23
  -2  -5 -27   10.52    7.10
   2  -5  28    4.01    2.62
  -2  -5 -28   21.56   10.62
  -2  -5 -29    5.19    5.90
  -2  -5 -30   12.02    7.42
   2  -4 -32    7.03    4.77
   2  -4 -31    6.01    6.83
   2  -4 -30   11.65    7.16
   2  -4 -29    4.03    4.96
   2  -4 -28   10.53    6.09
   2  -4 -27   -2.04    3.00
  -2  -4  26   15.05    6.85
   2  -4 -26   18.12    7.11
  -2  -4  25    5.10    3.79
   2  -4 -25    3.61    3.38
  -2  -4  24   54.96   12.35
   2  -4 -24  111.03   20.05
   2  -4 -23    2.64    3.85
   2  -4 -22   45.69   11.88
   2  -4 -21    8.23    3.35
   2  -4 -21    2.75    2.61
   2  -4 -20   33.95    6.61
   2  -4 -20   38.08   10.06
   2  -4 -19    2.01    1.98
  -2  -4  19    8.65    5.80
   2  -4 -19    1.57    3.47
   2  -4 -18   50.38    7.97
  -2  -4  18   59.68   14.50
   2  -4 -18   52.39   11.48
   2  -4 -18   30.58    5.17
  -2  -4  17    9.21    6.15
   2  -4 -17    1.74    2.41
   2  -4 -17    3.53    2.62
   2  -4 -17    1.81    1.56
  -2  -4  16   87.76   16.38
   2  -4 -16   55.68    8.24
   2  -4 -16   69.91   12.97
   2  -4 -16   42.58    6.68
   2  -4 -16   73.29    9.58
   2  -4 -15    0.77    1.51
   2  -4 -15    3.67    2.81
   2  -4 -15    4.87    5.36
  -2  -4  15   13.93    7.68
   2  -4 -15    7.30    3.24
  -2  -4  14  183.86   22.00
   2  -4 -14  145.32   13.25
   2  -4 -14  180.55   20.26
   2  -4 -14  117.01   12.36
   2  -4 -14  157.09   14.20
   2  -4 -13    3.44    2.93
   2  -4 -13    2.78    3.96
   2  -4 -13    2.91    2.82
   2  -4 -13    2.50    2.21
   2  -4 -12   38.19    8.84
   2  -4 -12   31.90    6.61
  -2  -4  12   50.11   10.79
   2  -4 -12   26.86    5.87
   2  -4 -12   27.80    6.24
   2  -4 -11    1.92    2.29
   2  -4 -11   -0.38    1.26
   2  -4 -11   -1.86    0.58
   2  -4 -11    2.90    1.99
   2  -4 -10   31.95    6.23
   2  -4 -10   35.82    8.19
   2  -4 -10   31.65    6.32
   2  -4 -10   29.58    6.61
   2  -4  -9   -0.62    0.96
   2  -4  -9   -1.28    2.93
  -2  -4   9    3.70    3.96
   2  -4  -9    0.29    1.32
   2  -4  -9   -0.43    0.27
   2  -4  -8   35.03    6.80
   2  -4  -8   34.82    6.99
   2  -4  -8   30.81    7.07
  -2  -4   8   32.41    8.30
   2  -4  -7    1.90    2.09
  -2  -4   7    2.38    2.99
   2  -4  -7    3.71    3.41
   2  -4  -7    1.01    1.54
   2  -4  -6   58.80    8.98
  -2  -4   6   47.08   10.16
  -2  -4   6   58.17   10.51
   2  -4  -6   45.14    7.83
   2  -4  -6   53.50    9.44
   2  -4  -5    1.49    1.94
  -2  -4   5    8.45    5.08
   2  -4  -5    2.56    2.90
  -2  -4   5    5.04    4.86
   2  -4  -5    1.65    2.75
   2  -4  -5    3.39    2.41
   2  -4  -4   33.48    7.18
   2  -4  -4   41.52    6.77
  -2  -4   4   71.29   11.69
  -2  -4   4   70.02   11.77
   2  -4  -4   34.93    7.65
   2  -4  -4   34.86    6.71
   2  -4  -3    3.92    2.76
  -2  -4   3    6.24    1.70
  -2  -4   3    6.95    2.11
   2  -4  -3    5.20    3.89
  -2  -4   3   13.09    6.28
  -2  -4   3   12.93    6.31
   2  -4  -3    2.78    2.36
   2  -4  -3    9.26    4.81
   2  -4  -2  230.83   16.74
  -2  -4   2  142.78   16.75
   2  -4  -2  257.25   17.60
  -2  -4   2  122.55    8.60
   2  -4  -2  241.27   20.96
  -2  -4   2  144.44   16.26
   2  -4  -2  267.54   19.49
   2  -4  -2  248.96   18.58
   2  -4  -1   19.52    5.50
   2  -4  -1   35.29    8.58
   2  -4  -1   35.33    9.72
  -2  -4   1   20.68    4.35
  -2  -4   1   15.12    6.10
   2  -4  -1   29.70    7.15
  -2  -4   1   13.15    5.21
   2  -4  -1   35.62    8.14
   2  -4   0  109.71   12.00
   2  -4   0   94.18    9.96
  -2  -4   0   65.77   11.10
  -2  -4   0   64.42    7.23
   2  -4   0  108.19   14.54
   2  -4   0  113.41   12.05
  -2  -4   0   63.71   10.94
   2  -4   0   95.58   11.84
   2  -4   1   14.90    4.27
   2  -4   1   30.24    7.47
   2  -4   1   33.00    9.41
  -2  -4  -1   60.57    8.18
  -2  -4  -1   56.92   11.18
   2  -4   1   28.92    6.65
   2  -4   1   27.53    6.96
   2  -4   2  487.62   26.39
   2  -4   2  415.08   19.67
   2  -4   2  415.85   29.13
  -2  -4  -2  358.60   19.14
   2  -4   2  474.46   24.19
  -2  -4  -2  362.44   26.41
  -2  -4  -2  305.89   19.22
   2  -4   3   36.93    8.01
  -2  -4  -3   37.44   10.06
   2  -4   3   54.23   10.11
   2  -4   3   42.10   11.19
  -2  -4  -3   66.61    9.37
   2  -4   4  124.24   11.99
  -2  -4  -4   92.60   13.80
   2  -4   4  129.96   14.10
  -2  -4  -4   92.68   10.52
   2  -4   4  127.04   16.61
  -2  -4  -5   83.01   15.70
   2  -4   5   33.23    7.14
   2  -4   5   44.36    9.44
  -2  -4  -5   91.11   12.27
   2  -4   5   44.20   11.79
  -2  -4  -6  730.36   38.80
   2  -4   6  746.85   29.59
   2  -4   6  790.02   36.37
  -2  -4  -6  669.72   30.94
   2  -4   6  719.04   40.13
   2  -4   7   55.06   11.09
  -2  -4  -7   77.46   12.05
   2  -4   7   45.33   12.15
  -2  -4  -7   67.15   14.12
  -2  -4  -7   25.98    4.05
   2  -4   8  189.20   18.85
  -2  -4  -8  218.59   18.91
   2  -4   8  193.80   21.31
  -2  -4  -8  229.13   22.33
  -2  -4  -8  148.10    7.65
   2  -4   9   18.37    7.03
   2  -4   9   16.15    7.54
  -2  -4  -9    9.12    1.61
   2  -4  10   74.46   12.22
   2  -4  10   80.13   14.24
   2  -4  11    6.71    5.03
  -2  -4 -11   11.83    5.46
   2  -4  12   42.10   10.71
  -2  -4 -12   55.57   10.82
   2  -4  13    7.07    4.90
  -2  -4 -13    8.51    5.40
   2  -4  14   38.64   10.31
  -2  -4 -14   51.32   10.48
   2  -4  15    0.56    1.31
  -2  -4 -15    3.56    4.05
   2  -4  16   12.16    5.53
  -2  -4 -16   25.47    8.61
   2  -4  17    3.78    3.93
  -2  -4 -17    6.09    4.45
   2  -4  18   26.48    8.43
  -2  -4 -18   42.58   11.04
   2  -4  19   -0.87    1.24
  -2  -4 -19    6.17    5.76
   2  -4  20   13.06    5.92
  -2  -4 -20   36.15   10.51
   2  -4  21    3.68    4.29
  -2  -4 -21    6.04    5.16
   2  -4  22    0.04    3.14
  -2  -4 -22    3.81    3.15
   2  -4  23    0.33    1.09
  -2  -4 -23    4.55    4.67
   2  -4  24    5.62    4.64
  -2  -4 -24    7.84    5.64
   2  -4  25   -4.06    4.30
  -2  -4 -25    0.84    2.49
   2  -4  26   13.16    6.27
  -2  -4 -26    7.78    5.48
   2  -4  27    1.38    3.11
  -2  -4 -27    5.08    5.43
   2  -4  28   19.84    8.29
  -2  -4 -28   22.36   10.62
  -2  -4 -29    3.13    5.13
  -2  -4 -30    7.82    6.16
  -2  -4 -31   12.20    7.47
  -2  -4 -32    5.35    8.27
   2  -3 -34   10.01    6.50
   2  -3 -33    8.14    7.11
   2  -3 -32   17.40    9.01
   2  -3 -31    3.18    3.53
   2  -3 -30   24.32    9.70
   2  -3 -29   -4.33    5.21
   2  -3 -28   13.84    7.10
   2  -3 -27   -5.18    4.75
   2  -3 -26    5.39    1.44
  -2  -3  25   -0.64    1.68
   2  -3 -25   -1.18    3.38
  -2  -3  24   19.49    6.20
   2  -3 -24   17.86    7.30
  -2  -3  23   -0.76    1.33
   2  -3 -23    0.75    1.52
   2  -3 -22   53.05    7.70
   2  -3 -22   63.72   13.43
   2  -3 -21   -0.23    1.05
   2  -3 -21   -4.07    4.45
   2  -3 -20    2.51    2.60
   2  -3 -20    7.44    2.82
   2  -3 -19   -1.58    1.60
   2  -3 -19   -1.40    3.19
   2  -3 -19    1.81    2.11
   2  -3 -18    6.01    1.73
   2  -3 -18    2.76    1.31
   2  -3 -18    6.38    2.91
  -2  -3  17    0.08    2.74
   2  -3 -17    2.31    1.08
   2  -3 -17    1.99    1.73
   2  -3 -17    2.14    1.85
   2  -3 -17    4.45    3.16
  -2  -3  16   42.08   10.25
   2  -3 -16   64.59    8.71
   2  -3 -16   71.85   12.60
   2  -3 -16   40.66    4.66
   2  -3 -15    3.66    2.58
   2  -3 -15    8.45    5.92
  -2  -3  15    4.66    4.41
   2  -3 -15    4.43    2.11
  -2  -3  14  113.55   16.46
   2  -3 -14  132.68   12.26
   2  -3 -14  138.44   16.66
   2  -3 -14   91.62    8.49
   2  -3 -13    3.61    2.47
   2  -3 -13    8.57    5.56
  -2  -3  13    9.21    5.24
   2  -3 -13    3.74    2.43
  -2  -3  12  220.34   21.47
   2  -3 -12  264.78   17.24
   2  -3 -12  213.71   13.83
   2  -3 -12  296.92   24.14
   2  -3 -11    9.16    3.90
   2  -3 -11    6.98    3.72
   2  -3 -11   12.57    6.87
  -2  -3  11    8.84    6.03
   2  -3 -11    8.77    3.77
   2  -3 -10  522.67   23.70
  -2  -3  10  443.26   29.23
   2  -3 -10  520.04   23.80
   2  -3 -10  489.47   23.97
   2  -3 -10  575.18   31.67
   2  -3 -10  487.06   22.68
   2  -3  -9   18.31    5.90
  -2  -3   9   14.29    6.74
   2  -3  -9   14.14    4.66
   2  -3  -9   11.37    4.27
   2  -3  -9    9.56    3.99
   2  -3  -8  475.58   22.59
  -2  -3   8  386.51   12.64
  -2  -3   8  419.07   27.61
   2  -3  -8  460.17   23.36
   2  -3  -8  450.89   22.07
   2  -3  -8  459.99   21.94
   2  -3  -7    4.76    2.72
   2  -3  -7    9.03    4.69
  -2  -3   7    9.99    2.18
   2  -3  -7    9.40    3.95
  -2  -3   7    8.27    4.95
   2  -3  -7    8.01    3.68
   2  -3  -6   16.96    4.64
   2  -3  -6   14.42    3.56
  -2  -3   6   10.81    1.88
   2  -3  -6   15.08    4.04
  -2  -3   6   14.76    5.22
   2  -3  -6   15.40    4.17
   2  -3  -5   14.72    5.58
   2  -3  -5    9.60    3.74
   2  -3  -5    8.06    3.70
  -2  -3   5    0.51    0.60
   2  -3  -5    8.53    4.34
  -2  -3   5   24.97    8.12
  -2  -3   5   21.78    7.99
   2  -3  -5   12.21    4.31
   2  -3  -4  677.29   28.10
  -2  -3   4  575.51   14.96
  -2  -3   4  633.33   31.69
   2  -3  -4  671.86   28.65
   2  -3  -4  686.94   30.19
   2  -3  -4  700.24   28.06
  -2  -3   4  634.04   31.17
   2  -3  -4  658.14   24.22
   2  -3  -3   30.92    7.34
   2  -3  -3   17.69    5.83
  -2  -3   3   24.65    3.60
  -2  -3   3   78.27   13.30
   2  -3  -3   26.08    6.60
   2  -3  -3   50.09   10.17
  -2  -3   3   87.81   13.30
   2  -3  -3   42.26    8.35
   2  -3  -3    8.48    3.63
   2  -3  -2  914.08   28.89
  -2  -3   2 1077.30   40.27
   2  -3  -2  909.91   31.08
   2  -3  -2  930.68   28.00
   2  -3  -2  930.26   36.18
  -2  -3   2 1080.45   40.38
   2  -3  -2  971.95   33.34
  -2  -3   2 1048.06   35.01
   2  -3  -1    5.53    3.32
  -2  -3   1   24.59    7.88
   2  -3  -1    6.67    3.65
   2  -3  -1    9.12    4.75
  -2  -3   1   34.38    5.04
   2  -3  -1   26.20    8.69
  -2  -3   1   30.67    8.14
   2  -3  -1   18.35    6.16
  -2  -3   1   41.59    7.85
   2  -3   0  211.35   13.92
   2  -3   0  234.19   14.64
  -2  -3   0  164.88   10.42
   2  -3   0  239.59   18.76
  -2  -3   0  163.62   15.96
   2  -3   0  230.86   14.48
   2  -3   0  226.53   14.74
  -2  -3  -1   47.19   11.12
   2  -3   1    6.36    2.82
   2  -3   1   13.78    4.93
   2  -3   1    4.29    2.30
  -2  -3  -1   55.06    8.36
   2  -3   1   19.11    7.76
   2  -3   2  530.25   21.02
  -2  -3  -2  603.03   30.24
   2  -3   2  493.13   20.75
   2  -3   2  540.39   23.49
   2  -3   2  538.91   29.64
  -2  -3  -2  613.77   22.82
  -2  -3  -3   12.06    3.24
   2  -3   3    6.57    4.18
   2  -3   3    3.74    2.48
  -2  -3  -3   14.91    6.21
   2  -3   3   11.73    6.60
   2  -3   4  100.96   10.95
   2  -3   4   97.15    8.83
  -2  -3  -4   69.77   10.62
  -2  -3  -4   63.85    5.92
  -2  -3  -4   70.54    8.51
   2  -3   4   93.25   12.94
  -2  -3  -5    7.48    2.03
  -2  -3  -5   17.70    5.79
  -2  -3  -5   14.70    6.67
   2  -3   5    1.19    1.32
   2  -3   5    3.99    2.75
   2  -3   5    1.97    3.32
   2  -3   6   49.14    8.10
  -2  -3  -6  132.07   12.71
   2  -3   6   41.39    9.02
  -2  -3  -6  118.99   14.31
  -2  -3  -6  101.41    6.01
   2  -3   7    1.86    2.06
   2  -3   7    0.52    1.36
  -2  -3  -7    0.79    0.49
   2  -3   8   19.50    5.67
   2  -3   8   18.28    5.32
   2  -3   9    0.87    2.27
  -2  -3  -9    1.84    3.37
   2  -3  10   24.60    6.86
  -2  -3 -10    6.00    2.66
   2  -3  11    1.87    2.07
  -2  -3 -11    2.99    3.42
   2  -3  12   28.27    7.60
  -2  -3 -12   21.78    6.05
   2  -3  13   -0.16    0.55
  -2  -3 -13    1.04    2.75
   2  -3  14   79.52   13.06
  -2  -3 -14   74.29   12.14
   2  -3  15    0.51    2.08
  -2  -3 -15    7.21    5.30
   2  -3  16   50.45   10.63
  -2  -3 -16   50.96   10.47
   2  -3  17    4.19    4.21
  -2  -3 -17    5.00    4.19
  -2  -3 -18  137.03   18.89
   2  -3  18  143.87   18.37
   2  -3  19    6.28    3.89
  -2  -3 -19   12.17    7.22
   2  -3  20   25.16    7.89
  -2  -3 -20   31.03    9.77
   2  -3  21    6.76    4.27
  -2  -3 -21    7.56    5.41
  -2  -3 -22   75.11   15.27
   2  -3  22   56.35   11.78
   2  -3  23    2.67    2.72
  -2  -3 -23    7.62    5.15
   2  -3  24   18.73    6.53
  -2  -3 -24   26.58   10.42
   2  -3  25    4.05    3.60
  -2  -3 -25    7.30    4.84
   2  -3  26   27.64    8.61
  -2  -3 -26   46.73   13.11
   2  -3  27    5.13    3.94
  -2  -3 -27    7.75    6.79
  -2  -3 -28   54.63   14.26
  -2  -3 -29    2.54    5.39
  -2  -3 -30   17.28    8.55
   2  -3  33    5.77    7.14
   2  -2 -36   11.74    8.46
   2  -2 -35    3.53    4.04
   2  -2 -34   12.34    8.18
   2  -2 -33    7.60    5.55
   2  -2 -32    1.11    2.02
   2  -2 -31    0.67    3.99
   2  -2 -30   10.11    7.14
   2  -2 -29    2.53    4.77
   2  -2 -28    7.62    4.98
   2  -2 -27   -2.83    3.85
   2  -2 -26   18.44    5.25
   2  -2 -26   18.27    7.76
   2  -2 -25    2.06    2.22
   2  -2 -25   -4.66    3.45
   2  -2 -24   80.84   10.53
  -2  -2  24   50.68    8.96
   2  -2 -24   92.12   16.50
  -2  -2  23    3.43    2.93
   2  -2 -23   -0.31    1.19
   2  -2 -23    0.62    4.11
   2  -2 -22  206.47   16.64
   2  -2 -22  220.19   24.24
   2  -2 -21    5.59    3.31
   2  -2 -21    5.04    3.88
   2  -2 -20  107.72   11.90
   2  -2 -20  110.15   16.10
   2  -2 -19    6.03    3.44
   2  -2 -19    2.23    4.76
   2  -2 -18  211.59   21.12
   2  -2 -18  178.56   15.32
   2  -2 -17    1.65    1.42
   2  -2 -17    5.83    4.14
   2  -2 -17    3.07    2.24
   2  -2 -16   91.87   12.99
  -2  -2  16   81.24    8.72
   2  -2 -16   97.53   10.85
   2  -2 -16   87.27    7.64
   2  -2 -15    0.41    1.56
  -2  -2  15    2.12    3.22
  -2  -2  15    1.54    1.38
   2  -2 -15    0.57    0.88
   2  -2 -15   -0.37    0.89
  -2  -2  14   98.38   14.25
   2  -2 -14   90.76   12.66
  -2  -2  14   90.86    9.24
   2  -2 -14   92.12   10.24
   2  -2 -14   83.29    7.74
   2  -2 -13    1.09    1.76
  -2  -2  13    3.48    3.19
   2  -2 -13    0.31    0.74
  -2  -2  13    2.22    1.85
   2  -2 -13    1.00    2.20
  -2  -2  12   71.53   11.66
   2  -2 -12   48.65    4.66
   2  -2 -12   85.64   11.91
   2  -2 -12   72.95    8.73
  -2  -2  12   58.98    7.55
   2  -2 -12   67.51    7.08
   2  -2 -11    0.19    0.77
  -2  -2  11    3.54    2.02
   2  -2 -11   -0.21    1.28
  -2  -2  11    5.02    2.45
   2  -2 -11    0.03    0.91
   2  -2 -11    1.10    1.14
  -2  -2  10  338.65   23.12
  -2  -2  10  333.67   15.68
   2  -2 -10  337.44   22.42
   2  -2 -10  300.61   17.16
   2  -2 -10  301.69   15.74
  -2  -2  10  320.59   17.56
   2  -2  -9    2.39    2.22
  -2  -2   9    3.43    1.88
  -2  -2   9    6.79    3.42
   2  -2  -9    0.68    1.23
  -2  -2   9    1.36    2.60
   2  -2  -9    2.63    1.69
   2  -2  -8  112.16   10.38
  -2  -2   8   89.36   11.59
  -2  -2   8   83.88    7.28
   2  -2  -8  108.39    8.89
   2  -2  -8  106.75    9.32
   2  -2  -8  105.41    9.81
  -2  -2   8   76.61    8.64
   2  -2  -7    1.50    1.45
   2  -2  -7    1.48    1.66
   2  -2  -7    1.08    1.33
  -2  -2   7    3.36    1.57
   2  -2  -7    0.30    0.99
  -2  -2   7    6.73    3.14
  -2  -2   7    3.87    2.48
   2  -2  -7    2.06    1.86
   2  -2  -6   32.89    5.80
  -2  -2   6   69.24    9.05
   2  -2  -6   35.76    6.94
  -2  -2   6   72.31    6.17
  -2  -2   6   74.41    9.81
   2  -2  -6   34.14    5.53
   2  -2  -6   34.94    4.73
   2  -2  -6   39.03    6.41
  -2  -2   6   72.82    8.48
   2  -2  -5    2.94    2.11
   2  -2  -5    2.01    1.49
  -2  -2   5    4.40    2.77
   2  -2  -5    2.27    1.93
  -2  -2   5   -0.18    0.39
   2  -2  -5    3.17    2.31
  -2  -2   5    3.94    2.51
  -2  -2   5    2.04    1.52
   2  -2  -5    1.53    2.04
   2  -2  -4   63.39    5.69
   2  -2  -4   63.45    8.36
  -2  -2   4  120.94   10.94
  -2  -2   4  119.27    7.66
   2  -2  -4   55.36    8.90
  -2  -2   4  125.78   12.12
  -2  -2   4  117.89   10.73
   2  -2  -4   66.49    8.30
  -2  -2   4  126.74   12.31
   2  -2  -4   58.39    8.04
   2  -2  -4   56.35    7.82
   2  -2  -3    3.29    1.33
   2  -2  -3    8.80    3.85
  -2  -2   3    1.83    2.32
   2  -2  -3    2.82    2.05
  -2  -2   3    2.21    2.11
  -2  -2   3   -0.25    0.52
   2  -2  -3    5.12    2.90
  -2  -2   3    4.44    3.18
   2  -2  -3    0.72    0.90
   2  -2  -3    3.78    2.71
  -2  -2   3   -0.18    0.57
  -2  -2   3    1.24    1.99
   2  -2  -3    6.74    3.68
   2  -2  -2  425.87   13.99
  -2  -2   2  309.22   19.82
   2  -2  -2  387.83   19.40
  -2  -2   2  304.74   15.85
  -2  -2   2  316.89   12.96
   2  -2  -2  427.01   20.08
  -2  -2   2  300.34   18.48
   2  -2  -2  419.02   13.58
   2  -2  -2  424.41   20.97
  -2  -2   2  309.13   17.49
  -2  -2   2  325.49   19.22
   2  -2  -2  395.10   19.35
   2  -2  -2  429.78   20.26
   2  -2  -1    2.23    1.24
  -2  -2   1    8.98    3.90
  -2  -2   1   12.08    3.85
   2  -2  -1    7.22    3.58
  -2  -2   1   17.62    6.49
   2  -2  -1   15.24    5.78
   2  -2  -1   11.98    4.39
   2  -2  -1    5.37    2.39
  -2  -2   1    8.01    4.16
   2  -2  -1   14.11    4.62
  -2  -2   0  715.01   29.86
  -2  -2   0  707.69   21.58
   2  -2   0  803.96   25.63
   2  -2   0  853.54   21.44
   2  -2   0  848.37   30.68
  -2  -2   0  711.77   26.73
  -2  -2   0  698.51   28.18
   2  -2   0  858.02   28.71
   2  -2   0  812.67   28.10
  -2  -2  -1    4.76    3.25
  -2  -2  -1    8.23    2.93
   2  -2   1    2.08    2.22
   2  -2   1   10.53    3.54
   2  -2   1   14.82    6.21
  -2  -2  -1   10.05    5.51
  -2  -2  -1    9.63    4.31
   2  -2   1    5.34    1.86
   2  -2   1    8.08    5.34
   2  -2   1    9.58    4.20
  -2  -2  -2  460.47   24.20
  -2  -2  -2  447.09   14.88
   2  -2   2  531.17   20.26
   2  -2   2  556.45   20.15
  -2  -2  -2  434.90   17.60
   2  -2   2  555.12   25.77
   2  -2   2  538.47   15.19
  -2  -2  -2  453.34   22.51
   2  -2   2  554.58   23.69
   2  -2   2  537.39   23.54
  -2  -2  -3    5.45    3.58
  -2  -2  -3    6.07    2.06
   2  -2   3   11.63    4.19
   2  -2   3   19.18    6.84
  -2  -2  -3   13.57    5.52
   2  -2   3    3.85    1.76
  -2  -2  -3    9.09    5.38
   2  -2   3   14.86    5.70
   2  -2   3    8.92    4.62
  -2  -2  -4  824.97   32.94
  -2  -2  -4  838.01   17.06
   2  -2   4 1052.49   30.82
  -2  -2  -4  880.57   28.42
   2  -2   4 1018.55   36.37
  -2  -2  -4  838.42   31.58
   2  -2   4 1028.97   33.18
   2  -2   4  999.02   32.50
   2  -2   5   16.56    6.52
  -2  -2  -5   23.76    6.74
  -2  -2  -5    6.73    1.65
  -2  -2  -5    9.11    4.40
   2  -2   5    8.82    4.09
   2  -2   5   13.41    5.65
  -2  -2  -6  251.39   18.89
   2  -2   6  312.98   19.42
   2  -2   6  294.95   18.39
   2  -2   6  306.95   20.53
  -2  -2  -6  269.13   17.46
   2  -2   7    6.49    4.26
   2  -2   7    7.29    4.24
  -2  -2  -7   17.66    6.85
   2  -2   8  588.58   26.16
   2  -2   8  597.50   29.02
  -2  -2  -8  601.96   28.06
   2  -2   9    9.10    4.96
   2  -2   9    8.37    4.56
  -2  -2  -9   22.15    7.14
   2  -2  10  362.01   21.24
   2  -2  10  383.04   24.34
  -2  -2 -10  400.73   24.46
   2  -2  11    2.08    2.77
  -2  -2 -11   11.25    5.75
  -2  -2 -12  201.78   18.62
   2  -2  12  146.51   15.72
   2  -2  13    2.68    2.41
  -2  -2 -13    7.84    4.79
  -2  -2 -14  110.22   14.60
   2  -2  14   75.99   11.47
   2  -2  15    0.22    0.80
  -2  -2 -15    2.34    3.27
   2  -2  16   19.08    5.88
  -2  -2 -16   21.46    7.23
   2  -2  17    1.53    2.45
  -2  -2 -17    1.17    2.16
  -2  -2 -18   48.05    6.86
  -2  -2 -18   74.11   13.33
   2  -2  18   79.96   12.46
   2  -2  19    3.83    3.57
  -2  -2 -19    2.23    1.53
  -2  -2 -19   10.01    6.01
   2  -2  20   82.91   12.91
  -2  -2 -20   92.93    9.50
   2  -2  21    1.04    0.61
  -2  -2 -21    2.62    2.86
   2  -2  22   15.69    6.33
  -2  -2 -22    7.81    5.32
   2  -2  23   -1.29    2.39
  -2  -2 -23    0.69    3.79
   2  -2  24   26.22    7.60
  -2  -2 -24   36.06   10.68
   2  -2  25   -0.53    0.57
  -2  -2 -25    6.46    5.67
   2  -2  26    1.35    1.90
  -2  -2 -26    0.51    5.31
   2  -2  29    3.43    5.43
   2  -2  30   30.26   12.13
   2  -2  31    0.34    3.72
   2  -2  32    6.69    7.19
   2  -2  33    6.89    6.07
   2  -2  34   26.20   12.99
   2  -1 -37    4.97    5.75
  -2  -1  36   20.89   11.67
   2  -1 -36   26.54   10.48
  -2  -1  35    2.00    5.16
   2  -1 -35    2.16    1.25
  -2  -1  34   14.12    9.01
   2  -1 -34   11.19    7.29
  -2  -1  33   16.52    9.37
   2  -1 -33    4.35    1.20
   2  -1 -32   11.24    5.99
   2  -1 -31   -2.14    1.61
   2  -1 -30   11.24    6.18
   2  -1 -29    4.59    3.37
   2  -1 -29   -1.09    1.91
   2  -1 -28   15.42    5.28
   2  -1 -28   18.85    7.59
   2  -1 -27   -4.82    3.14
   2  -1 -27    2.56    0.92
   2  -1 -26    1.01    2.12
   2  -1 -26    1.97    2.29
   2  -1 -25   -0.01    2.27
   2  -1 -25   -2.85    4.29
   2  -1 -24   31.75    7.26
   2  -1 -24   33.93    9.58
  -2  -1  23   -0.04    1.45
   2  -1 -23    0.39    1.72
   2  -1 -23   -4.70    3.95
  -2  -1  22    7.30    2.56
   2  -1 -22    3.78    1.09
   2  -1 -22    4.19    2.67
  -2  -1  21   -0.02    0.52
   2  -1 -21    2.37    1.35
  -2  -1  20    4.75    2.00
   2  -1 -20   14.59    4.17
   2  -1 -20   15.74    5.58
   2  -1 -19   -0.01    1.04
   2  -1 -19   -2.81    4.19
   2  -1 -18   10.37    3.73
   2  -1 -18    3.09    1.20
   2  -1 -17    2.04    2.13
   2  -1 -17    0.89    1.95
   2  -1 -16   45.25    8.67
   2  -1 -16   47.28    7.56
   2  -1 -16   44.35    7.74
   2  -1 -15    2.37    2.80
   2  -1 -15    1.54    2.30
   2  -1 -14  815.32   34.68
   2  -1 -14  801.12   30.48
   2  -1 -14  747.96   13.92
   2  -1 -13    0.66    1.46
  -2  -1  13    3.01    2.34
   2  -1 -13    1.17    0.83
   2  -1 -13    4.94    3.69
  -2  -1  12  366.04   20.21
   2  -1 -12  485.76   25.66
   2  -1 -12  457.95   21.87
   2  -1 -12  394.03   12.00
  -2  -1  11    2.07    2.20
  -2  -1  11    0.80    2.68
   2  -1 -11    2.40    2.91
   2  -1 -11    3.85    2.61
   2  -1 -11    1.03    1.16
  -2  -1  10  769.35   26.80
  -2  -1  10  733.62   30.68
   2  -1 -10  704.76   28.93
   2  -1 -10  662.96   24.90
   2  -1 -10  606.69   16.53
   2  -1  -9    0.58    1.42
  -2  -1   9    4.57    3.28
  -2  -1   9    2.99    2.59
   2  -1  -9    1.50    1.34
   2  -1  -9    2.62    2.51
  -2  -1   9    2.54    2.16
  -2  -1   8  401.11   21.18
   2  -1  -8  426.80   19.30
   2  -1  -8  369.14   13.39
  -2  -1   8  391.23   20.57
   2  -1  -8  402.09   21.83
  -2  -1   8  419.21   18.25
  -2  -1   7    3.78    2.63
   2  -1  -7    1.07    1.28
  -2  -1   7    1.38    1.55
   2  -1  -7    2.77    1.68
  -2  -1   7    1.59    1.46
   2  -1  -7    3.89    2.86
  -2  -1   6  379.29   18.89
  -2  -1   6  368.43   16.05
   2  -1  -6  375.65   19.64
   2  -1  -6  403.65   17.81
  -2  -1   6  379.32   19.23
  -2  -1   5    4.09    2.11
   2  -1  -5    1.17    2.25
   2  -1  -5    3.14    1.80
  -2  -1   5    5.27    2.74
   2  -1  -5    1.06    1.56
  -2  -1   5    8.32    3.64
  -2  -1   4 1134.47   29.91
  -2  -1   4 1106.89   26.17
   2  -1  -4 1145.96   32.51
   2  -1  -4 1087.88   25.03
  -2  -1   4 1162.61   30.58
   2  -1  -4 1114.31   28.71
   2  -1  -3    0.25    0.71
   2  -1  -3    0.49    1.25
  -2  -1   3    1.64    0.21
  -2  -1   3    0.88    0.78
  -2  -1   2  948.61   24.73
   2  -1  -2  938.51   25.83
  -2  -1   2  903.20   23.12
   2  -1  -2  981.63   27.32
   2  -1  -2  974.21   25.37
  -2  -1   2  902.70   26.73
  -2  -1   2  933.83   27.44
  -2  -1   1    3.35    2.00
   2  -1  -1    0.76    0.86
  -2  -1   1    0.25    0.85
   2  -1  -1   -0.36    0.76
  -2  -1   1    1.77    1.65
  -2  -1   1   -0.33    0.40
   2  -1  -1    2.92    2.24
   2  -1   0  828.95   24.54
  -2  -1   0  823.13   20.92
   2  -1   0  882.71   24.90
   2  -1   0  860.81   25.15
  -2  -1   0  787.56   24.19
  -2  -1   0  796.39   25.58
  -2  -1  -1    2.40    1.45
   2  -1   1    0.17    0.81
   2  -1   1    0.48    1.24
  -2  -1  -1    2.94    2.06
   2  -1   1    4.11    3.11
  -2  -1  -1    0.50    0.69
   2  -1   2 1040.18   29.74
   2  -1   2 1061.22   27.94
  -2  -1  -2 1009.71   27.59
  -2  -1  -2 1046.15   29.76
  -2  -1  -2  963.25   19.96
   2  -1   3    4.77    3.17
  -2  -1  -3    4.08    2.41
  -2  -1  -3    2.60    1.19
  -2  -1  -3    3.12    2.32
   2  -1   3    0.57    0.38
   2  -1   4   77.22    8.47
   2  -1   4   80.52    8.22
  -2  -1  -4   54.88    4.44
  -2  -1  -4   63.07    7.94
  -2  -1  -5    4.69    2.84
   2  -1   5    1.47    1.85
   2  -1   5    1.10    0.91
   2  -1   6  630.06   25.88
   2  -1   6  666.89   23.74
  -2  -1  -7    2.21    1.96
   2  -1   7    1.35    1.94
   2  -1   7    0.09    1.09
   2  -1   8   46.20    7.33
   2  -1   8   53.58    7.22
  -2  -1  -8   62.57    8.94
  -2  -1  -9    1.76    1.92
  -2  -1  -9    0.47    0.70
   2  -1   9    1.34    1.26
   2  -1   9    1.81    1.68
   2  -1  10   28.94    5.40
   2  -1  10   24.99    5.46
  -2  -1 -10   29.79    6.77
   2  -1  11    0.26    0.44
  -2  -1 -11    0.24    0.52
   2  -1  11    0.35    1.18
  -2  -1 -11    2.88    2.92
  -2  -1 -12  117.38    8.37
  -2  -1 -12  130.03   14.60
   2  -1  12  131.91   13.14
   2  -1  13    0.33    1.70
  -2  -1 -13   -0.18    0.29
  -2  -1 -13    0.82    1.26
  -2  -1 -14   37.42    5.20
  -2  -1 -14   46.15    9.23
   2  -1  14   34.45    6.88
  -2  -1 -14   36.18    5.72
  -2  -1 -15   -0.62    0.93
   2  -1  15    0.31    0.78
  -2  -1 -15    0.41    0.19
  -2  -1 -16   75.78    8.25
  -2  -1 -16   71.09    8.24
  -2  -1 -16   92.33   13.53
   2  -1  16   88.52   11.34
  -2  -1 -17    3.10    1.92
   2  -1  17    2.83    2.70
  -2  -1 -17    2.32    1.58
  -2  -1 -17    1.16    2.62
  -2  -1 -18  190.69   13.89
  -2  -1 -18  212.96   21.81
   2  -1  18  217.58   18.17
  -2  -1 -18  187.59   13.55
  -2  -1 -19    1.88    1.75
  -2  -1 -19    1.20    0.54
   2  -1  19    2.58    2.55
  -2  -1 -19    3.92    4.40
  -2  -1 -20   79.61    9.47
   2  -1  20   67.71   10.42
  -2  -1 -20   87.57    9.26
   2  -1  21    2.32    2.53
  -2  -1 -21    1.76    1.45
  -2  -1 -21    0.16    1.58
  -2  -1 -22  115.03   12.17
   2  -1  22  152.90   22.06
   2  -1  22  115.97   13.93
   2  -1  23    8.30    6.28
  -2  -1 -23    2.07    1.95
   2  -1  24   11.99    7.41
  -2  -1 -24   13.09    4.07
   2  -1  25    0.68    3.29
  -2  -1 -25   -0.59    0.93
   2  -1  26   59.39   15.06
   2  -1  27   -1.82    0.38
   2  -1  28   43.13   13.55
   2  -1  29    2.54    4.02
   2  -1  30    2.86    4.06
   2  -1  31   -0.81    3.40
   2  -1  32    4.62    4.53
   2  -1  33   -2.26    1.23
   2  -1  34   -1.57    3.34
   2  -1  35    6.08    4.42
  -2   0  36    3.98    4.54
  -2   0  35    5.70    5.13
   2   0 -35    1.39    2.93
  -2   0  34   12.51    7.92
   2   0 -34   11.98    7.02
  -2   0  33   -1.50    2.85
   2   0 -33   -0.93    3.19
  -2   0  32    8.02    6.26
   2   0 -32    5.98    5.59
  -2   0  31   -1.70    3.52
   2   0 -31   -0.45    2.22
   2   0 -31    1.61    2.13
  -2   0  30    4.95    4.94
   2   0 -30    5.41    3.61
   2   0 -30    3.27    4.36
  -2   0  29    2.75    2.93
   2   0 -29   -3.14    2.32
   2   0 -29    0.60    3.23
  -2   0  28    3.40    3.48
   2   0 -28    5.26    3.99
   2   0 -28    7.31    3.85
  -2   0  27   -1.09    2.30
   2   0 -27   -0.01    0.51
   2   0 -27    1.46    2.50
   2   0 -26   29.67    7.79
   2   0 -26   28.83    8.75
   2   0 -25    4.96    3.51
   2   0 -25    6.39    4.59
   2   0 -24  218.64   20.52
   2   0 -24  227.08   23.82
   2   0 -23    2.90    2.53
   2   0 -23    0.86    2.21
   2   0 -22   32.11    7.78
   2   0 -22   32.51    8.79
   2   0 -21    2.78    3.48
   2   0 -21   -0.28    0.24
   2   0 -20  199.80   18.21
   2   0 -20  198.68   20.01
   2   0 -19    0.14    1.07
  -2   0  19    0.46    0.42
   2   0 -18   88.76   11.66
   2   0 -18   84.24   12.21
  -2   0  18   52.86    4.29
   2   0 -17    1.83    3.08
   2   0 -17    1.65    2.58
  -2   0  17    0.16    0.58
   2   0 -16 1117.91   40.74
   2   0 -16 1096.98   39.19
   2   0 -15    2.32    2.40
   2   0 -15    2.14    3.05
  -2   0  14  363.44   22.97
   2   0 -14  367.09   21.63
   2   0 -14  384.32   22.17
  -2   0  13   -0.56    0.93
   2   0 -13    0.54    0.57
   2   0 -13    1.63    1.77
   2   0 -12  488.92   25.16
  -2   0  12  504.36   25.23
   2   0 -12  506.13   23.51
   2   0 -12  502.67   24.21
   2   0 -12  551.15   25.12
  -2   0  11    1.67    1.64
   2   0 -11    1.41    1.17
   2   0 -11    2.82    2.39
  -2   0  11    1.13    1.79
   2   0 -11   -0.25    0.73
   2   0 -10  355.54   20.65
  -2   0  10  367.95   20.23
   2   0 -10  343.72   18.70
   2   0 -10  387.55   19.53
   2   0 -10  368.55   19.50
  -2   0  10  341.79   19.59
   2   0  -9    0.74    0.93
  -2   0   9    1.73    2.04
   2   0  -9   -0.42    0.81
   2   0  -9    3.42    2.10
   2   0  -9    2.10    2.04
  -2   0   9    2.43    2.10
   2   0  -8  187.67   13.08
  -2   0   8  158.64   12.73
  -2   0   8  170.40   12.90
   2   0  -8  162.34   11.17
   2   0  -8  171.94   13.10
   2   0  -7    1.50    1.38
   2   0  -7    2.85    2.12
  -2   0   7    1.99    2.18
   2   0  -7    0.22    0.25
  -2   0   7    2.58    1.69
  -2   0   6   21.45    4.19
   2   0  -6   23.72    4.56
   2   0  -6   21.13    3.48
  -2   0   6   19.74    3.63
  -2   0   6   20.21    3.98
   2   0  -6   24.44    4.78
   2   0  -5    1.50    1.25
  -2   0   5    1.54    1.10
  -2   0   5    1.54    1.76
   2   0  -5    2.68    1.93
   2   0  -5    2.78    1.98
  -2   0   5    2.60    1.51
  -2   0   4  145.89   10.15
   2   0  -4  149.30   10.14
   2   0  -4  142.52   10.47
  -2   0   4  138.93   10.26
   2   0  -4  137.64    7.51
  -2   0   4  134.90    7.51
   2   0  -3    0.73    0.57
  -2   0   3    0.09    0.30
  -2   0   3    1.31    1.38
   2   0  -3    1.43    1.28
   2   0  -3    1.02    0.76
  -2   0   3    0.64    0.20
  -2   0   2  567.30   18.56
   2   0  -2  557.32   18.24
   2   0  -2  560.71   19.36
  -2   0   2  580.66   19.92
   2   0  -1    0.55    0.73
  -2   0   1   -0.25    0.81
   2   0  -1    0.15    0.12
  -2   0   1   -0.25    0.28
   2   0  -1    0.18    0.57
  -2   0   1   -0.11    0.20
   2   0   0    5.06    1.50
  -2   0   0    8.09    2.09
   2   0   0    7.45    1.80
   2   0   0    5.65    1.36
  -2   0   0    7.71    1.68
  -2   0   0    6.87    2.26
  -2   0  -1   -0.37    0.82
   2   0   1   -0.40    0.82
  -2   0  -1   -0.13    0.48
   2   0   1    0.25    0.30
   2   0   1   -0.66    0.76
  -2   0  -1   -0.34    0.63
   2   0   2  400.46   14.74
  -2   0  -2  412.83   14.88
   2   0   2  421.32   15.18
  -2   0  -2  430.97   15.05
  -2   0  -2  431.11   12.09
   2   0   2  422.20   11.94
   2   0   3    1.46    1.23
  -2   0  -3    1.31    1.12
   2   0   3    2.41    1.81
  -2   0  -3    0.62    0.74
  -2   0  -4 3447.17   49.71
   2   0   4 3368.82   43.45
   2   0   4 3373.22   49.93
  -2   0  -4 3407.32   48.51
  -2   0  -5    7.12    3.21
   2   0   5    4.56    3.28
  -2   0  -5    4.32    2.64
   2   0   5    1.94    1.85
  -2   0  -6 6987.95   73.56
   2   0   6 6884.58   65.23
  -2   0  -6 6972.70   66.53
   2   0   6 7116.10   82.99
  -2   0  -6 6823.13   78.83
  -2   0  -7    5.41    2.98
   2   0   7    7.52    4.94
  -2   0  -7    4.60    2.57
   2   0   7    2.39    1.75
   2   0   8 1362.04   37.48
  -2   0  -8 1283.19   33.46
  -2   0  -8 1267.21   30.44
   2   0   8 1254.40   28.54
   2   0   8 1306.13   39.00
   2   0   9    5.08    3.32
   2   0   9    6.79    4.29
  -2   0  -9    1.21    1.51
   2   0   9    3.89    2.08
  -2   0  -9    4.54    2.53
  -2   0 -10  509.04   21.58
   2   0  10  567.61   26.38
  -2   0 -10  541.23   21.25
   2   0  10  533.29   20.08
   2   0  10  542.44   27.76
   2   0  11    2.35    2.88
  -2   0 -11    1.97    1.63
   2   0  11    0.99    1.06
  -2   0 -11    2.82    2.41
  -2   0 -12   74.92    8.61
  -2   0 -12   77.98    8.66
   2   0  12   76.79    8.06
   2   0  12   84.52   11.97
   2   0  13    2.10    2.99
  -2   0 -13    0.86    1.22
   2   0  13    1.01    1.67
  -2   0 -13    2.08    2.29
   2   0  14  185.82   19.20
  -2   0 -14  176.82   13.52
  -2   0 -14  176.67   13.95
   2   0  14  159.18   12.31
   2   0  15    2.98    3.34
  -2   0 -15    0.18    0.76
   2   0  15   -0.97    1.53
  -2   0 -15   -0.10    1.38
   2   0  16  134.28   17.38
  -2   0 -16  118.69   11.50
  -2   0 -16  123.40   12.39
   2   0  16  110.26   11.14
   2   0  17    2.41    2.63
  -2   0 -17    2.00    1.99
  -2   0 -17   -0.40    1.15
   2   0  18   19.89    6.63
  -2   0 -18   22.08    5.56
  -2   0 -18   22.83    5.16
   2   0  19    1.98    3.52
  -2   0 -19    2.36    1.83
  -2   0 -19    1.27    2.15
  -2   0 -20  208.93   16.15
  -2   0 -20  218.48   18.18
   2   0  20  236.58   25.96
   2   0  21    3.22    3.72
  -2   0 -21    3.77    3.15
   2   0  22   45.28   11.99
  -2   0 -22   39.74    8.06
   2   0  23    0.45    1.68
  -2   0 -23   -0.78    1.08
   2   0  24   43.51   12.48
  -2   0 -24   38.90    8.19
   2   0  25    0.62    0.73
  -2   0 -25   -1.03    0.21
   2   0  26   13.49    7.19
  -2   0 -26    8.44    3.87
   2   0  27    4.69    4.95
  -2   0 -27   -0.54    1.26
   2   0  28   48.60   14.20
  -2   0 -28   36.34    8.75
   2   0  29    2.78    2.99
   2   0  30   -3.28    4.60
   2   0  31   -2.19    1.56
   2   0  32    9.33    6.67
   2   0  33   -3.34    4.79
   2   0  34    9.34    7.06
   2   0  35   -3.79    4.90
  -2   1  37   -6.34    8.18
  -2   1  36   36.28   14.30
  -2   1  35    4.22    5.05
  -2   1  34   14.98    8.32
  -2   1  33   -1.36    0.54
   2   1 -33    3.28    3.48
  -2   1  32    1.83    1.75
   2   1 -32   14.07    7.71
  -2   1  31    0.24    0.80
   2   1 -31    1.99    2.83
  -2   1  30   12.62    7.57
   2   1 -30   21.29    8.40
   2   1 -30   20.86    7.75
  -2   1  29   -1.19    3.32
   2   1 -29    2.89    3.56
   2   1 -29    4.79    4.93
  -2   1  28   21.76    9.51
   2   1 -28   26.49    8.18
   2   1 -28   26.45    8.52
  -2   1  27    3.57    4.14
   2   1 -27   -2.23    3.21
   2   1 -27    1.17    2.68
  -2   1  26    6.01    5.04
   2   1 -26    4.85    2.85
   2   1 -26    2.53    2.30
  -2   1  25   -0.56    1.61
   2   1 -25   -1.20    3.15
   2   1 -25    0.32    1.47
  -2   1  24   34.56    9.93
   2   1 -24   35.22    8.94
   2   1 -24   24.49    6.81
  -2   1  23   -0.21    1.95
   2   1 -23    0.51    1.40
   2   1 -23   -0.16    2.05
  -2   1  22    9.54    5.26
   2   1 -22   11.10    5.38
   2   1 -22   12.96    5.12
  -2   1  21    4.82    3.44
   2   1 -21    3.42    2.22
   2   1 -21   -0.65    2.26
   2   1 -20    3.83    2.31
   2   1 -20    8.73    4.26
  -2   1  19    1.65    1.06
   2   1 -19   -1.42    2.81
   2   1 -19   -1.22    0.83
   2   1 -18    3.15    2.72
   2   1 -18    0.04    0.95
  -2   1  17   -1.00    1.10
   2   1 -17    1.59    1.52
   2   1 -17    0.25    1.66
   2   1 -16   39.41    7.31
  -2   1  16   55.30    9.97
   2   1 -16   39.20    7.91
  -2   1  15    4.86    3.82
   2   1 -15    2.18    2.07
  -2   1  15    2.77    2.85
   2   1 -15    0.62    1.76
  -2   1  14  763.40   35.25
   2   1 -14  645.74   26.83
  -2   1  14  731.00   33.80
   2   1 -14  563.25   14.86
   2   1 -14  660.77   31.61
  -2   1  13    3.65    3.32
   2   1 -13    1.47    2.26
  -2   1  13    2.37    2.27
   2   1 -13    1.29    1.31
   2   1 -13    4.11    3.81
   2   1 -12  423.63   22.83
   2   1 -12  450.11   20.05
  -2   1  12  505.34   24.91
   2   1 -12  437.08   13.99
   2   1 -12  482.12   25.44
   2   1 -11    2.36    2.12
  -2   1  11    1.88    2.38
   2   1 -11    1.46    1.12
   2   1 -11    1.11    1.27
  -2   1  11    3.84    2.76
   2   1 -11    4.32    3.26
   2   1 -10  606.84   24.91
  -2   1  10  583.75   27.23
   2   1 -10  648.90   29.06
  -2   1  10  512.01   12.65
   2   1 -10  641.87   21.04
  -2   1  10  513.11   23.28
   2   1 -10  673.94   28.74
   2   1 -10  590.72   16.51
  -2   1   9    2.44    1.14
  -2   1   9    1.74    1.77
   2   1  -9    1.69    1.85
  -2   1   9    2.08    2.53
   2   1  -9    1.10    1.26
   2   1  -9    2.08    1.43
   2   1  -9    1.34    1.70
   2   1  -9    3.35    2.12
   2   1  -8  328.17   17.05
   2   1  -8  339.23   19.32
  -2   1   8  358.40   20.05
   2   1  -8  357.10   14.22
  -2   1   8  312.32   11.60
  -2   1   8  339.77   17.79
   2   1  -8  377.63   20.45
   2   1  -8  350.06   13.80
  -2   1   7    3.92    1.81
  -2   1   7    2.68    2.09
  -2   1   7    2.49    2.62
   2   1  -7    2.51    2.17
   2   1  -7    3.58    1.88
   2   1  -7    3.23    1.64
   2   1  -7    2.79    2.37
   2   1  -7    3.96    3.20
  -2   1   6  403.94   18.31
   2   1  -6  415.55   19.55
   2   1  -6  384.29   18.88
   2   1  -6  393.62   17.13
  -2   1   6  427.76   20.76
  -2   1   6  375.90   14.11
  -2   1   6  386.47   14.15
   2   1  -6  407.16   15.54
   2   1  -5    7.27    3.63
  -2   1   5    3.71    2.15
  -2   1   5    3.90    1.49
  -2   1   5    2.96    2.44
   2   1  -5    4.32    2.01
   2   1  -5    6.64    2.82
   2   1  -5    3.90    2.54
  -2   1   5    6.20    2.46
   2   1  -4 1106.31   29.65
   2   1  -4 1055.18   25.95
  -2   1   4 1104.45   30.65
   2   1  -4 1105.94   26.62
  -2   1   4 1062.04   25.71
   2   1  -4 1128.09   30.20
  -2   1   4 1102.48   28.89
  -2   1   4 1055.59   17.10
   2   1  -3    7.08    3.30
  -2   1   3    0.92    1.01
   2   1  -3   -0.05    0.75
  -2   1   3    0.86    1.00
   2   1  -3    8.35    3.36
   2   1  -3    6.30    3.00
  -2   1   3    4.58    2.58
  -2   1   2 1015.33   27.90
   2   1  -2  911.75   23.37
  -2   1   2  968.10   25.83
   2   1  -2  961.54   28.14
  -2   1   2  969.21   26.58
   2   1  -2  989.35   25.31
  -2   1   1    1.03    1.11
   2   1  -1    5.95    2.66
  -2   1   1   -0.05    0.79
   2   1  -1    1.05    1.20
  -2   1   1    4.24    2.79
   2   1  -1    0.64    1.01
   2   1   0  831.34   20.53
  -2   1   0  855.32   24.70
  -2   1   0  864.72   15.12
  -2   1   0  850.15   25.34
   2   1   0  798.56   24.75
   2   1   0  802.44   25.35
   2   1   1    4.89    1.99
  -2   1  -1   -0.13    0.84
   2   1   1    0.08    0.75
  -2   1  -1    2.30    2.71
   2   1   1    0.75    0.72
   2   1   2 1158.25   21.75
  -2   1  -2 1184.84   29.61
  -2   1  -2 1128.70   30.89
   2   1   2 1146.09   31.65
  -2   1  -2 1164.33   30.37
   2   1   2 1090.11   28.79
   2   1   3    6.80    2.00
  -2   1  -3    0.85    1.09
   2   1   3    6.52    3.22
  -2   1  -3    1.64    2.13
  -2   1  -4   67.42    7.97
   2   1   4   73.81    7.64
   2   1   4   59.10    4.41
  -2   1  -4   72.90    7.76
   2   1   4   62.24    7.98
   2   1   5    5.60    3.06
   2   1   5    3.98    1.50
   2   1   5    5.24    3.06
  -2   1  -5    1.78    1.78
  -2   1  -5    0.27    1.50
  -2   1  -6  620.09   24.82
   2   1   6  395.66   19.73
   2   1   6  329.22   10.65
  -2   1  -6  625.94   24.92
   2   1   6  371.31   20.78
   2   1   7    3.66    2.68
   2   1   7    1.22    0.79
  -2   1  -7    2.10    2.20
   2   1   7    4.79    3.40
   2   1   7    1.50    0.99
  -2   1  -7    2.24    2.08
  -2   1  -8   48.05    7.54
   2   1   8   71.01    5.17
   2   1   8   82.37   10.58
  -2   1  -8   43.26    6.83
   2   1   8   88.77   10.39
   2   1   9    0.92    1.74
  -2   1  -9    1.36    1.59
   2   1   9    0.55    0.59
  -2   1  -9    4.22    3.01
   2   1   9    0.95    1.57
   2   1  10   24.68    6.12
   2   1  10   23.90    3.21
  -2   1 -10   25.66    5.21
  -2   1 -10   23.82    5.40
  -2   1 -11   -0.12    0.52
   2   1  11   -0.95    2.24
   2   1  11    0.80    0.71
  -2   1 -11    0.85    1.81
   2   1  12  101.77   13.74
  -2   1 -12  109.30   12.07
  -2   1 -12  119.20   12.30
   2   1  12  101.07    7.21
   2   1  13   -0.82    1.64
  -2   1 -13    0.82    1.70
   2   1  13    1.22    0.78
  -2   1 -13   -1.52    1.67
  -2   1 -14   29.30    6.49
  -2   1 -14   34.83    7.16
   2   1  14   39.30    5.06
   2   1  14   37.88    8.82
   2   1  15    0.16    0.80
  -2   1 -15    0.11    0.88
   2   1  15   -0.22    1.74
   2   1  16   72.85   13.36
  -2   1 -16   82.33   11.42
   2   1  16   74.97    7.78
   2   1  17    1.16    1.23
  -2   1 -17    1.52    2.41
   2   1  17   -0.38    1.36
   2   1  18  225.43   24.55
  -2   1 -18  219.10   19.51
   2   1  18  194.13   13.80
   2   1  19    3.77    2.34
   2   1  19    0.80    2.90
   2   1  19    2.21    1.80
  -2   1 -19    5.91    4.10
   2   1  20  140.50   20.79
   2   1  20  124.42   12.05
  -2   1 -20  116.11   15.07
   2   1  20  114.13   11.46
   2   1  21    2.51    2.24
  -2   1 -21    7.63    4.69
   2   1  21   -4.01    3.51
   2   1  22  126.51   20.67
  -2   1 -22  137.40   16.58
   2   1  22  124.09   11.89
   2   1  23    2.02    1.53
  -2   1 -23    4.66    3.89
   2   1  23    0.91    1.58
   2   1  24   32.77    6.05
  -2   1 -24   19.28    6.52
   2   1  24   35.09   11.69
  -2   1 -25    1.29    2.11
   2   1  25    3.30    3.92
  -2   1 -26   56.45   11.71
   2   1  26   68.20   16.24
  -2   1 -27    4.44    3.73
   2   1  27   -2.47    4.22
  -2   1 -28   26.01    7.69
   2   1  28   34.57   12.34
  -2   1 -29    1.16    1.84
   2   1  29    0.02    1.50
  -2   1 -30    0.27    0.32
   2   1  30    5.41    5.68
  -2   1 -31    1.59    3.65
   2   1  31   -7.92    6.02
   2   1  32   -2.64    6.06
   2   1  33   -2.48    4.42
   2   1  34    6.26    5.18
   2   1  35    0.55    0.91
  -2   2  37   -7.04    7.04
  -2   2  36   -5.17    5.14
   2   2 -35    4.92    6.15
  -2   2  35   -1.77    5.05
   2   2 -34    3.90    3.85
  -2   2  34   -0.68    1.76
   2   2 -33   -4.07    4.32
  -2   2  33  -10.27    8.20
   2   2 -32    4.28    3.79
  -2   2  32    3.43    4.59
   2   2 -31    0.21    1.32
  -2   2  31   -3.62    5.11
   2   2 -30    2.67    4.03
  -2   2  30    1.24    1.12
   2   2 -29    2.66    3.89
  -2   2  29   -5.95    5.77
   2   2 -28    9.66    6.62
  -2   2  28   13.04    7.01
   2   2 -27    5.60    4.41
  -2   2  27    0.45    1.99
   2   2 -26   15.04    6.33
  -2   2  26   27.34   10.10
   2   2 -25    3.31    4.19
  -2   2  25    2.45    1.35
   2   2 -24   92.56   15.72
  -2   2  24  122.98   19.78
  -2   2  23    0.89    2.30
   2   2 -23    7.15    5.11
   2   2 -22  161.51   20.04
   2   2 -22  152.36   16.54
  -2   2  21    2.78    2.90
   2   2 -21    7.23    4.86
   2   2 -21    5.36    3.98
  -2   2  20   92.83   15.65
   2   2 -20   78.43   13.56
   2   2 -20   67.54   10.11
  -2   2  19    5.49    3.80
   2   2 -19    3.77    4.07
   2   2 -19    6.24    4.08
  -2   2  18  191.35   20.83
   2   2 -18  198.95   20.41
   2   2 -18  195.42   16.30
  -2   2  17   -0.22    1.67
   2   2 -17    3.96    1.98
   2   2 -17    9.75    5.40
   2   2 -17    6.11    3.57
  -2   2  16   87.49   13.29
   2   2 -16   94.84    8.59
   2   2 -16  107.87   14.47
   2   2 -16   91.29   10.33
   2   2 -15    4.27    3.08
  -2   2  15   -0.62    0.49
   2   2 -15    0.94    0.96
   2   2 -15    3.01    1.71
  -2   2  14   97.20   11.31
  -2   2  14  116.13   14.63
   2   2 -14   93.27   10.90
   2   2 -14  117.34   10.56
  -2   2  14  114.98   13.67
   2   2 -14  120.75   14.55
   2   2 -14  106.00    9.77
  -2   2  13    0.39    0.80
   2   2 -13   -0.16    1.58
   2   2 -13    0.45    1.06
  -2   2  13    0.09    0.97
  -2   2  13   -1.60    1.89
   2   2 -13    2.13    2.49
   2   2 -13    0.31    0.95
  -2   2  12   57.23    8.18
  -2   2  12   61.17   10.43
   2   2 -12   44.38    6.80
   2   2 -12   48.48    5.95
  -2   2  12   57.84    9.09
   2   2 -12   53.72    6.93
   2   2 -12   63.49    9.96
  -2   2  11    0.19    0.70
   2   2 -11    3.67    2.28
  -2   2  11    0.98    2.40
   2   2 -11    2.09    2.01
   2   2 -11    4.41    2.16
  -2   2  11    2.39    2.24
   2   2 -11    5.29    3.60
  -2   2  10  299.69   17.92
   2   2 -10  347.64   17.74
  -2   2  10  340.51   22.30
   2   2 -10  342.83   13.32
  -2   2  10  323.72   18.99
   2   2 -10  348.13   17.24
   2   2 -10  379.38   23.71
  -2   2   9    1.68    1.80
  -2   2   9    1.63    2.22
   2   2  -9    3.29    2.18
   2   2  -9    4.11    1.79
   2   2  -9    3.00    2.35
  -2   2   9    0.26    0.78
   2   2  -9    3.09    3.18
  -2   2   8  105.98   10.72
   2   2  -8   64.10    6.84
  -2   2   8  107.64   12.62
   2   2  -8   62.98    4.46
  -2   2   8  113.07   10.28
   2   2  -8   65.36    7.59
   2   2  -8   70.79    9.74
  -2   2   7    1.23    1.33
   2   2  -7    2.87    1.41
  -2   2   7    1.10    1.99
   2   2  -7    3.14    2.35
  -2   2   7    1.59    1.43
   2   2  -7    5.05    3.34
  -2   2   6   34.43    5.03
  -2   2   6   31.39    5.82
   2   2  -6   75.39   10.02
   2   2  -6   72.39    6.60
  -2   2   6   30.00    6.64
   2   2  -6   79.94   10.67
   2   2  -6   81.31    8.43
   2   2  -6   78.30    9.68
  -2   2   5    0.79    0.80
  -2   2   5    1.43    1.71
  -2   2   5    2.47    2.45
   2   2  -5    1.19    1.05
   2   2  -5    2.87    2.39
   2   2  -5    1.99    2.13
   2   2  -5    2.17    2.20
   2   2  -5    5.86    3.38
  -2   2   4   75.16    6.31
  -2   2   4   67.47    9.43
   2   2  -4  116.98   12.24
   2   2  -4  116.63   10.63
   2   2  -4  114.06   11.05
  -2   2   3    1.40    0.96
  -2   2   3    4.17    2.99
   2   2  -3    2.95    2.71
   2   2  -3    0.65    1.76
   2   2  -3    6.45    4.42
   2   2  -2  344.81   10.40
   2   2  -2  345.30   20.51
   2   2  -2  387.17   19.89
   2   2  -2  358.62   18.00
  -2   2   1    6.80    3.65
   2   2  -1   25.77    4.93
   2   2  -1   10.12    4.55
   2   2  -1   29.73    8.38
   2   2  -1   24.22    7.52
   2   2   0  738.40   30.04
  -2   2   0  902.11   27.29
  -2   2   0  821.53   22.38
   2   2   0  780.08   20.12
  -2   2   0  833.21   29.77
   2   2   0  738.86   29.21
  -2   2   0  872.61   30.11
   2   2   0  849.87   29.64
   2   2   0  795.48   24.50
   2   2   1    6.19    3.71
  -2   2  -1    3.49    2.83
  -2   2  -1   12.10    5.08
   2   2   1   28.22    5.89
  -2   2  -1    4.52    2.95
   2   2   1    7.84    3.55
  -2   2  -1   14.49    5.29
   2   2   1   25.52    6.51
   2   2   1   25.07    8.23
   2   2   2  465.42   24.14
  -2   2  -2  544.45   20.83
  -2   2  -2  559.62   20.61
  -2   2  -2  529.93   24.97
   2   2   2  484.26   18.97
  -2   2  -2  575.40   24.26
   2   2   2  452.11   22.66
   2   2   2  484.55   17.53
   2   2   2  510.80   23.28
   2   2   3    8.28    5.72
  -2   2  -3    2.70    2.00
   2   2   3   21.14    5.97
  -2   2  -3   12.74    5.19
  -2   2  -3    7.93    3.54
   2   2   3   26.26    5.46
   2   2   3   39.50    9.66
  -2   2  -3   14.25    5.29
   2   2   4  966.14   36.13
  -2   2  -4 1127.55   32.82
  -2   2  -4 1168.23   30.90
  -2   2  -4 1207.06   37.27
  -2   2  -4 1096.74   21.84
   2   2   4 1001.53   22.09
   2   2   4  975.08   33.14
   2   2   4  978.02   30.18
  -2   2  -4 1078.93   36.39
  -2   2  -5   12.69    5.23
   2   2   5   12.91    5.61
   2   2   5   17.99    5.88
  -2   2  -5   11.15    4.33
  -2   2  -5    4.88    2.02
   2   2   5   22.90    3.83
   2   2   5   27.43    7.39
  -2   2  -5   16.35    5.71
   2   2   6  328.45   22.32
  -2   2  -6  373.54   20.84
  -2   2  -6  383.65   14.46
   2   2   6  336.79   19.94
   2   2   6  354.32   10.83
   2   2   6  333.20   19.45
   2   2   7   13.74    6.12
  -2   2  -7    6.08    3.49
  -2   2  -7    4.64    2.26
   2   2   7   14.60    2.32
   2   2   7   23.94    7.00
  -2   2  -7   10.15    5.13
   2   2   7   12.60    5.02
   2   2   8  529.72   29.30
  -2   2  -8  619.87   29.58
   2   2   8  567.40   26.07
   2   2   9   12.65    6.21
  -2   2  -9   11.12    5.64
   2   2   9   16.06    5.79
   2   2  10  328.77   24.78
  -2   2 -10  356.54   23.45
   2   2  10  350.07   20.96
   2   2  11   11.80    6.16
  -2   2 -11    8.69    4.87
   2   2  11   11.45    4.94
   2   2  12  180.69   19.36
  -2   2 -12  133.94   15.00
   2   2  12  175.12   15.33
   2   2  13    1.43    1.53
   2   2  13    3.60    3.62
  -2   2 -13    4.71    4.13
   2   2  14  120.25   16.75
   2   2  14   79.36    4.93
  -2   2 -14   90.29   13.04
   2   2  14  127.06   13.62
   2   2  15    1.42    2.51
   2   2  15    1.59    1.11
  -2   2 -15    3.41    3.21
   2   2  15    1.93    3.11
   2   2  16   23.49    3.32
   2   2  16   42.83   10.27
   2   2  16   48.39    8.27
  -2   2 -16   28.85    7.54
   2   2  17    3.18    2.58
   2   2  17    0.86    2.92
  -2   2 -17    2.07    2.97
   2   2  17    2.48    1.27
   2   2  18   72.10   14.68
   2   2  18   44.73    5.46
  -2   2 -18   63.58   11.51
   2   2  18   73.57   10.11
   2   2  19    4.82    3.56
   2   2  19    9.33    6.43
  -2   2 -19    4.65    4.08
   2   2  19    3.24    1.59
   2   2  20  144.12   21.60
   2   2  20   83.92    8.31
  -2   2 -20   96.22   14.40
   2   2  20  153.72   14.74
   2   2  21    2.79    1.52
  -2   2 -21   -0.12    2.28
   2   2  21    2.64    4.39
   2   2  22    4.85    1.60
  -2   2 -22   15.59    6.39
   2   2  22   15.66    7.90
   2   2  23    1.75    2.13
   2   2  23    3.38    4.30
  -2   2 -23    0.46    0.73
   2   2  24   42.95   13.28
   2   2  24   45.68    7.63
  -2   2 -24   28.14    8.78
   2   2  25   -0.41    1.59
  -2   2 -25    0.27    3.24
   2   2  26   -0.10    3.44
  -2   2 -26    2.57    3.13
   2   2  27    5.38    5.31
  -2   2 -27   -1.84    1.87
   2   2  28    8.43    6.18
  -2   2 -28    4.61    3.75
   2   2  29    5.96    7.64
  -2   2 -29    4.11    5.05
   2   2  30   23.93   11.54
  -2   2 -30   12.30    6.61
   2   2  31   -2.24    1.43
  -2   2 -31    1.45    3.30
   2   2  32    8.39    8.36
  -2   2 -32    4.56    3.02
   2   2  33    2.33    4.40
  -2   2 -33   -4.09    3.13
   2   2  34   31.66   13.01
   2   2  35    6.09    6.48
  -2   3  37    0.81    2.12
  -2   3  36    5.79    6.88
   2   3 -36    5.19    3.87
  -2   3  35    6.47    7.54
   2   3 -35   -2.38    2.86
  -2   3  34   12.69    7.59
   2   3 -34    6.61    5.16
  -2   3  33    8.35    6.70
   2   3 -33    2.69    2.57
  -2   3  32    9.98    7.33
   2   3 -32   10.59    6.24
  -2   3  31    6.01    6.00
   2   3 -31    2.77    4.03
  -2   3  30   37.12   12.79
   2   3 -30   27.83   10.23
  -2   3  29    4.00    4.43
   2   3 -29    9.06    7.57
  -2   3  28   17.12    8.60
   2   3 -28   24.12   10.16
  -2   3  27    5.91    4.94
   2   3 -27    0.92    2.64
  -2   3  26   10.87    6.14
   2   3 -26   10.45    4.70
  -2   3  25    5.52    4.53
   2   3 -25    9.08    5.89
  -2   3  24   21.19    8.35
   2   3 -24   32.02    9.64
  -2   3  23   -0.77    3.14
   2   3 -23   -2.48    2.02
  -2   3  22   64.13   13.93
   2   3 -22   42.88   11.10
  -2   3  21   -0.91    2.32
   2   3 -21    2.10    1.24
  -2   3  20   10.96    5.19
   2   3 -20    3.64    0.33
  -2   3  19   -1.91    2.22
   2   3 -19   -1.20    1.25
   2   3 -19    1.29    1.31
   2   3 -18    1.38    2.14
   2   3 -18   -1.31    1.59
  -2   3  17    3.36    2.76
   2   3 -17   -1.19    1.03
   2   3 -17    2.83    2.96
   2   3 -16   34.16    6.80
   2   3 -16   39.02    9.44
   2   3 -16   25.31    5.78
  -2   3  15    4.97    3.21
  -2   3  15    5.62    3.60
   2   3 -15    0.89    2.49
   2   3 -15    2.84    2.01
   2   3 -15    1.48    1.72
  -2   3  14  129.53   12.99
  -2   3  14  139.85   15.94
   2   3 -14   95.93   14.30
   2   3 -14   99.06   11.52
   2   3 -14   75.97    9.27
  -2   3  13    2.91    2.56
  -2   3  13    9.21    4.89
   2   3 -13    7.18    3.66
   2   3 -13    8.85    5.49
  -2   3  13    7.52    4.11
   2   3 -13    3.49    2.24
  -2   3  13    9.29    5.88
  -2   3  12  232.77   17.04
  -2   3  12  262.19   21.59
  -2   3  12  258.49   20.02
   2   3 -12  214.32   20.29
  -2   3  12  235.65   17.17
   2   3 -12  217.87   16.78
  -2   3  11    9.17    4.15
  -2   3  11   13.67    6.17
   2   3 -11    3.98    2.18
   2   3 -11    8.27    4.41
  -2   3  11    8.08    4.41
  -2   3  11   16.73    5.88
   2   3 -11   10.98    5.79
  -2   3  10  461.98   23.17
  -2   3  10  468.74   27.85
   2   3 -10  346.94   15.70
  -2   3  10  508.25   26.10
  -2   3  10  478.91   24.50
   2   3 -10  411.07   23.22
   2   3 -10  393.67   26.47
   2   3  -9    9.35    2.86
  -2   3   9   16.91    6.62
   2   3  -9   14.09    5.32
  -2   3   9   21.53    7.02
   2   3  -9   20.45    7.47
  -2   3   9   11.30    4.70
   2   3  -8  330.16   13.20
  -2   3   8  423.46   24.86
  -2   3   8  468.23   23.24
   2   3  -8  376.58   24.77
  -2   3   8  419.93   23.53
   2   3  -8  359.32   21.18
  -2   3   7    8.55    4.65
   2   3  -7    9.08    4.75
  -2   3   7    4.58    2.91
   2   3  -7   14.00    6.51
  -2   3   7   11.51    5.72
  -2   3   6    8.80    3.47
   2   3  -6    3.56    2.97
  -2   3   6    7.25    2.46
   2   3  -6    5.91    3.51
  -2   3   6    9.39    3.65
  -2   3   5   10.33    3.69
   2   3  -5   26.15    7.42
  -2   3   5   28.37    7.31
   2   3  -5   38.93    9.47
  -2   3   5   12.99    4.73
  -2   3   4  857.31   27.39
   2   3  -4  729.30   31.35
   2   3  -4  752.31   31.19
  -2   3   4  816.78   32.10
  -2   3   4  818.10   29.91
  -2   3   3  135.93   15.49
   2   3  -3  154.89   16.00
   2   3  -3  108.53   15.55
  -2   3   2 1009.73   31.74
  -2   3   2 1027.75   36.60
   2   3  -2 1083.84   35.98
   2   3  -2 1122.81   37.78
  -2   3   2  960.62   34.39
  -2   3   1    8.37    4.59
  -2   3   1   18.14    6.31
  -2   3   1   97.94   13.60
   2   3  -1  102.88   13.64
   2   3  -1   64.02    9.86
  -2   3   0  151.82   11.36
   2   3   0  104.47    8.31
  -2   3   0  155.65   13.97
   2   3   0  110.79   10.74
   2   3   0  113.60   12.62
   2   3   1   66.51   13.06
  -2   3  -1    9.49    3.97
   2   3   1   42.62    7.19
  -2   3  -1    6.14    3.37
   2   3   1   63.93    9.52
  -2   3  -1   13.32    5.79
   2   3   1   64.25   12.42
   2   3   2  636.33   32.64
  -2   3  -2  543.97   21.29
  -2   3  -2  526.48   24.22
   2   3   2  607.25   22.14
  -2   3  -2  568.18   28.13
   2   3   2  652.33   29.82
   2   3   2  620.11   23.17
   2   3   3   17.09    6.69
  -2   3  -3    1.84    2.23
   2   3   3   17.88    4.81
  -2   3  -3    2.00    2.48
  -2   3  -3    5.70    4.96
   2   3   3   19.09    4.87
   2   3   4   49.58    9.41
  -2   3  -4   73.40    9.77
  -2   3  -4   68.74    7.43
   2   3   4   40.84    6.46
  -2   3  -4   77.21   10.53
   2   3   4   46.49    8.17
   2   3   4   42.28    5.55
   2   3   5   16.89    7.15
  -2   3  -5    0.68    1.05
   2   3   5   21.60    6.61
   2   3   5   13.97    4.93
  -2   3  -5    2.53    1.83
  -2   3  -5    2.64    2.35
   2   3   5   12.63    3.39
  -2   3  -5    1.04    1.84
   2   3   6  142.88   16.41
  -2   3  -6   54.91    6.87
  -2   3  -6   51.70    6.76
  -2   3  -6   58.04    9.87
   2   3   6  135.06    8.53
   2   3   6  153.58   14.91
   2   3   7    2.73    3.48
  -2   3  -7    1.14    1.49
  -2   3  -7    0.10    0.53
   2   3   7    2.87    1.67
  -2   3  -7   -0.74    1.46
   2   3   8   46.05    9.53
   2   3   8   34.75    3.41
  -2   3  -8   18.96    4.18
  -2   3  -8   20.90    5.76
   2   3   8   44.94    8.37
   2   3   9   -1.50    1.58
  -2   3  -9   -0.22    1.00
  -2   3  -9    0.42    1.31
   2   3   9    1.64    2.88
   2   3  10    5.20    3.17
  -2   3 -10   23.82    5.06
  -2   3 -10   19.96    5.46
   2   3  10    7.59    3.38
   2   3  11    1.21    2.56
  -2   3 -11    1.72    1.99
  -2   3 -11    1.02    2.38
   2   3  11    2.74    3.17
   2   3  12   22.04    6.73
  -2   3 -12   36.51    6.84
  -2   3 -12   37.29    8.36
   2   3  12   28.73    6.57
   2   3  13    0.59    1.77
  -2   3 -13    2.52    2.02
  -2   3 -13   -0.47    1.64
   2   3  13    2.66    3.20
   2   3  14   54.09   11.78
  -2   3 -14   66.91   11.74
   2   3  14   65.07   10.36
   2   3  15    2.51    3.97
  -2   3 -15    1.33    2.43
   2   3  15    4.03    3.93
   2   3  16   37.96   10.79
  -2   3 -16   53.90   11.38
   2   3  16   47.64    8.59
   2   3  17    2.08    4.21
  -2   3 -17    5.01    4.43
   2   3  17    4.11    3.31
   2   3  18  138.35   21.17
  -2   3 -18  161.57   20.03
   2   3  18  142.76   15.32
   2   3  19    8.68    6.00
  -2   3 -19    2.69    4.37
   2   3  19    7.33    3.99
   2   3  20   49.44   13.25
  -2   3 -20   38.81   10.42
   2   3  20   45.02    8.71
   2   3  21    5.19    4.77
  -2   3 -21    4.34    5.12
   2   3  21    2.10    2.81
   2   3  22   92.04   19.31
  -2   3 -22   65.49   13.74
   2   3  22   82.78   11.53
   2   3  23    3.98    3.54
  -2   3 -23    3.97    5.19
   2   3  23    2.67    2.90
  -2   3 -24   31.57    9.88
   2   3  24   32.96   12.19
  -2   3 -25    7.84    5.29
   2   3  25    0.27    3.15
  -2   3 -26   42.00   11.84
   2   3  26   44.91   15.16
  -2   3 -27    6.46    6.25
   2   3  27    6.07    6.56
  -2   3 -28   45.26   12.40
   2   3  28   57.30   17.23
  -2   3 -29    0.42    2.16
   2   3  29    3.31    5.23
  -2   3 -30   11.55    7.08
   2   3  30   21.80   10.40
  -2   3 -31    0.72    2.22
   2   3  31    0.92    3.02
  -2   3 -32    4.97    3.95
   2   3  32    2.70    2.83
  -2   3 -33   -5.61    4.24
   2   3  33    3.11    5.64
  -2   3 -34    8.94    6.07
   2   3  34    9.85    7.01
  -2   3 -35    0.66    2.80
   2   4 -33   -5.22    5.71
  -2   4  33    3.22    5.89
   2   4 -32    2.57    1.91
  -2   4  32    6.69    4.82
   2   4 -31   -2.64    3.45
  -2   4  31   -1.18    2.58
   2   4 -30    1.84    1.82
  -2   4  30    5.54    3.99
   2   4 -29    2.75    2.71
  -2   4  29   -0.56    4.09
   2   4 -28    7.23    5.90
  -2   4  28   16.20    8.20
   2   4 -27    8.70    5.54
  -2   4  27    4.71    3.35
   2   4 -26    8.50    5.67
  -2   4  26   17.08    7.95
   2   4 -25    7.34    5.31
  -2   4  25    4.71    4.07
   2   4 -24   65.47   15.02
  -2   4  24  111.16   19.91
   2   4 -23    6.85    5.18
  -2   4  23   10.59    6.97
   2   4 -22   42.08   12.23
  -2   4  22   61.83   13.95
   2   4 -21    9.77    5.64
  -2   4  21    6.16    4.82
   2   4 -20   37.63    8.35
   2   4 -20   46.98   11.97
  -2   4  20   42.25   11.11
   2   4 -19   -0.41    1.32
  -2   4  19    1.14    0.33
   2   4 -18   47.94    8.92
   2   4 -18   51.92   12.49
  -2   4  18   56.65   12.24
   2   4 -17    5.77    3.62
   2   4 -17    6.67    5.29
  -2   4  17    5.08    3.40
  -2   4  17    7.09    4.40
  -2   4  16   79.43   13.72
   2   4 -16   90.18   15.83
  -2   4  16   71.74   10.72
   2   4 -16   78.38   11.82
   2   4 -15    1.47    0.62
   2   4 -15   14.18    7.10
  -2   4  15    3.51    3.11
   2   4 -15    8.12    4.20
  -2   4  15    4.51    4.18
   2   4 -14   96.13    8.64
   2   4 -14  147.12   19.06
  -2   4  14  138.06   15.05
   2   4 -14  148.75   16.06
  -2   4  14  146.98   17.71
   2   4 -13    4.93    2.05
   2   4 -13    9.00    5.95
   2   4 -13    7.05    4.12
  -2   4  13    3.56    3.02
  -2   4  13    3.67    2.92
   2   4 -12   31.35    3.88
   2   4 -12   42.09    8.67
   2   4 -12   44.55   10.20
  -2   4  12   28.00    6.54
  -2   4  12   32.39    7.48
   2   4 -11    4.72    3.00
  -2   4  11    0.58    1.65
  -2   4  11    0.82    1.99
  -2   4  10   41.88    8.60
  -2   4  10   48.42    8.90
   2   4 -10   66.78   11.03
  -2   4  10   39.29    8.16
   2   4 -10   57.91   11.22
  -2   4   9    0.99    1.40
   2   4  -9    2.43    2.52
  -2   4   9    2.32    2.05
  -2   4   9    3.21    2.09
   2   4  -9    6.78    4.18
  -2   4   8   34.03    7.34
   2   4  -8   27.69    6.90
  -2   4   8   40.21    7.68
  -2   4   8   37.08    7.35
   2   4  -8   28.43    7.82
  -2   4   7    1.45    1.88
   2   4  -7    1.93    2.43
  -2   4   7    5.71    3.17
   2   4  -7    2.14    1.12
  -2   4   7    1.80    2.12
  -2   4   6   42.51    7.41
  -2   4   6   49.68    8.28
  -2   4   6   43.89    8.17
   2   4  -6   58.05   10.04
   2   4  -6   50.84    9.34
  -2   4   5    1.76    2.29
   2   4  -5    5.59    3.33
  -2   4   5    8.10    3.99
   2   4  -5    8.10    4.63
  -2   4   4   45.67    7.27
  -2   4   4   45.94    8.42
   2   4  -4   73.67   11.32
   2   4  -4   76.17   11.03
  -2   4   3    7.41    3.63
   2   4  -3   13.72    6.48
   2   4  -3   21.71    6.49
  -2   4   3   18.37    6.78
  -2   4   3   10.04    4.80
  -2   4   2  243.12   16.01
  -2   4   2  254.04   19.68
  -2   4   2  260.13   20.76
   2   4  -2  141.69   14.70
   2   4  -2  134.44   15.28
  -2   4   1   33.51    6.93
   2   4  -1   19.00    7.61
  -2   4   1   36.81    8.50
   2   4  -1   23.75    6.62
  -2   4   0  125.05   14.54
   2   4   0   86.90   10.75
   2   4   0   88.76   12.63
  -2   4   0  150.29   15.94
  -2   4   0  134.22   11.27
   2   4   1   63.61    9.80
  -2   4  -1   46.27   10.52
  -2   4  -1   81.35   12.88
   2   4   1   73.66   12.70
  -2   4  -1   31.62    6.21
   2   4   2  396.34   28.48
  -2   4  -2  509.01   30.02
   2   4   2  391.74   21.54
   2   4   2  411.31   26.71
  -2   4  -2  524.47   30.25
  -2   4  -2  506.45   20.59
   2   4   3   48.82   11.81
   2   4   3   43.67    7.88
  -2   4  -3   69.25   13.56
  -2   4  -3  102.50   14.74
   2   4   3   93.16   13.88
  -2   4  -3   43.32    6.95
   2   4   4  124.66   16.45
   2   4   4  115.74   10.84
  -2   4  -4  163.60   18.04
   2   4   4  124.36   15.12
  -2   4  -4  152.19   10.92
   2   4   5  119.65   18.71
   2   4   5   57.15    8.66
  -2   4  -5   62.16   14.04
   2   4   5   99.44   15.47
  -2   4  -5   21.61    5.19
   2   4   6  694.84   39.74
  -2   4  -6  680.91   29.33
  -2   4  -6  772.59   39.85
   2   4   6  625.77   23.23
   2   4   6  681.27   34.70
  -2   4  -6  685.68   23.10
   2   4   7   79.98   16.17
  -2   4  -7   22.27    6.73
  -2   4  -7   52.53   13.73
   2   4   7   36.79    5.97
   2   4   7   88.11   14.16
  -2   4  -7   22.80    5.25
   2   4   8  201.01   22.41
  -2   4  -8  149.26   14.07
   2   4   8  158.00   10.14
  -2   4  -8  168.38   19.61
   2   4   8  198.41   19.25
  -2   4  -8  160.84   11.49
   2   4   9   30.14   10.63
   2   4   9   14.96    3.15
  -2   4  -9    8.15    4.05
   2   4   9   36.44    9.44
  -2   4  -9   15.22    7.15
  -2   4  -9    9.14    3.43
   2   4  10  144.54   19.97
  -2   4 -10   87.72    9.27
  -2   4 -10   85.61   11.24
  -2   4 -10   95.76   15.50
   2   4  10  156.39   17.07
  -2   4 -11    1.11    1.72
   2   4  11    9.74    6.43
  -2   4 -11    6.85    5.16
   2   4  11   14.78    6.64
   2   4  12   72.84   14.70
  -2   4 -12   48.86   11.17
   2   4  12   67.12   11.53
   2   4  13   10.89    6.75
  -2   4 -13    7.09    5.35
   2   4  13    9.81    5.15
   2   4  14   68.81   14.95
   2   4  14   60.90   11.49
  -2   4 -14   52.52   11.75
   2   4  15    8.43    6.25
  -2   4 -15    7.50    5.45
   2   4  15    7.18    4.77
   2   4  16   36.04   11.22
  -2   4 -16   27.60    8.94
   2   4  16   40.11    9.13
   2   4  17    8.35    6.09
  -2   4 -17    3.31    3.50
   2   4  17    6.68    4.36
   2   4  18   43.02   12.28
  -2   4 -18   30.55    9.77
   2   4  18   41.24    9.07
   2   4  19    3.68    3.42
  -2   4 -19    1.99    1.15
   2   4  19    8.14    4.59
   2   4  20   50.14   13.28
  -2   4 -20   16.16    6.55
   2   4  20   35.64    8.71
   2   4  21    4.22    3.95
  -2   4 -21   -1.01    2.79
   2   4  21    0.80    1.47
   2   4  22    5.17    4.82
  -2   4 -22    4.06    3.81
   2   4  22    1.66    2.19
   2   4  23   -1.96    4.62
  -2   4 -23    3.88    0.92
   2   4  23   -1.24    1.13
  -2   4 -24    2.76    3.13
   2   4  24    0.81    2.44
  -2   4 -25    0.42    3.41
   2   4  25    1.61    4.48
  -2   4 -26    7.87    5.45
   2   4  26    4.58    4.75
  -2   4 -27   10.31    6.11
   2   4  27   -0.78    2.21
  -2   4 -28   20.03    8.97
   2   4  28   24.34   11.86
  -2   4 -29    2.21    5.19
   2   4  29   -3.34    2.54
  -2   4 -30   -0.73    3.16
   2   4  30   -1.50    2.74
  -2   4 -31   -1.33    1.87
   2   4  31    1.02    2.24
  -2   4 -32    9.05    4.90
   2   4  32    6.85    7.91
  -2   4 -33   -2.55    3.39
   2   4  33    1.07    3.07
  -2   4 -34    1.98    1.03
   2   5 -30   13.35    7.92
   2   5 -29   -7.61    4.69
  -2   5  29   -1.24    1.61
   2   5 -28    2.35    1.84
  -2   5  28    6.47    6.06
   2   5 -27   -2.53    0.19
  -2   5  27   -5.34    4.48
   2   5 -26    3.61    4.87
  -2   5  26    1.35    2.15
   2   5 -25    1.99    3.84
  -2   5  25   -1.11    2.00
   2   5 -24    0.00    3.54
  -2   5  24   -0.18    1.29
   2   5 -23   -4.06    3.12
  -2   5  23   -5.53    5.10
   2   5 -22   -0.80    3.42
  -2   5  22    0.98    1.11
   2   5 -21   -0.67    3.89
  -2   5  21    3.73    3.46
   2   5 -20   24.99    7.12
   2   5 -20   22.89    9.07
  -2   5  20   37.08   11.16
   2   5 -19    5.14    5.36
  -2   5  19    1.57    1.78
   2   5 -19   -0.95    2.43
  -2   5  19    0.34    2.07
   2   5 -18   19.84    8.53
  -2   5  18   18.24    5.82
   2   5 -18   16.39    5.67
  -2   5  18   17.14    6.81
   2   5 -17   -2.10    2.07
   2   5 -17    0.74    2.50
  -2   5  17    4.51    2.11
  -2   5  17    4.47    2.60
   2   5 -16   12.92    6.76
   2   5 -16   10.77    4.39
  -2   5  16   33.57    8.54
  -2   5  16   45.40   10.93
   2   5 -15   11.09    6.73
  -2   5  15   14.26    6.11
   2   5 -15    2.69    2.13
  -2   5  15   10.88    6.11
  -2   5  14  102.94   16.36
   2   5 -14   73.61   12.60
  -2   5  14   97.99   14.57
   2   5 -14   68.61   14.34
   2   5 -13   11.62    6.91
   2   5 -13   14.01    7.29
  -2   5  13   24.04    8.57
  -2   5  13   17.47    7.29
  -2   5  12  120.46   16.53
   2   5 -12   94.38   14.37
   2   5 -12   80.69   14.93
  -2   5  11   26.25    8.73
   2   5 -11   20.56    8.92
   2   5 -11   18.29    6.57
  -2   5  11   23.72    8.25
  -2   5  10  184.59   19.51
  -2   5  10  164.38   18.52
   2   5 -10  122.03   16.39
   2   5 -10  111.22   17.76
  -2   5   9   33.86    9.77
   2   5  -9   26.13    9.43
   2   5  -9   24.38    8.05
  -2   5   9   27.80    8.89
  -2   5   8  143.23   16.49
  -2   5   8  124.54   16.32
   2   5  -8  105.29   15.22
   2   5  -8  102.08   15.35
   2   5  -7   26.95    9.65
  -2   5   7   41.91   10.55
   2   5  -7   33.49    9.95
   2   5  -6  100.77   15.41
  -2   5   6  109.98   15.03
   2   5  -6   97.52   15.06
  -2   5   6   80.89   11.30
   2   5  -5   44.08   10.83
  -2   5   5   38.70   10.34
   2   5  -5   45.93   10.84
  -2   5   5   21.52    6.74
  -2   5   4   81.86   12.97
   2   5  -4  125.47   16.52
  -2   5   4   95.06   13.97
   2   5  -4  136.73   17.47
  -2   5   4   81.91   10.22
  -2   5   3   22.21    7.02
  -2   5   3   46.23   10.29
   2   5  -3   36.63    9.46
   2   5  -3   47.61   10.88
  -2   5   3   20.52    6.07
   2   5  -2   76.09   12.33
  -2   5   2   70.72   11.45
  -2   5   2   76.15   12.70
   2   5  -2   82.87   13.69
  -2   5   2   59.86    8.15
   2   5  -1   61.22   11.07
  -2   5   1   34.63    9.10
  -2   5   1   67.14   11.77
   2   5  -1   75.16   14.18
  -2   5   1   27.68    6.13
   2   5   0  211.81   19.42
  -2   5   0  221.37   21.25
  -2   5   0  205.28   20.81
   2   5   0  220.65   22.09
  -2   5   0  184.86   13.47
  -2   5  -1   55.80   11.81
   2   5   1   71.58   11.43
  -2   5  -1   75.67   13.51
  -2   5  -1   45.00    7.20
  -2   5  -2  131.15   16.96
   2   5   2  156.60   15.76
  -2   5  -2  123.05   16.29
   2   5   2  155.53   18.53
  -2   5  -2  114.07    9.88
  -2   5  -3   32.59    9.17
  -2   5  -3   21.57    8.23
  -2   5  -3   20.61    4.92
   2   5   4  114.74   17.58
   2   5   4  100.24   11.91
  -2   5  -4   53.32   11.06
   2   5   4  119.79   16.18
  -2   5  -4   52.98   10.72
  -2   5  -4   50.28    6.07
   2   5   5   68.20   14.80
   2   5   5   30.79    7.11
   2   5   5   58.41   12.63
  -2   5  -5   15.07    7.05
  -2   5  -5    9.04    3.12
   2   5   6  175.30   21.52
  -2   5  -6  103.49    8.43
  -2   5  -6  125.39   17.61
   2   5   6  120.69   11.86
   2   5   6  153.62   18.17
  -2   5  -7    5.49    2.38
   2   5   7   18.23    7.18
   2   5   7    4.46    5.54
   2   5   7    3.72    2.26
  -2   5  -7    7.93    5.61
  -2   5  -8   13.19    2.75
   2   5   8    7.61    4.10
   2   5   8   12.43    5.74
   2   5   8    8.16    2.73
  -2   5  -8    8.96    3.39
  -2   5  -9    3.74    1.97
   2   5   9    1.06    2.16
   2   5   9    2.21    3.18
  -2   5  -9    1.48    2.39
   2   5   9   -0.40    1.74
   2   5  10   33.42    9.78
  -2   5 -10   45.04    5.31
   2   5  10   32.43    8.69
   2   5  10   22.93    4.15
  -2   5 -10   48.02   11.76
  -2   5 -11    2.24    1.37
   2   5  11    3.09    3.10
   2   5  11    2.95    4.02
  -2   5 -11    5.17    3.66
  -2   5 -12   61.83    6.81
   2   5  12   48.49   10.52
  -2   5 -12   69.99   14.58
   2   5  12   45.95   12.03
  -2   5 -13    4.58    2.40
   2   5  13    2.29    3.43
   2   5  13    4.03    4.37
  -2   5 -13    8.23    5.52
  -2   5 -14   14.62    3.36
   2   5  14   21.10    8.50
  -2   5 -14   15.36    6.50
   2   5  14   16.68    5.74
   2   5  15    0.63    3.10
  -2   5 -15    2.18    0.87
   2   5  15    1.67    2.88
   2   5  16   19.98    8.96
  -2   5 -16   19.01    7.92
   2   5  16   13.37    5.97
   2   5  17   -2.95    3.41
  -2   5 -17   -1.34    0.85
   2   5  17    3.23    1.63
   2   5  18   23.48   10.08
  -2   5 -18   25.06    8.88
   2   5  18   15.96    6.82
   2   5  19    7.09    5.09
  -2   5 -19    2.86    3.37
   2   5  19    3.19    3.11
   2   5  20   25.81   11.64
  -2   5 -20   30.59   10.73
   2   5  20   26.33    8.54
   2   5  21   10.13    7.69
  -2   5 -21   10.08    6.35
   2   5  21   11.46    6.32
   2   5  22   35.09   13.43
  -2   5 -22   19.76    8.92
   2   5  22   30.53    9.28
  -2   5 -23   -0.19    1.43
   2   5  23    1.34    3.18
  -2   5 -24   19.73    8.93
   2   5  24   33.40   13.23
  -2   5 -25    5.52    6.29
   2   5  25   13.58    8.98
  -2   5 -26   42.64   13.44
   2   5  26   70.94   19.19
  -2   5 -27    4.18    3.80
   2   5  27    5.52    5.03
  -2   5 -28   13.72    8.12
   2   5  28   23.07   11.35
  -2   5 -29    2.16    2.59
   2   5  29    0.44    1.57
  -2   5 -30    0.57    3.04
   2   5  30    6.70    6.29
  -2   5 -31    1.22    3.39
   2   5  31    5.37    5.43
   2   5  32    3.99    5.05
   2   6 -27   -1.82    5.80
   2   6 -26    5.66    5.29
   2   6 -25   -2.44    4.68
   2   6 -24   12.75    7.17
   2   6 -23    5.40    6.49
  -2   6  23    1.12    3.09
   2   6 -22   15.35    7.26
  -2   6  22   17.89    8.46
   2   6 -21    2.29    4.55
  -2   6  21    2.18    1.54
   2   6 -20   18.36    9.52
   2   6 -20    7.88    4.67
  -2   6  20   15.89    7.04
   2   6 -19    1.29    4.07
  -2   6  19    7.43    5.06
   2   6 -19    8.76    5.73
  -2   6  19    9.96    6.27
   2   6 -18   31.86    9.11
   2   6 -18   38.72   12.11
  -2   6  18   35.48    9.34
  -2   6  18   41.56   11.49
   2   6 -17   14.07    6.65
   2   6 -17   15.91    9.16
  -2   6  17   15.18    7.14
  -2   6  17   17.08    8.06
   2   6 -16   74.85   16.73
  -2   6  16   71.85   13.66
   2   6 -16   68.00   13.89
  -2   6  16   87.07   16.26
  -2   6  15   12.88    6.79
   2   6 -15   26.40   11.09
   2   6 -15   26.73    9.10
  -2   6  15   19.63    8.13
   2   6 -14   67.36   15.02
   2   6 -14   56.26   13.24
  -2   6  14   35.88    9.84
  -2   6  14   51.29   12.03
   2   6 -13    7.25    6.43
   2   6 -13    9.79    5.11
  -2   6  13    6.89    5.58
  -2   6  13    5.24    4.74
   2   6 -12   33.57    9.35
   2   6 -12   30.84    9.92
  -2   6  12   61.07   12.31
  -2   6  12   71.59   13.45
   2   6 -11   13.47    6.81
   2   6 -11    9.62    5.66
  -2   6  11   10.25    5.52
  -2   6  11   10.57    6.47
   2   6 -10   69.07   14.61
   2   6 -10   74.32   13.99
  -2   6  10   45.45   10.43
  -2   6  10   61.19   11.69
  -2   6   9   11.22    6.16
   2   6  -9   11.06    6.23
   2   6  -9    7.79    5.65
   2   6  -8   41.19   10.53
   2   6  -8   38.64   10.54
  -2   6   8   69.87   13.34
   2   6  -7   11.38    6.27
   2   6  -7    4.12    3.07
   2   6  -6   18.95    7.39
   2   6  -6    8.39    3.91
   2   6  -5    4.61    1.44
   2   6  -5    1.49    3.82
  -2   6   4   51.89   10.61
   2   6  -4   20.22    7.01
  -2   6   4   59.97   11.91
   2   6  -4   18.22    6.86
  -2   6   3    8.76    4.46
   2   6  -3    5.44    3.86
  -2   6   3   14.96    5.99
   2   6  -3    4.18    4.33
  -2   6   2    1.05    1.23
   2   6  -2    7.42    3.68
  -2   6   2   -1.95    2.50
   2   6  -2    8.29    4.49
  -2   6   1    5.20    3.58
   2   6  -1    3.58    1.08
  -2   6   1    5.81    3.68
   2   6  -1    5.76    4.60
   2   6   0   17.98    6.07
  -2   6   0   41.87   10.11
  -2   6   0   39.67   10.31
   2   6   0   17.14    5.91
   2   6   1    7.19    4.09
  -2   6  -1   12.39    5.71
  -2   6  -1   16.71    7.28
   2   6   1   10.96    5.95
   2   6   2   20.57    6.32
  -2   6  -2   24.31    7.62
  -2   6  -2   22.58    7.38
   2   6   2   16.57    7.44
  -2   6  -3   16.65    7.84
  -2   6  -3   11.52    5.88
   2   6   3   15.14    5.94
   2   6   3   27.14    8.93
  -2   6  -4   74.15   14.66
  -2   6  -4   61.90   13.09
   2   6   4   86.24   16.11
   2   6   4   74.05   11.22
  -2   6  -5   61.61   15.33
   2   6   5   75.72   12.17
   2   6   6  348.28   33.32
   2   6   6  317.50   30.11
  -2   6  -6  372.35   33.47
   2   6   7  196.94   27.47
   2   6   7  152.70   22.60
  -2   6  -7  110.59   20.66
   2   6   7   74.62   10.99
   2   6   8  291.50   30.74
   2   6   8  190.22   15.90
  -2   6  -8  200.68   26.30
   2   6   8  264.22   27.78
   2   6   9   42.15   13.74
  -2   6  -9   28.00   11.42
   2   6   9   14.59    4.38
   2   6   9   46.55   12.56
   2   6  10   12.49    7.34
  -2   6 -10    5.18    5.42
   2   6  10   10.58    5.40
   2   6  11   24.45   10.91
  -2   6 -11   11.01    7.62
   2   6  11   21.60   10.27
   2   6  12  112.83   20.51
   2   6  12  108.38   18.18
  -2   6 -12   71.29   16.42
   2   6  13   19.51   10.04
  -2   6 -13    7.95    5.37
   2   6  13   30.90   11.00
   2   6  14   23.51   10.17
  -2   6 -14    5.70    4.15
   2   6  14   21.02    8.06
   2   6  15   13.78    8.39
  -2   6 -15   -1.44    0.89
   2   6  15   11.30    7.52
   2   6  16   26.66   10.41
  -2   6 -16    4.82    2.17
   2   6  16   26.56    9.81
   2   6  17    5.53    5.35
  -2   6 -17    2.95    2.37
   2   6  17    6.91    6.00
   2   6  18    9.69    6.96
  -2   6 -18    2.67    3.46
   2   6  18    6.05    4.86
   2   6  19   11.05    8.24
  -2   6 -19    1.91    1.72
   2   6  19   14.33    7.40
   2   6  20   74.43   18.40
   2   6  20   71.01   15.05
  -2   6 -20   31.53   12.71
   2   6  21    6.09    6.38
  -2   6 -21   -6.65    5.69
   2   6  21    7.08    4.76
   2   6  22    9.53    7.38
  -2   6 -22    7.91    6.60
   2   6  22    6.82    2.67
   2   6  23    2.02    2.87
  -2   6 -23   -0.28    0.20
   2   6  23    0.98    4.50
  -2   6 -24   -8.91    6.41
   2   6  24    2.48    1.71
  -2   6 -25    5.40    4.76
   2   6  25   -1.75    4.88
  -2   6 -26    4.45    4.98
   2   6  26   13.76    8.91
  -2   6 -27    2.69    4.98
   2   6  27   -5.10    5.07
   2   6  28   11.01    7.49
   2   6  29   -2.27    4.67
   2   6  30   -6.01    6.18
   2   7 -23   -1.48    3.22
   2   7 -22   -1.25    1.84
   2   7 -21    1.56    1.50
   2   7 -20   -5.16    4.81
   2   7 -20    0.19    2.45
   2   7 -19   -4.01    5.63
   2   7 -19   -1.90    2.92
   2   7 -18   -2.18    1.16
  -2   7  18   -2.06    4.36
   2   7 -17    4.67    4.50
  -2   7  17    1.60    4.15
   2   7 -17   -0.67    3.99
   2   7 -16    3.36    2.87
   2   7 -16   -0.62    3.89
  -2   7  16    9.18    5.31
  -2   7  16    9.20    5.59
   2   7 -15    9.92    6.38
   2   7 -15    5.09    4.89
  -2   7  15   17.62    8.09
  -2   7  15   20.16    8.62
   2   7 -14   62.74   16.45
  -2   7  14  111.61   18.90
   2   7 -14   72.37   15.51
  -2   7  14  138.76   20.57
   2   7 -13   23.13   10.38
   2   7 -13   15.65    8.17
  -2   7  13   32.52   11.56
  -2   7  13   39.71   12.24
   2   7 -12   15.41    7.94
   2   7 -12   17.77    7.75
  -2   7  12   30.49   10.50
   2   7 -11    8.37    5.75
   2   7 -11    8.28    5.54
  -2   7  11    4.65    5.22
   2   7 -10    7.04    6.18
  -2   7  10   20.42    8.67
   2   7 -10   13.00    6.39
   2   7  -9   14.17    7.09
   2   7  -9   13.08    7.00
  -2   7   9   13.74    7.14
   2   7  -8   38.71   11.54
   2   7  -8   39.59   11.29
  -2   7   8   42.50   11.39
   2   7  -7   16.22    8.51
   2   7  -7   13.60    7.33
  -2   7   7   20.34    8.37
   2   7  -6   22.91    9.26
   2   7  -6   23.52    8.66
  -2   7   6   22.80    8.95
   2   7  -5   39.24   11.66
  -2   7   5   38.97   11.52
   2   7  -5   29.35   11.70
  -2   7   4  104.55   16.62
   2   7  -4  108.86   18.46
  -2   7   4  110.92   18.24
   2   7  -4  104.73   19.08
  -2   7   3   32.76   10.20
   2   7  -3   37.42   10.85
   2   7  -3   35.18   12.09
  -2   7   3   49.34   12.35
  -2   7   2   16.33    6.91
   2   7  -2   33.42   10.36
   2   7  -2   43.16   11.36
  -2   7   2   25.15    8.89
  -2   7   1   16.67    7.68
   2   7  -1   31.75    9.90
   2   7  -1   26.42    9.04
  -2   7   1   13.10    6.04
  -2   7   0   39.38   10.08
   2   7   0   55.95   13.35
  -2   7   0   33.59   10.19
   2   7   0   57.22   12.21
  -2   7  -1    9.01    4.82
  -2   7  -1   13.31    6.45
   2   7   1   21.33    9.12
   2   7   1   12.22    5.08
  -2   7  -2    0.64    0.96
   2   7   2    3.49    3.13
  -2   7  -2   -0.68    2.89
   2   7   3   18.53    8.96
  -2   7  -3    3.81    1.76
   2   7   3   18.30    6.52
  -2   7  -3    7.66    4.54
  -2   7  -4   36.79   11.03
   2   7   4   66.13   14.60
   2   7   4   50.83   10.34
  -2   7  -5   18.70    8.51
   2   7   5   36.97    8.98
   2   7   6   76.99   12.12
   2   7   6   93.99   17.17
  -2   7  -7    9.59    5.87
   2   7   7   14.42    7.04
  -2   7  -8   36.74   11.26
   2   7   8   15.30    7.19
   2   7   9    1.73    3.07
  -2   7  -9    8.43    6.08
   2   7   9    1.97    0.67
   2   7  10    3.10    4.14
  -2   7 -10   -0.43    3.74
   2   7  10    1.87    5.43
   2   7  11    6.80    6.28
  -2   7 -11   -0.11    3.67
   2   7  11    3.99    5.46
   2   7  12   32.96   11.39
  -2   7 -12   42.35   13.52
   2   7  12   36.55   10.53
   2   7  13    3.86    5.82
  -2   7 -13    0.09    3.48
   2   7  13    2.80    4.66
   2   7  14    1.52    3.07
  -2   7 -14   10.24    4.82
   2   7  14    8.46    4.10
   2   7  15    7.44    4.07
  -2   7 -15    2.89    2.34
   2   7  15    6.34    5.70
   2   7  16    4.64    0.31
  -2   7 -16    7.26    2.78
   2   7  17    6.33    4.72
  -2   7 -17   -5.19    3.29
   2   7  17    4.83    5.84
  -2   7 -18    6.53    2.22
   2   7  18   17.90    8.76
   2   7  18   15.10    9.46
   2   7  19    9.30    7.32
  -2   7 -19   -8.21    5.24
   2   7  19    4.35    4.28
   2   7  20    9.51    7.73
  -2   7 -20    7.85    5.40
   2   7  20   21.64   11.04
   2   7  21   11.23    7.16
  -2   7 -21    2.95    5.53
   2   7  21    8.71    8.09
   2   7  22   32.14   11.48
  -2   7 -22   17.27   10.45
   2   7  22   43.50   15.52
  -2   7 -23   11.28    8.01
   2   7  23   10.46    8.58
   2   7  24    1.95    1.79
   2   7  25    2.74    2.49
   2   7  26    2.24    5.77
   2   7  27   -2.40    4.75
   2   8 -19   10.07    7.00
   2   8 -18   19.42   11.39
   2   8 -18    5.74    5.85
   2   8 -17   13.76    9.77
   2   8 -17    7.94    6.45
   2   8 -16    2.55    4.78
  -2   8  16   10.23    6.51
   2   8 -16   11.77    7.20
   2   8 -15    8.56    7.39
   2   8 -15    2.45    3.02
  -2   8  15    8.59    5.81
   2   8 -14    8.69    8.20
   2   8 -14    2.86    1.02
  -2   8  14   -0.65    3.47
   2   8 -13    4.25    4.15
  -2   8  13    0.31    2.94
   2   8 -13    1.15    2.01
   2   8 -12    8.15    6.28
   2   8 -12    5.20    3.23
  -2   8  12    4.68    4.38
   2   8 -11    7.70    5.43
   2   8 -11    6.68    4.65
  -2   8  11   -4.89    3.33
   2   8 -10   13.32    8.16
   2   8 -10    6.50    3.42
  -2   8  10   10.35    6.61
   2   8  -9    6.60    5.38
  -2   8   9   -4.79    5.27
   2   8  -9   11.70    8.53
  -2   8   8   12.42    6.67
   2   8  -8    8.93    5.75
   2   8  -8   15.76    7.62
  -2   8   7    2.31    1.04
   2   8  -7    6.66    2.56
   2   8  -7    9.74    7.54
   2   8  -6    3.64    2.12
  -2   8   6    5.04    4.06
   2   8  -6    9.86    6.72
   2   8  -5    3.20    3.26
  -2   8   5    5.28    4.41
   2   8  -5   -4.13    2.54
   2   8  -4    8.36    4.45
  -2   8   4    5.08    3.73
   2   8  -4    2.92    4.83
   2   8  -3   -0.54    3.46
  -2   8   3    3.68    3.22
   2   8  -3    2.47    2.53
  -2   8   3   -1.52    4.01
  -2   8   2    3.14    4.04
   2   8  -2    0.78    3.62
   2   8  -2    0.28    2.48
  -2   8   2    4.00    3.52
  -2   8   1    6.71    5.19
   2   8  -1   -3.79    3.07
   2   8  -1   -8.20    5.05
  -2   8   1    6.67    5.59
  -2   8   0    9.79    6.11
   2   8   0   -1.46    3.54
   2   8   0    3.49    3.83
  -2   8   0   -0.74    2.41
  -2   8  -1   11.88    6.84
   2   8   1   -0.28    1.95
   2   8   1    3.52    1.01
  -2   8  -1   10.50    6.24
   2   8   2   16.06    6.28
   2   8   2   14.33    6.10
   2   8   3   13.96    8.36
  -2   8  -3   17.40    8.56
   2   8   4   25.89   10.36
  -2   8  -4   28.76   11.33
   2   8   5   17.44    9.01
  -2   8  -5   17.35    8.76
  -2   8  -6    9.93    5.61
   2   8   6   11.03    7.17
   2   8   7   14.52    7.24
  -2   8  -7    1.41    1.82
  -2   8  -8   16.42    7.94
   2   8   8   17.32    8.44
   2   8   9   20.13    9.90
  -2   8  -9    5.59    4.32
   2   8  10   24.63   11.26
  -2   8 -10   21.27   10.34
   2   8  11   26.22   10.95
  -2   8 -11    8.68    7.91
   2   8  12   32.54   12.05
  -2   8 -12   16.97    8.15
   2   8  12   34.31   12.94
   2   8  13   15.32    7.58
  -2   8 -13   12.99    8.28
   2   8  13   26.92   12.14
   2   8  14   10.65    7.40
  -2   8 -14    9.41    7.18
   2   8  14   14.98    9.14
   2   8  15    8.03    5.94
  -2   8 -15    0.15    5.13
   2   8  15    6.79    5.84
  -2   8 -16    1.75    5.15
   2   8  16    3.98    5.70
   2   8  16    8.80    6.43
  -2   8 -17   -1.62    1.68
   2   8  17    5.36    6.23
   2   8  17    7.66    5.75
   2   8  18    3.96    4.80
  -2   8 -18   -3.31    4.93
   2   8  18    7.53    6.26
   2   8  19    5.84    5.90
   2   8  19    3.99    5.56
   2   8  20   -2.42    3.58
   2   8  20    8.19    7.12
   2   8  21   -2.51    5.59
   2   8  21    0.19    1.76
   2   8  22    4.29    4.61
   2   8  23    1.74    2.87
   2   9 -14   -4.41    2.89
   2   9 -13    3.37    3.87
   2   9 -13    1.64    4.75
   2   9 -12    0.45    0.41
   2   9 -12    1.73    6.87
   2   9 -11   -1.56    3.66
   2   9 -11   -1.15    2.39
   2   9 -10    7.01    5.32
   2   9 -10   -3.74    4.25
   2   9  -9    7.12    6.51
   2   9  -9   11.81    5.93
   2   9  -8   18.66   10.03
   2   9  -8   27.19   11.82
   2   9  -7   11.28    8.19
   2   9  -7    9.03    7.66
   2   9  -6   11.67    7.41
   2   9  -6   10.42    7.26
   2   9  -5    0.00    0.75
   2   9  -5    8.81    6.32
   2   9  -4   16.13    8.25
   2   9  -4   10.54    6.48
   2   9  -3   14.60    9.82
   2   9  -3    5.75    6.95
   2   9  -2   15.03    7.55
   2   9  -2   12.25    7.29
  -2   9   2    8.27    4.20
   2   9  -1   18.79   10.56
  -2   9   1    3.53    4.99
   2   9   0   14.84    8.78
  -2   9   0    5.45    4.25
   2   9   1    8.02    7.22
  -2   9  -1    3.01    5.04
   2   9   2    4.92    6.59
  -2   9  -2    1.71    1.97
   2   9   3    1.79    2.92
  -2   9  -3   -3.02    5.87
   2   9   4    4.33    6.06
  -2   9  -4   -1.38    4.58
  -2   9  -5   -2.03    1.23
   2   9   5   -2.94    5.71
  -2   9  -6   -3.80    5.04
   2   9   6    3.88    4.77
   2   9   7    4.58    4.17
  -2   9  -7    1.49    5.51
   2   9   8   -3.69    6.86
  -2   9  -8    0.03    1.72
  -2   9  -9    1.85    3.40
   2   9   9   -1.92    3.92
   2   9  10   11.89    9.12
  -2   9 -10   -2.18    6.34
   2   9  11   -1.65    1.81
  -2   9 -11   -1.38    5.69
   2   9  12    8.14    7.71
  -2   9 -12    1.15    0.77
   2   9  13    4.86    2.29
   2   9  14    4.97    4.27
   2   9  15    9.80    6.43
   2   9  16    5.11    4.39
   2   9  17    7.25    6.51
   2   9  18    0.40    2.93
   2  10  -7   -5.24    5.21
  -2  10  -3   10.78    7.55
  -2  10  -4   20.21   10.98
  -2  10  -5    6.92    6.48
   3  -9 -16   18.45   11.13
   3  -9 -15   27.79   12.45
   3  -9 -15   18.83    9.27
   3  -9 -14   17.42    9.82
   3  -9 -14    5.97    5.46
   3  -9 -13    0.72    3.58
   3  -9 -13   -3.55    4.34
   3  -9 -12    1.16    3.15
   3  -9 -12   -4.55    5.75
   3  -9 -11    0.76    3.72
   3  -9 -11   -3.60    6.46
   3  -9 -11   -4.18    6.35
   3  -9 -10   -0.60    4.75
   3  -9 -10    1.11    0.67
   3  -9 -10    4.60    4.55
   3  -9  -9    9.04    6.44
  -3  -9   9   21.47   10.06
   3  -9  -9   11.33    7.69
   3  -9  -9   11.26    6.40
   3  -9  -8    5.64    4.13
   3  -9  -8   -1.47    4.42
   3  -9  -8    2.24    3.57
   3  -9  -7   16.44    7.84
  -3  -9   7   12.06    6.65
   3  -9  -7    4.44    4.91
   3  -9  -7   19.16    7.82
   3  -9  -6    7.59    7.36
   3  -9  -6   -3.29    5.85
  -3  -9   6   12.91    8.71
   3  -9  -5    6.75    6.14
   3  -9  -5   12.13    6.46
  -3  -9   5   20.43   10.51
  -3  -9   5   14.71    7.87
   3  -9  -4   -2.93    7.98
  -3  -9   4   10.71    8.03
  -3  -9   4    3.02    4.40
   3  -9  -3    2.65    3.33
  -3  -9   3   14.85    9.16
  -3  -9   3   14.55    8.88
   3  -9  -2    5.60    4.32
   3  -9  -2    9.13    7.21
  -3  -9   2   22.33   11.45
  -3  -9   2   17.66    9.39
   3  -9  -1   28.61   10.94
   3  -9  -1   25.69   11.53
  -3  -9   1   39.57   13.63
  -3  -9   1   37.07   13.59
   3  -9   0    5.27    7.67
  -3  -9   0   27.56   12.73
  -3  -9   0   19.62    9.70
   3  -9   1    5.71    3.91
  -3  -9  -1    3.36    4.78
  -3  -9  -1    5.81    6.39
   3  -9   2    4.32    4.02
  -3  -9  -2    3.31    3.95
  -3  -9  -2    4.90    6.15
   3  -9   3    3.73    5.11
  -3  -9  -3    6.13    6.36
  -3  -9  -3    7.35    5.66
   3  -9   4    1.32    2.86
   3  -9   4    5.19    5.00
  -3  -9  -4    6.86    6.65
  -3  -9  -4   -0.17    1.87
   3  -9   5    3.81    3.08
  -3  -9  -5    7.18    5.87
   3  -9   5   13.32    7.89
  -3  -9  -5    4.52    3.64
   3  -9   6    7.41    8.93
  -3  -9  -6   13.69    8.96
   3  -9   6   16.89    8.23
  -3  -9  -6    5.65    5.76
   3  -9   7   23.23    9.56
   3  -9   7   19.49   11.17
  -3  -9  -7   15.27    7.59
  -3  -9  -7   31.70   12.57
   3  -9   8   11.96    7.78
   3  -9   8    8.54    8.52
  -3  -9  -8    1.13    2.72
  -3  -9  -8   14.97    9.48
  -3  -9  -9   -3.58    6.16
  -3  -9  -9    0.39    3.75
   3  -9   9    4.04    5.09
  -3  -9 -10    0.12    0.80
  -3  -9 -10    6.44    5.45
   3  -9  10    5.22    4.92
  -3  -9 -11   15.34    8.80
   3  -9  11   13.89    8.91
  -3  -9 -12   10.38    8.48
  -3  -9 -13   11.38    9.15
   3  -8 -20    3.73    2.58
   3  -8 -19   -0.86    1.76
   3  -8 -18   -7.32    6.70
  -3  -8  17    2.49    2.52
   3  -8 -17   -1.84    4.25
  -3  -8  16   -3.77    5.16
   3  -8 -16    0.37    3.25
   3  -8 -15    2.98    4.30
  -3  -8  15    8.21    5.36
   3  -8 -15   10.35    4.62
   3  -8 -14    8.09    5.12
  -3  -8  14    3.96    5.63
   3  -8 -14    8.96    7.34
   3  -8 -13    9.23    5.82
  -3  -8  13   -1.36    1.93
   3  -8 -13   11.96    7.05
  -3  -8  12    5.09    2.91
   3  -8 -12    5.54    4.97
   3  -8 -12    5.05    5.62
   3  -8 -12    2.62    5.23
   3  -8 -11   16.59    7.99
  -3  -8  11    4.36    2.41
   3  -8 -11   13.45    8.37
   3  -8 -11   17.85    8.26
   3  -8 -10    6.01    5.44
  -3  -8  10    5.69    6.30
   3  -8 -10    4.33    5.16
   3  -8 -10    9.20    7.01
   3  -8  -9   10.66    6.28
  -3  -8   9    5.42    5.00
   3  -8  -9    6.82    6.02
   3  -8  -9   11.36    6.03
  -3  -8   8   13.74    9.13
   3  -8  -8    5.38    5.06
   3  -8  -8    6.32    6.63
   3  -8  -8   16.38    8.76
   3  -8  -7   24.43    8.31
   3  -8  -7   34.99   10.82
  -3  -8   7   20.80    9.11
   3  -8  -7   25.09   10.66
   3  -8  -7   40.67   11.88
   3  -8  -6    4.18    4.24
   3  -8  -6    6.12    3.99
  -3  -8   6   16.24    8.91
  -3  -8   6   16.24    9.64
   3  -8  -6   14.33    9.44
   3  -8  -6   12.84    8.68
   3  -8  -5    9.28    5.38
  -3  -8   5    6.87    5.55
   3  -8  -5    6.00    4.58
  -3  -8   5   13.17    8.48
   3  -8  -5    6.75    6.51
   3  -8  -5    8.87    7.15
   3  -8  -4   12.93    6.81
  -3  -8   4   15.48    8.36
   3  -8  -4    9.39    6.01
  -3  -8   4   12.34    7.90
   3  -8  -4    9.28    4.91
   3  -8  -4    3.23    5.20
   3  -8  -4   15.74    7.29
   3  -8  -3   15.32    7.44
  -3  -8   3   26.69   10.06
   3  -8  -3   24.97    8.46
   3  -8  -3   20.70    8.27
  -3  -8   3   29.60   12.41
   3  -8  -3   10.66    7.69
   3  -8  -3   24.84    8.69
   3  -8  -2   12.29    7.09
   3  -8  -2   22.52    8.79
   3  -8  -2   16.46    9.59
  -3  -8   2   24.00   10.56
   3  -8  -2    6.78    4.10
  -3  -8   2   16.40    9.33
   3  -8  -2   20.67    8.24
   3  -8  -1   27.43    9.55
   3  -8  -1   15.57    8.82
  -3  -8   1   25.41   10.54
  -3  -8   1   23.02   10.14
   3  -8  -1   24.60    8.52
   3  -8  -1    9.34    4.82
   3  -8   0   19.60   10.32
   3  -8   0   12.97    7.36
  -3  -8   0   12.68    6.88
   3  -8   0    8.62    4.13
  -3  -8   0   22.70   10.06
   3  -8   1   14.14    7.99
  -3  -8  -1   26.71   11.56
   3  -8   1   17.69    6.88
  -3  -8  -1   13.50    7.39
   3  -8   1   17.82    7.12
   3  -8   2    5.35    4.61
  -3  -8  -2   25.53   10.92
   3  -8   2    8.40    4.36
  -3  -8  -2   17.90    8.32
   3  -8   2    9.42    5.25
   3  -8   3    5.36    5.97
   3  -8   3   17.22    7.76
  -3  -8  -3   21.13    9.60
  -3  -8  -3   27.94   11.52
   3  -8   4   11.67    9.24
   3  -8   4    9.22    5.61
  -3  -8  -4   24.52   11.19
  -3  -8  -4   11.33    5.66
   3  -8   5    6.46    2.15
  -3  -8  -5   30.02   10.65
  -3  -8  -5   33.41   11.72
   3  -8   5   14.94    7.12
   3  -8   6    1.19    1.77
  -3  -8  -6    4.51    4.68
   3  -8   6    2.35    3.47
  -3  -8  -6    2.61    1.66
   3  -8   7    0.93    4.45
  -3  -8  -7   -0.64    4.30
  -3  -8  -7    1.09    0.96
   3  -8   7    6.75    5.45
   3  -8   8    4.86    3.12
   3  -8   8    1.88    3.89
  -3  -8  -8    3.00    2.23
  -3  -8  -8   -5.41    6.20
   3  -8   9    5.56    5.08
   3  -8   9   -2.54    2.65
  -3  -8  -9    0.40    2.05
  -3  -8  -9   -2.31    4.69
   3  -8  10    4.99    4.95
  -3  -8 -10    4.93    4.99
   3  -8  10   -2.83    2.00
   3  -8  11    4.64    4.73
  -3  -8 -11    8.19    5.14
   3  -8  11    1.58    2.42
  -3  -8 -11    7.72    6.33
  -3  -8 -12    4.68    2.85
   3  -8  12    4.77    3.65
  -3  -8 -12    1.95    3.84
  -3  -8 -13    7.86    4.51
   3  -8  13    0.83    5.02
  -3  -8 -13   12.43    7.88
  -3  -8 -14    5.47    5.22
   3  -8  14    0.25    2.18
  -3  -8 -14    3.83    3.41
  -3  -8 -15    4.68    5.30
   3  -8  15    4.57    4.87
  -3  -8 -15    7.78    7.37
  -3  -8 -16    9.63    7.05
   3  -8  16    3.58    6.25
  -3  -8 -16    2.58    5.32
  -3  -8 -17    8.15    7.26
   3  -8  17    7.24    6.28
  -3  -8 -17   -1.93    3.15
  -3  -8 -18    8.08    7.32
   3  -8  18    6.67    7.12
  -3  -8 -18    1.72    4.77
  -3  -8 -19    4.78    4.08
  -3  -8 -20    3.54    5.71
  -3  -8 -21    6.57    4.90
  -3  -8 -22    5.96    5.52
  -3  -7  26    3.40    5.86
  -3  -7  25    3.95    4.05
   3  -7 -23   -4.46    3.65
  -3  -7  22    4.94    5.39
   3  -7 -22    4.00    2.87
  -3  -7  21    2.00    3.83
   3  -7 -21    2.67    2.48
  -3  -7  20    0.26    2.75
   3  -7 -20    3.16    0.84
  -3  -7  19    4.72    5.10
   3  -7 -19   20.62    8.62
  -3  -7  18    3.01    5.78
   3  -7 -18    9.59    6.57
  -3  -7  17    8.98    7.29
   3  -7 -17   10.27    5.02
  -3  -7  16   13.03    7.68
   3  -7 -16   11.07    7.07
  -3  -7  15   36.28   12.36
   3  -7 -15   25.34    8.28
   3  -7 -15   33.02   10.52
  -3  -7  14   19.53   10.02
   3  -7 -14    7.39    5.51
   3  -7 -14   16.84    8.80
  -3  -7  13   59.67   15.90
   3  -7 -13   30.46    9.49
   3  -7 -13   48.26   12.82
  -3  -7  12   24.10   11.29
   3  -7 -12   15.14    7.14
   3  -7 -12   16.50    9.39
   3  -7 -11   16.22    5.77
   3  -7 -11   11.66    6.62
   3  -7 -11   28.99    9.68
   3  -7 -10    3.41    3.11
   3  -7 -10    6.84    5.79
   3  -7 -10    4.82    4.08
  -3  -7  10    9.26    7.76
   3  -7 -10   -1.45    3.01
   3  -7 -10    4.05    1.74
   3  -7  -9    9.25    4.50
   3  -7  -9   16.64    5.86
  -3  -7   9    4.26    4.06
   3  -7  -9   12.44    7.40
   3  -7  -9    5.53    4.16
   3  -7  -9   11.71    6.54
   3  -7  -8    2.63    2.58
   3  -7  -8    3.40    2.95
  -3  -7   8   -0.83    3.76
   3  -7  -8    6.26    4.89
   3  -7  -8   -0.50    2.87
   3  -7  -8    2.55    4.62
   3  -7  -7   17.87    6.71
  -3  -7   7   22.80    8.55
   3  -7  -7   16.67    7.36
   3  -7  -7   18.87    5.93
   3  -7  -7    9.74    5.97
   3  -7  -7   20.88    7.71
   3  -7  -6    4.30    3.10
  -3  -7   6   15.53    8.47
   3  -7  -6    2.97    3.60
  -3  -7   6    5.50    5.27
   3  -7  -6    1.44    2.28
   3  -7  -6    2.55    2.60
   3  -7  -6    6.37    6.50
   3  -7  -5    0.08    1.61
   3  -7  -5   -1.10    2.63
   3  -7  -5    2.80    3.50
  -3  -7   5    8.10    6.16
   3  -7  -5   -0.73    0.41
  -3  -7   5    8.73    5.16
   3  -7  -4    4.68    3.09
   3  -7  -4    1.69    2.29
   3  -7  -4    1.01    0.98
  -3  -7   4    0.45    1.05
   3  -7  -4    1.26    2.85
   3  -7  -3    5.54    4.59
   3  -7  -3    7.16    3.74
  -3  -7   3    2.83    2.12
   3  -7  -3    3.33    2.11
  -3  -7   3   14.68    7.29
   3  -7  -3    4.76    2.98
   3  -7  -2    5.07    3.59
  -3  -7   2    8.73    5.88
   3  -7  -2    2.31    3.00
  -3  -7   2    4.86    4.27
   3  -7  -2    7.94    4.11
   3  -7  -1   23.92    9.49
   3  -7  -1   33.69    8.67
  -3  -7   1    5.72    2.31
   3  -7  -1   26.88    7.70
  -3  -7   1    6.57    4.67
   3  -7   0   15.19    8.33
   3  -7   0    8.45    4.57
  -3  -7   0    1.32    2.41
  -3  -7   0    6.02    4.88
   3  -7   1   21.87    9.48
  -3  -7  -1   11.02    5.59
   3  -7   1   19.80    6.57
  -3  -7  -1    4.14    1.92
   3  -7   1   21.44    7.00
   3  -7   2    9.95    6.00
   3  -7   2    3.35    2.66
  -3  -7  -2    6.25    4.15
   3  -7   2   11.29    5.48
  -3  -7  -2    4.61    3.09
  -3  -7  -3    8.30    3.74
   3  -7   3    7.44    5.51
  -3  -7  -3   11.09    4.83
   3  -7   3   12.84    5.76
   3  -7   3   12.70    5.43
  -3  -7  -3    3.76    3.66
  -3  -7  -4    8.85    4.11
   3  -7   4   10.47    6.12
  -3  -7  -4    9.21    5.87
  -3  -7  -4   20.66    8.67
   3  -7   4   15.46    5.82
   3  -7   4   14.80    6.38
  -3  -7  -5   34.91    7.99
   3  -7   5   40.93   12.49
   3  -7   5   48.69   10.36
  -3  -7  -5   33.16   10.57
  -3  -7  -5   45.26   12.16
   3  -7   5   62.56   12.49
  -3  -7  -6   14.10    5.17
   3  -7   6   13.84    7.88
  -3  -7  -6   13.12    7.04
   3  -7   6    8.66    4.42
   3  -7   6   19.51    7.72
  -3  -7  -7   11.50    4.77
  -3  -7  -7    7.43    5.86
   3  -7   7   11.38    5.93
   3  -7   7    9.60    7.44
   3  -7   8   16.24    7.80
  -3  -7  -8   13.83    5.11
  -3  -7  -8   15.32    8.23
   3  -7   8    9.20    7.12
   3  -7   9   38.03   10.92
  -3  -7  -9   22.00    7.68
  -3  -7  -9   31.24   10.94
   3  -7   9   36.96   13.14
   3  -7  10   38.05   11.59
  -3  -7 -10   22.45    8.94
  -3  -7 -10   31.86   12.58
   3  -7  10   19.80   10.47
   3  -7  11   82.74   16.47
  -3  -7 -11   84.41   15.09
   3  -7  11   67.03   16.93
  -3  -7 -11   84.31   18.43
  -3  -7 -12   22.28    8.96
   3  -7  12   12.21    6.75
  -3  -7 -12   20.70    9.68
  -3  -7 -13    3.73    4.13
   3  -7  13    2.09    5.42
  -3  -7 -13   13.31    8.79
  -3  -7 -14    5.67    4.83
   3  -7  14    3.88    4.93
  -3  -7 -14    9.54    6.61
  -3  -7 -15   25.56    9.26
   3  -7  15   20.21    9.73
  -3  -7 -15   23.18   10.35
  -3  -7 -16    7.54    5.26
   3  -7  16   -0.21    0.91
  -3  -7 -16   10.52    7.00
  -3  -7 -17   17.07    8.61
   3  -7  17    4.75    4.62
  -3  -7 -17    8.81    7.68
  -3  -7 -18   10.47    6.55
   3  -7  18   -1.75    3.44
  -3  -7 -18   10.34    7.26
  -3  -7 -19   21.70    9.44
   3  -7  19    8.07    6.16
  -3  -7 -19   25.61   10.41
  -3  -7 -20   15.01    7.82
   3  -7  20    2.78    4.60
  -3  -7 -20    6.84    5.29
  -3  -7 -21    6.38    6.09
   3  -7  21    2.49    0.90
  -3  -7 -21    5.06    4.77
  -3  -7 -22    6.52    5.96
   3  -7  22    0.49    3.93
  -3  -7 -22    5.65    6.34
  -3  -7 -23   12.44    8.80
   3  -7  23    0.67    3.94
  -3  -7 -23    9.29    8.41
  -3  -7 -24    7.88    5.57
   3  -7  24    2.03    4.84
  -3  -7 -25    9.23    8.61
   3  -7  25    1.48    4.59
   3  -7  26    4.52    6.59
   3  -6 -27   15.84    5.55
   3  -6 -26    4.44    6.30
  -3  -6  26    1.31    3.38
   3  -6 -25   -2.03    3.90
   3  -6 -24   -0.77    3.63
  -3  -6  23   12.79    8.84
   3  -6 -23    4.36    3.94
  -3  -6  22    0.54    4.11
   3  -6 -22    2.23    2.08
  -3  -6  21    3.03    3.14
   3  -6 -21    4.96    4.05
  -3  -6  20    5.94    6.93
   3  -6 -20   -3.98    4.18
  -3  -6  19   -0.62    2.22
   3  -6 -19   -3.22    4.09
  -3  -6  18   -0.13    2.46
   3  -6 -18   -2.20    3.51
  -3  -6  17   11.59    5.91
   3  -6 -17    6.55    4.54
  -3  -6  16   -0.35    4.33
   3  -6 -16    0.01    1.86
   3  -6 -16    1.77    3.34
   3  -6 -15    5.79    3.95
  -3  -6  15    6.39    5.50
   3  -6 -15    1.73    1.92
   3  -6 -15    1.91    2.94
   3  -6 -14    2.25    2.11
   3  -6 -14    1.93    1.57
   3  -6 -14    1.50    2.57
   3  -6 -13    6.19    3.46
   3  -6 -13    1.63    0.76
   3  -6 -13    2.68    3.31
   3  -6 -12   11.22    4.95
   3  -6 -12   13.44    8.58
  -3  -6  12    9.88    6.70
   3  -6 -12   11.05    5.09
  -3  -6  11   90.99   17.31
   3  -6 -11  148.59   16.71
   3  -6 -11  100.68   16.09
   3  -6 -11  165.23   22.19
   3  -6 -11  130.47   16.20
   3  -6 -10   18.10    7.01
   3  -6 -10   28.72    9.11
   3  -6 -10   24.96   12.50
  -3  -6  10   25.09   10.83
   3  -6 -10   18.58    8.71
   3  -6  -9   75.74   11.44
  -3  -6   9   61.65   14.56
   3  -6  -9   71.66   12.35
   3  -6  -9   59.77   13.23
   3  -6  -9   75.32   14.32
   3  -6  -8   11.55    5.82
   3  -6  -8   22.79   11.21
   3  -6  -8   17.76    7.93
  -3  -6   8   18.48    9.31
   3  -6  -8    9.10    6.20
   3  -6  -7   87.70   12.37
   3  -6  -7   73.54   15.00
  -3  -6   7   53.23   13.20
   3  -6  -7   79.96   13.42
   3  -6  -6   28.27    9.24
   3  -6  -6   48.55   11.14
  -3  -6   6   44.27   13.24
  -3  -6   6   38.76   13.40
   3  -6  -6   30.16    9.59
   3  -6  -6   25.48   10.01
   3  -6  -5  137.61   15.40
  -3  -6   5  108.51   18.87
   3  -6  -5   98.66   17.54
   3  -6  -5  125.96   17.14
  -3  -6   5  107.31   18.61
   3  -6  -5  116.06   16.75
   3  -6  -4   20.12    8.72
  -3  -6   4   33.83   12.27
  -3  -6   4   46.43   12.91
   3  -6  -4   24.07    8.40
   3  -6  -4   24.77    9.85
   3  -6  -4   40.67   10.16
   3  -6  -3   24.49    8.40
   3  -6  -3   19.22    8.88
  -3  -6   3   34.70   10.46
   3  -6  -3   29.48    7.60
   3  -6  -3   26.97    8.06
  -3  -6   3   25.31    9.39
   3  -6  -2   38.93    9.82
  -3  -6   2   63.51   15.66
  -3  -6   2   20.53    3.68
   3  -6  -2   20.07    6.98
  -3  -6   2   63.69   14.85
   3  -6  -2   25.73   10.09
   3  -6  -1  118.99   15.51
  -3  -6   1  139.42   20.92
   3  -6  -1  129.13   15.61
  -3  -6   1  154.14   22.08
   3  -6  -1  110.89   18.77
   3  -6   0   49.75   10.91
   3  -6   0   21.72    6.78
  -3  -6   0   43.18   12.76
  -3  -6   0   37.06   12.89
   3  -6   0   29.44   11.28
   3  -6   1   11.49    4.83
  -3  -6  -1   15.49    8.18
   3  -6   1   15.61    5.75
  -3  -6  -1   24.23    9.20
   3  -6   1   15.12    8.41
  -3  -6  -2   93.34   18.83
  -3  -6  -2   49.68    8.84
  -3  -6  -2   91.14   17.28
   3  -6   2   36.74    9.87
   3  -6   2   16.66    5.39
   3  -6   2   24.47   10.58
   3  -6   3  178.37   18.06
  -3  -6  -3  226.62   26.30
   3  -6   3  172.15   18.77
  -3  -6  -3  231.34   26.46
  -3  -6  -3  161.71   15.68
   3  -6   3  154.00   23.45
   3  -6   4   61.09   12.49
  -3  -6  -4   66.40   10.82
  -3  -6  -4   53.93   13.48
   3  -6   4   35.49    8.78
   3  -6   4   45.02   13.28
   3  -6   5   56.85   11.31
  -3  -6  -5   41.68    8.76
   3  -6   5   54.23   13.18
  -3  -6  -5   54.92   12.99
   3  -6   5   58.85   10.20
  -3  -6  -6   37.38    8.71
   3  -6   6   11.15    7.39
  -3  -6  -6   48.30   12.89
   3  -6   6   16.63    6.01
   3  -6   6   18.38    6.89
  -3  -6  -7   70.49   11.75
   3  -6   7   48.33   10.84
   3  -6   7   40.15   11.63
   3  -6   8   26.34    8.75
   3  -6   8   20.11    9.38
   3  -6   9  132.24   18.67
   3  -6   9  123.46   20.64
  -3  -6  -9  172.43   19.45
   3  -6  10   16.40    7.19
  -3  -6 -10   24.85    7.61
   3  -6  10   12.49    7.57
  -3  -6 -10   20.61    9.39
  -3  -6 -11   14.44    6.22
   3  -6  11   32.88   10.90
  -3  -6 -11   14.98    6.86
  -3  -6 -12    0.27    0.80
   3  -6  12    1.36    1.85
  -3  -6 -12    4.14    4.58
  -3  -6 -13   -4.80    3.74
   3  -6  13   -2.07    4.91
  -3  -6 -13    2.70    1.93
  -3  -6 -14    5.06    4.22
   3  -6  14   -0.22    0.51
  -3  -6 -14   -1.16    3.54
  -3  -6 -15    9.28    4.78
   3  -6  15   16.26    7.22
  -3  -6 -15   11.82    6.50
  -3  -6 -16    4.62    5.51
   3  -6  16    3.78    2.74
  -3  -6 -16    1.23    2.57
  -3  -6 -17    1.74    3.38
   3  -6  17    0.94    3.54
  -3  -6 -17    0.59    1.57
  -3  -6 -18   -0.20    2.56
   3  -6  18   -0.37    1.18
  -3  -6 -18   -4.07    4.56
  -3  -6 -19    8.73    5.46
   3  -6  19   14.10    5.97
  -3  -6 -19    5.09    3.94
  -3  -6 -20    5.34    5.28
   3  -6  20    4.63    4.69
  -3  -6 -21   13.41    7.26
   3  -6  21   10.95    6.97
  -3  -6 -22    3.48    4.67
   3  -6  22    4.95    5.00
  -3  -6 -23    6.73    5.42
   3  -6  23    8.00    5.61
  -3  -6 -24    1.87    2.13
   3  -6  24    3.59    4.36
  -3  -6 -25   23.09   10.08
   3  -6  25   16.84    8.63
  -3  -6 -26    2.69    3.32
   3  -6  26    3.44    4.66
  -3  -6 -27    8.88    6.02
   3  -6  27    7.41    7.35
   3  -6  28    1.14    3.15
   3  -5 -29    6.45    5.01
   3  -5 -28    0.01    3.10
   3  -5 -27   10.39    5.64
   3  -5 -26   -3.06    7.66
  -3  -5  26    0.65    2.45
   3  -5 -25   10.71    6.44
   3  -5 -24    6.18    4.60
   3  -5 -23   37.81   11.49
  -3  -5  22    3.43    5.47
   3  -5 -22   -0.13    3.15
  -3  -5  21   35.85   11.89
   3  -5 -21   53.95   13.08
  -3  -5  20   11.96    8.07
   3  -5 -20    8.86    6.59
  -3  -5  19   24.97   10.13
   3  -5 -19   35.26    7.46
   3  -5 -19   27.70    8.97
  -3  -5  18    3.49    4.87
   3  -5 -18    4.24    3.04
   3  -5 -18    7.85    7.24
  -3  -5  17   61.08   14.97
   3  -5 -17   70.30   10.96
   3  -5 -17   81.38   15.55
   3  -5 -17   52.67    9.27
   3  -5 -16    4.88    3.02
  -3  -5  16   19.12    8.88
   3  -5 -16    6.00    4.10
   3  -5 -16   10.04    8.07
   3  -5 -15   57.75   10.30
  -3  -5  15   54.53   13.36
   3  -5 -15   33.13    7.42
   3  -5 -15   68.70   13.90
   3  -5 -14    5.93    3.56
  -3  -5  14   15.16    8.35
   3  -5 -14    2.58    2.19
   3  -5 -14   10.81    7.30
   3  -5 -13   46.90    9.09
  -3  -5  13   55.21   12.90
   3  -5 -13   30.63    7.48
   3  -5 -13   52.50   13.03
   3  -5 -12    4.88    3.51
   3  -5 -12    6.85    4.05
  -3  -5  12   10.33    6.28
   3  -5 -12    2.54    3.02
  -3  -5  11   71.27   15.15
   3  -5 -11   42.30    8.52
   3  -5 -11   35.82    8.44
   3  -5 -11   59.95   12.18
   3  -5 -10    3.80    3.15
   3  -5 -10   15.16    7.87
  -3  -5  10   21.91    9.88
   3  -5 -10    6.79    4.94
  -3  -5   9  157.15   21.49
   3  -5  -9  153.59   16.89
   3  -5  -9  123.51   16.26
   3  -5  -8    6.99    4.21
   3  -5  -8   12.99    5.59
   3  -5  -8    9.08    5.40
   3  -5  -7   70.33    9.53
   3  -5  -7   66.17   11.33
   3  -5  -7   58.04   11.66
   3  -5  -6    4.34    3.48
   3  -5  -6    7.54    4.85
  -3  -5   6   29.74   10.28
  -3  -5   6   24.49   10.12
   3  -5  -6    5.68    5.26
  -3  -5   5   95.13   15.94
  -3  -5   5   68.47    4.41
   3  -5  -5   90.61   10.93
   3  -5  -5   73.25   13.28
  -3  -5   5  107.15   16.86
   3  -5  -5   71.18   12.15
   3  -5  -4    2.51    2.80
  -3  -5   4   13.20    7.95
   3  -5  -4    6.52    5.49
   3  -5  -4    4.95    4.52
  -3  -5   4    2.79    1.33
   3  -5  -3   11.97    4.74
  -3  -5   3    1.78    1.20
   3  -5  -3   18.10    6.29
  -3  -5   3    2.60    2.81
   3  -5  -3   21.52    5.59
  -3  -5   3    4.44    3.52
   3  -5  -3   17.66    5.39
   3  -5  -2    5.65    4.57
  -3  -5   2    8.75    4.96
  -3  -5   2    7.31    5.00
   3  -5  -2    7.09    3.57
   3  -5  -2    9.53    4.68
   3  -5  -1   52.27    8.67
  -3  -5   1   28.26    8.31
  -3  -5   1   29.19    8.78
   3  -5  -1   51.26    9.04
   3  -5  -1   44.69   10.91
   3  -5   0    8.37    3.93
   3  -5   0    8.92    4.83
  -3  -5   0    7.53    4.57
  -3  -5   0   11.59    5.66
   3  -5   0    7.29    4.91
   3  -5   1    4.23    2.29
  -3  -5  -1   15.42    6.53
  -3  -5  -1    8.74    4.92
   3  -5   1   11.90    4.48
   3  -5   1    9.95    5.20
   3  -5   2    4.53    3.05
  -3  -5  -2   13.71    4.86
   3  -5   2    3.46    2.45
  -3  -5  -2   15.64    7.65
   3  -5   2   11.24    4.85
   3  -5   2    6.48    4.62
   3  -5   3   55.13    9.38
  -3  -5  -3   21.47    5.52
   3  -5   3   48.45   11.61
  -3  -5  -3   26.42    8.34
   3  -5   3   55.47    8.80
  -3  -5  -4   12.90    4.63
  -3  -5  -4   12.54    6.23
   3  -5   4   10.50    4.45
   3  -5   4   10.98    5.13
   3  -5   4    8.99    5.71
   3  -5   5   65.61   11.16
   3  -5   5   65.16    9.37
  -3  -5  -5   26.09    8.41
  -3  -5  -5   11.74    3.49
  -3  -5  -5   14.80    4.60
   3  -5   5   61.82   13.50
  -3  -5  -6    6.86    2.84
  -3  -5  -6   15.87    5.67
  -3  -5  -6   16.46    7.88
   3  -5   6   16.24    5.68
   3  -5   6   22.68    7.52
   3  -5   6   10.75    6.28
   3  -5   7  138.46   16.72
   3  -5   7  127.39   19.27
  -3  -5  -7   70.15   11.37
  -3  -5  -7   87.75   15.63
  -3  -5  -7   47.54    6.00
  -3  -5  -8   14.20    3.25
   3  -5   8   35.68    9.73
  -3  -5  -8   48.63   10.59
  -3  -5  -8   66.32   14.81
   3  -5   8   34.19   12.10
   3  -5   9  204.74   21.68
  -3  -5  -9  241.08   26.01
   3  -5   9  196.73   24.56
  -3  -5  -9  209.61   20.87
  -3  -5 -10   51.64   13.35
   3  -5  10   23.78    9.56
  -3  -5 -10   48.74   11.50
  -3  -5 -11  105.09   17.74
   3  -5  11   60.62   13.90
  -3  -5 -11   85.29   14.21
  -3  -5 -12   17.37    8.10
   3  -5  12    5.93    3.27
  -3  -5 -12   21.26    7.92
  -3  -5 -13   60.43   13.91
   3  -5  13   44.28   12.14
  -3  -5 -13   49.28   11.48
  -3  -5 -14   15.89    7.14
   3  -5  14    8.94    6.10
  -3  -5 -14   10.09    7.42
   3  -5  15   44.97   12.05
  -3  -5 -15   57.50   13.19
   3  -5  16    0.20    2.26
  -3  -5 -16    8.60    6.21
   3  -5  17   42.44   11.85
  -3  -5 -17   45.19   12.32
   3  -5  18    4.85    4.45
  -3  -5 -18    5.22    4.90
   3  -5  19   25.25    9.79
  -3  -5 -19   35.03   10.55
   3  -5  20   -4.47    4.69
  -3  -5 -20    5.51    3.83
   3  -5  21   17.79    7.98
  -3  -5 -21   21.79    8.68
   3  -5  22   -0.88    3.73
  -3  -5 -22   -0.99    1.93
   3  -5  23   13.70    7.31
  -3  -5 -23   22.24    9.00
   3  -5  24    0.89    2.15
  -3  -5 -24    4.88    6.03
   3  -5  25    2.51    3.72
  -3  -5 -25   -0.42    4.31
   3  -5  26   -3.03    4.27
  -3  -5 -26    7.92    5.88
   3  -5  27   11.50    7.18
  -3  -5 -27   14.50    9.22
   3  -5  28    0.72    0.81
   3  -4 -32    3.87    1.85
   3  -4 -31   10.74    7.30
   3  -4 -30    1.25    2.03
   3  -4 -29    2.16    3.00
   3  -4 -28    0.85    2.37
   3  -4 -27   23.41    9.26
   3  -4 -26   -0.68    4.12
   3  -4 -25   45.25   12.53
   3  -4 -24    1.00    2.17
   3  -4 -23    4.70    4.09
   3  -4 -22    3.00    4.16
   3  -4 -22    4.53    2.93
  -3  -4  21   64.66   14.96
   3  -4 -21   48.97   12.27
   3  -4 -21   49.92    9.01
  -3  -4  20   -1.53    0.65
   3  -4 -20    1.54    2.31
   3  -4 -19   54.21    9.22
   3  -4 -19   59.09   12.81
  -3  -4  18    3.77    2.08
   3  -4 -18    4.30    2.77
   3  -4 -18    1.56    1.72
   3  -4 -18    4.82    3.62
  -3  -4  17   42.39   12.05
   3  -4 -17   49.82    8.91
   3  -4 -17   31.04    5.47
   3  -4 -17   50.21   10.95
   3  -4 -16    0.52    0.53
  -3  -4  16    1.19    3.25
   3  -4 -16    0.57    0.29
   3  -4 -16    2.83    2.78
   3  -4 -15    7.04    2.85
  -3  -4  15    3.89    3.55
   3  -4 -15    8.36    3.10
   3  -4 -15    9.21    4.37
   3  -4 -14    3.70    2.89
  -3  -4  14    1.61    3.16
   3  -4 -14    1.41    1.36
   3  -4 -14    1.99    3.34
   3  -4 -13   18.56    5.49
  -3  -4  13   10.07    4.72
   3  -4 -13   14.84    4.50
   3  -4 -13   15.56    5.68
   3  -4 -12    3.69    2.93
   3  -4 -12    2.79    3.67
  -3  -4  12    8.84    5.73
   3  -4 -12    3.43    2.64
  -3  -4  11   90.42   15.51
   3  -4 -11   88.58   11.29
   3  -4 -11  109.00   12.97
   3  -4 -11   86.27   10.71
   3  -4 -10    3.80    2.75
   3  -4 -10    9.49    4.65
  -3  -4  10    4.79    1.88
  -3  -4  10   13.75    7.14
   3  -4 -10   11.31    5.12
  -3  -4   9  162.32    8.82
  -3  -4   9  179.75   21.12
   3  -4  -9  250.96   20.12
   3  -4  -9  283.17   21.04
   3  -4  -9  258.15   17.45
   3  -4  -8   23.15    7.04
  -3  -4   8   10.15    2.53
  -3  -4   8   29.26   10.19
   3  -4  -8   19.92    5.91
   3  -4  -8   22.57    7.57
   3  -4  -7  283.90   17.03
  -3  -4   7  207.11    9.95
  -3  -4   7  217.61   22.31
   3  -4  -7  256.42   21.20
   3  -4  -7  281.42   21.35
   3  -4  -7  255.26   16.73
   3  -4  -6   23.57    7.65
  -3  -4   6   43.26   11.63
   3  -4  -6   21.63    6.48
  -3  -4   6   22.88    3.84
   3  -4  -6   26.23    8.53
  -3  -4   6   50.87   12.51
   3  -4  -6   11.74    4.48
   3  -4  -5  313.09   22.82
   3  -4  -5  329.99   18.16
  -3  -4   5  257.34   12.28
  -3  -4   5  291.93   25.21
   3  -4  -5  311.07   24.25
  -3  -4   5  311.09   25.87
   3  -4  -5  288.49   17.49
   3  -4  -4   15.63    7.04
  -3  -4   4   37.89   10.77
  -3  -4   4   21.78    3.96
   3  -4  -4   17.53    6.75
  -3  -4   4   40.48   10.70
   3  -4  -4   20.24    5.80
   3  -4  -4   22.40    8.48
   3  -4  -3   47.50    9.49
   3  -4  -3   51.66    7.21
  -3  -4   3   79.43   13.00
  -3  -4   3   69.91    7.11
   3  -4  -3   49.65   10.05
  -3  -4   3   84.70   13.28
   3  -4  -3   41.60    6.88
   3  -4  -2    8.46    3.96
  -3  -4   2   25.01    7.91
  -3  -4   2   23.18    8.40
   3  -4  -2    4.16    2.69
   3  -4  -2   16.21    6.77
  -3  -4   1   89.90   14.32
   3  -4  -1  116.75   11.24
   3  -4  -1  112.14   15.44
  -3  -4   1   95.69   14.19
   3  -4  -1  108.85   11.54
   3  -4  -1  106.66   11.34
   3  -4   0   22.91    6.75
   3  -4   0   52.25    9.31
   3  -4   0   46.81   11.65
   3  -4   0   38.02    7.20
   3  -4   0   32.19    7.08
   3  -4   1  684.12   29.87
   3  -4   1  746.81   29.98
   3  -4   1  730.63   40.01
  -3  -4  -1  712.35   38.81
   3  -4   1  738.82   28.78
   3  -4   1  685.64   29.96
   3  -4   2   54.52   10.25
   3  -4   2   26.56    6.73
   3  -4   2   51.80   12.32
   3  -4   2   35.65    7.17
  -3  -4  -2   31.09    6.36
   3  -4   3   89.25   11.03
   3  -4   3   84.19    9.20
  -3  -4  -3   59.22   11.08
  -3  -4  -3   46.51    6.68
   3  -4   3   90.66   14.69
  -3  -4  -3   62.25    8.60
  -3  -4  -4   26.81    5.23
  -3  -4  -4   58.63    9.18
  -3  -4  -4   58.64   12.66
   3  -4   4   18.82    6.14
   3  -4   4    9.21    3.48
   3  -4   4   20.87    8.18
   3  -4   5  166.59   15.84
  -3  -4  -5  236.58   18.26
   3  -4   5  166.04   19.88
   3  -4   5  156.73   12.31
  -3  -4  -5  256.96   23.63
  -3  -4  -5  176.47   11.51
  -3  -4  -6   14.14    3.40
   3  -4   6    7.86    4.26
  -3  -4  -6   39.50    8.56
  -3  -4  -6   34.70   10.45
   3  -4   6    7.81    4.90
   3  -4   7   45.60    8.74
  -3  -4  -7   79.65   13.56
  -3  -4  -7   71.34   11.03
   3  -4   7   48.42   10.95
  -3  -4  -7   48.79    5.11
  -3  -4  -8   14.97    6.05
  -3  -4  -8    4.91    1.60
  -3  -4  -8   12.00    5.98
   3  -4   8    5.42    4.04
  -3  -4  -9   31.43    7.77
  -3  -4  -9   14.82    1.84
  -3  -4  -9   34.43    8.51
  -3  -4 -10    3.99    3.22
   3  -4  10    0.62    2.37
  -3  -4 -10    2.38    2.70
  -3  -4 -11   56.49   11.68
   3  -4  11   31.29    8.90
  -3  -4 -11   41.32    8.98
   3  -4  12    2.30    2.10
  -3  -4 -12    3.82    2.92
   3  -4  13    1.13    1.14
  -3  -4 -13    3.98    4.13
   3  -4  14    0.18    0.31
  -3  -4 -14    1.25    0.92
   3  -4  15   34.35    9.97
  -3  -4 -15   17.46    6.55
   3  -4  16    2.42    3.43
  -3  -4 -16   -1.25    2.67
   3  -4  17   20.14    7.12
  -3  -4 -17   11.78    6.00
   3  -4  18   -4.15    4.13
  -3  -4 -18    0.99    3.49
   3  -4  19    8.29    2.93
  -3  -4 -19    2.53    3.24
   3  -4  20   -0.23    3.59
  -3  -4 -20    2.07    5.23
   3  -4  21   28.39    8.91
  -3  -4 -21   33.23    9.77
   3  -4  22    1.82    3.69
  -3  -4 -22    4.89    4.86
   3  -4  23   26.38    8.65
  -3  -4 -23   24.68    9.33
   3  -4  24    3.99    4.15
  -3  -4 -24    3.55    4.71
   3  -4  25    2.50    3.00
  -3  -4 -25   10.51    6.31
   3  -4  26   -0.62    0.26
  -3  -4 -26    1.49    4.60
   3  -4  27    3.48    2.39
   3  -4  28    1.61    3.07
   3  -3 -34   -5.49    4.14
   3  -3 -33    3.07    4.84
   3  -3 -32    7.82    4.06
   3  -3 -31   -0.91    1.06
   3  -3 -30   -0.49    2.78
   3  -3 -29   18.02    7.98
   3  -3 -28   -5.13    4.94
   3  -3 -27   17.38    7.60
   3  -3 -26    2.60    3.75
   3  -3 -25    3.71    2.34
   3  -3 -24    4.34    3.82
   3  -3 -23   11.60    4.24
   3  -3 -23   18.17    6.55
   3  -3 -22    2.73    3.54
   3  -3 -22    4.96    3.53
   3  -3 -21  256.71   26.52
   3  -3 -21  227.95   19.22
   3  -3 -20   11.32    6.55
   3  -3 -20    7.01    4.37
  -3  -3  19  232.42   26.16
   3  -3 -19  253.99   25.61
   3  -3 -19  233.50   19.04
  -3  -3  18    7.72    5.73
   3  -3 -18   15.81    7.77
   3  -3 -18    9.82    4.64
  -3  -3  17   70.81   13.80
   3  -3 -17   78.57   10.75
   3  -3 -17   80.74   13.89
   3  -3 -16    5.93    5.69
  -3  -3  16   10.23    6.29
   3  -3 -16    4.88    3.30
  -3  -3  15  244.24   24.52
   3  -3 -15  227.97   18.35
   3  -3 -15  269.08   24.87
   3  -3 -14    3.52    2.55
   3  -3 -14    4.26    5.31
  -3  -3  14    8.92    5.82
   3  -3 -14    1.68    1.61
  -3  -3  13   61.26    7.69
  -3  -3  13   63.40   12.26
   3  -3 -13   71.73   12.22
   3  -3 -13   47.66    6.71
   3  -3 -13   61.69    9.49
   3  -3 -12    1.45    2.25
  -3  -3  12    5.57    2.39
   3  -3 -12    5.54    4.39
  -3  -3  12    5.27    3.95
   3  -3 -12    2.54    2.13
  -3  -3  11  140.70   17.16
  -3  -3  11  115.64   10.08
   3  -3 -11  112.68   11.26
   3  -3 -11  133.90   13.66
   3  -3 -10    3.02    2.51
  -3  -3  10    6.93    2.87
  -3  -3  10    4.30    3.59
   3  -3 -10    4.99    2.94
   3  -3  -9   37.32    7.70
  -3  -3   9   18.21    4.04
   3  -3  -9   34.45    6.85
  -3  -3   9   24.35    7.24
   3  -3  -9   29.69    5.25
   3  -3  -8    1.25    1.50
   3  -3  -8    1.28    2.08
  -3  -3   8    6.56    2.62
   3  -3  -8    2.93    2.40
  -3  -3   7  213.48   19.96
  -3  -3   7  189.28   11.95
   3  -3  -7  134.77   13.26
   3  -3  -7  143.12   13.95
   3  -3  -7  135.10   10.14
   3  -3  -6   -0.27    0.33
   3  -3  -6    0.99    1.27
   3  -3  -6    2.95    2.59
   3  -3  -5   57.66    9.57
   3  -3  -5   51.70    5.66
  -3  -3   5   57.09    9.93
  -3  -3   5   40.96    5.23
   3  -3  -5   62.06    9.70
  -3  -3   5   55.71   10.18
   3  -3  -5   52.97    5.94
   3  -3  -4    2.27    2.40
  -3  -3   4    0.55    0.44
  -3  -3   4   -0.65    1.67
  -3  -3   4    5.96    4.07
   3  -3  -4    1.33    1.36
   3  -3  -4    0.47    0.55
   3  -3  -4    4.82    3.75
   3  -3  -3   40.79    8.16
   3  -3  -3   40.66    5.21
  -3  -3   3   10.38    2.67
   3  -3  -3   38.51    8.00
  -3  -3   3   13.50    4.71
  -3  -3   3    7.07    4.04
   3  -3  -3   37.17    4.87
   3  -3  -2   10.47    5.08
   3  -3  -2   10.96    4.82
  -3  -3   2   82.55   16.01
  -3  -3   2   59.44    7.83
   3  -3  -2   13.19    4.02
   3  -3  -2   23.38    7.46
  -3  -3   2  123.13   15.91
   3  -3  -2    6.00    2.56
   3  -3  -1 1131.61   40.76
  -3  -3   1 1076.71   33.78
   3  -3  -1 1123.73   37.77
   3  -3  -1 1154.89   28.68
   3  -3  -1 1100.24   41.88
  -3  -3   1 1216.72   45.34
   3  -3  -1 1120.51   29.25
   3  -3   0   17.77    5.90
   3  -3   0    5.76    4.28
   3  -3   0   27.53    9.06
  -3  -3   0   34.10    9.26
  -3  -3   0   26.82    5.83
   3  -3   1  260.55   15.82
   3  -3   1  262.10   18.32
   3  -3   1  260.62   21.17
  -3  -3  -1  166.71   16.50
   3  -3   1  260.46   14.05
  -3  -3  -1  142.28   11.39
  -3  -3  -2    8.95    3.32
   3  -3   2   16.57    5.44
   3  -3   2    8.99    4.49
  -3  -3  -2   17.23    7.45
   3  -3   2    5.08    2.49
   3  -3   2   21.13    7.84
   3  -3   3  372.50   19.73
   3  -3   3  352.91   14.92
  -3  -3  -3  245.58   20.35
   3  -3   3  358.67   25.18
  -3  -3  -3  210.69   12.33
  -3  -3  -4    9.99    2.99
  -3  -3  -4   21.00    8.79
   3  -3   4    4.98    2.12
   3  -3   4   23.65    8.48
  -3  -3  -5  352.42   24.81
  -3  -3  -5  286.25   12.82
  -3  -3  -6   10.41    2.58
  -3  -3  -6   16.65    6.95
   3  -3   6   18.31    7.90
  -3  -3  -7  121.44   14.81
   3  -3   7  159.63   17.95
  -3  -3  -7  125.36   13.85
  -3  -3  -8   32.39    9.17
  -3  -3  -8    9.07    1.72
   3  -3   8   21.93    8.31
  -3  -3  -8   33.71    9.62
   3  -3   9  428.28   30.19
  -3  -3  -9  376.07   25.22
   3  -3  10   20.67    8.63
  -3  -3 -10   37.59   10.37
   3  -3  11  321.08   26.21
  -3  -3 -11  333.54   24.96
   3  -3  12   10.40    5.44
  -3  -3 -12   24.69    8.13
  -3  -3 -13  121.47   15.90
   3  -3  13  102.09   15.25
   3  -3  14    6.60    5.63
  -3  -3 -14   10.64    6.47
  -3  -3 -15  138.62   17.53
   3  -3  15  125.28   17.12
   3  -3  16    2.57    3.21
  -3  -3 -16   14.73    6.56
   3  -3  17   23.50    7.31
  -3  -3 -17   31.39    9.25
   3  -3  18    0.88    2.33
  -3  -3 -18    6.52    4.35
   3  -3  19   31.12    9.35
  -3  -3 -19   36.24   10.27
   3  -3  20    1.93    3.65
  -3  -3 -20    6.19    4.85
   3  -3  21   22.39    8.11
  -3  -3 -21   31.30    9.67
   3  -3  22    5.13    4.19
  -3  -3 -22   11.16    6.13
   3  -3  23   26.29    8.12
   3  -3  24    3.86    3.81
   3  -3  25   -2.20    2.57
   3  -3  26   -1.61    3.31
   3  -3  27    7.97    5.06
   3  -3  31    3.10    6.17
   3  -3  32    6.33    5.45
   3  -2 -36   -1.62    1.74
   3  -2 -35    7.58    5.23
   3  -2 -34    7.16    6.74
   3  -2 -33   13.60    8.62
   3  -2 -32    4.00    1.40
   3  -2 -31    9.79    6.49
   3  -2 -30    2.29    3.64
   3  -2 -29   15.98    8.27
   3  -2 -28    1.79    2.56
   3  -2 -27   55.62   13.57
   3  -2 -26    1.31    1.93
   3  -2 -26   -0.45    0.80
   3  -2 -25   23.28    6.27
   3  -2 -25   24.59    8.43
   3  -2 -24    2.54    2.80
   3  -2 -24    3.32    3.90
   3  -2 -23   22.79    5.89
   3  -2 -23   20.50    7.10
   3  -2 -22    1.83    1.22
   3  -2 -22   -3.12    3.57
   3  -2 -21   20.19    6.74
   3  -2 -21   25.22    6.59
   3  -2 -21   15.25    5.11
   3  -2 -20   -2.46    3.55
   3  -2 -20   -1.35    1.88
   3  -2 -19   50.31   10.66
   3  -2 -19   36.56    4.33
   3  -2 -19   43.44    8.44
   3  -2 -18    0.58    0.72
   3  -2 -18    1.21    1.43
   3  -2 -17    3.07    1.44
   3  -2 -17    2.02    1.42
   3  -2 -17    5.71    3.08
  -3  -2  16   -0.74    1.42
  -3  -2  16    2.30    2.41
   3  -2 -16   -1.10    2.43
   3  -2 -16    0.41    0.55
   3  -2 -16    2.10    2.73
  -3  -2  15    3.43    1.54
  -3  -2  15    2.99    3.67
   3  -2 -15    8.98    3.53
   3  -2 -15    8.99    2.78
   3  -2 -15   10.96    4.13
  -3  -2  14    0.69    0.78
   3  -2 -14    1.71    2.96
   3  -2 -14    1.05    1.28
  -3  -2  14    2.25    3.61
   3  -2 -14    1.44    1.92
  -3  -2  13   69.98    8.98
  -3  -2  13   72.55   12.00
   3  -2 -13   88.17   12.67
   3  -2 -13   90.86   10.99
   3  -2 -13   86.58    8.66
   3  -2 -12    1.19    1.91
  -3  -2  12    0.99    1.74
   3  -2 -12   -0.12    0.70
  -3  -2  12    0.61    1.57
  -3  -2  11  133.56   15.33
  -3  -2  11  132.13   11.68
   3  -2 -11  182.07   15.48
   3  -2 -11  194.54   13.32
   3  -2 -10    4.19    3.01
  -3  -2  10    0.87    1.29
   3  -2 -10    3.36    2.31
  -3  -2  10    3.05    2.95
   3  -2 -10    3.17    2.47
  -3  -2   9  376.11   24.88
  -3  -2   9  374.59   18.91
   3  -2  -9  510.50   20.73
   3  -2  -9  573.85   25.95
   3  -2  -9  561.84   23.82
   3  -2  -8    7.07    3.21
   3  -2  -8    6.74    3.68
  -3  -2   8    4.50    2.75
  -3  -2   8    4.15    3.86
   3  -2  -8    7.71    3.62
  -3  -2   7  330.83   16.92
  -3  -2   7  345.22   22.56
   3  -2  -7  392.72   19.53
   3  -2  -7  417.83   22.27
   3  -2  -7  395.55   20.10
  -3  -2   6   22.06    7.52
  -3  -2   6    8.66    3.74
   3  -2  -6   15.59    4.86
   3  -2  -6   11.53    4.54
   3  -2  -6   11.96    5.17
  -3  -2   5  949.38   35.60
  -3  -2   5  935.73   28.14
   3  -2  -5  925.89   31.11
   3  -2  -5  958.51   33.38
   3  -2  -5  938.99   31.52
   3  -2  -4    7.47    3.98
   3  -2  -4    3.97    3.33
  -3  -2   4   12.65    4.65
   3  -2  -4    4.97    3.63
  -3  -2   4    6.77    3.02
  -3  -2   4    5.49    4.11
   3  -2  -4    4.30    3.59
  -3  -2   3  285.88   17.18
   3  -2  -3  340.94   20.19
   3  -2  -3  351.09   20.93
  -3  -2   3  302.71   19.49
  -3  -2   3  279.01   15.38
   3  -2  -3  341.22   19.60
  -3  -2   3  312.96   20.74
  -3  -2   3  294.37   20.76
   3  -2  -2    4.88    4.03
  -3  -2   2   17.09    5.01
   3  -2  -2    5.50    3.77
  -3  -2   2    8.47    3.65
  -3  -2   2   17.30    6.71
   3  -2  -2    9.54    4.71
  -3  -2   2   24.15    7.25
   3  -2  -2   14.59    5.32
  -3  -2   1  797.21   26.58
   3  -2  -1  866.68   32.38
   3  -2  -1  872.36   31.50
   3  -2  -1  837.20   31.90
   3  -2  -1  866.50   31.98
  -3  -2   1  822.67   32.79
  -3  -2   1  812.01   34.13
  -3  -2   0   27.10    5.58
   3  -2   0   13.23    5.54
   3  -2   0    7.15    3.95
   3  -2   0   20.58    7.20
   3  -2   0   13.87    5.70
  -3  -2   0   37.63    9.19
  -3  -2   0   35.30    8.51
  -3  -2  -1  847.43   25.43
   3  -2   1  850.57   30.53
   3  -2   1  814.28   32.89
  -3  -2  -1  863.16   33.22
   3  -2   1  851.55   31.95
  -3  -2  -1  860.83   35.70
  -3  -2  -2    5.15    3.68
   3  -2   2   16.17    6.12
  -3  -2  -2   11.48    3.48
  -3  -2  -2   14.99    6.30
   3  -2   2    3.22    1.28
   3  -2   2    7.69    3.74
  -3  -2  -3  284.80   13.48
  -3  -2  -3  267.45   20.09
  -3  -2  -3  280.39   19.20
  -3  -2  -4    9.19    2.71
  -3  -2  -4   16.04    6.50
   3  -2   4    9.56    5.18
  -3  -2  -5  372.53   22.66
   3  -2   5  330.60   22.39
  -3  -2  -5  329.58   12.97
  -3  -2  -6    8.77    2.48
   3  -2   6    4.89    3.28
  -3  -2  -7  186.87   16.47
  -3  -2  -7  158.03    7.85
   3  -2   8    3.12    2.14
   3  -2   9   40.31    8.31
   3  -2  10    0.17    1.81
   3  -2  11   89.64   12.91
   3  -2  12    0.64    1.09
   3  -2  13   12.44    5.06
   3  -2  14   -1.24    2.41
   3  -2  15   34.21    8.19
   3  -2  16    0.12    0.32
   3  -2  17   81.77   13.18
   3  -2  18    3.57    3.81
   3  -2  19   30.70    7.90
   3  -2  20    6.67    4.32
   3  -2  21  117.22   16.35
   3  -2  22    1.18    2.04
   3  -2  23   13.78    6.15
   3  -2  24    4.06    4.04
   3  -2  25   46.92   13.77
   3  -2  25   40.20    9.67
   3  -2  26    6.32    6.05
   3  -2  26    0.85    2.08
   3  -2  27   20.64    9.92
   3  -2  27   13.58    6.07
   3  -2  28   10.18    7.50
   3  -2  29   25.04   10.94
   3  -2  30    4.63    6.08
   3  -2  31   25.60   10.86
   3  -2  32   -1.35    2.19
   3  -2  33    9.59    6.80
   3  -1 -37   14.47    7.91
  -3  -1  36   -1.53    2.94
   3  -1 -36   -0.35    2.59
  -3  -1  35   15.44    9.49
   3  -1 -35    4.53    6.43
   3  -1 -34   -1.35    4.19
   3  -1 -33    1.19    3.37
   3  -1 -32    7.25    6.33
   3  -1 -31    5.20    3.54
   3  -1 -30   -0.41    1.76
   3  -1 -29   12.02    5.22
   3  -1 -29   14.24    7.02
   3  -1 -28    1.11    1.90
   3  -1 -28   -1.42    2.61
   3  -1 -27   27.68    7.30
   3  -1 -27   29.35    9.37
   3  -1 -26    0.82    0.91
   3  -1 -26   -0.55    0.93
   3  -1 -25    7.82    4.43
   3  -1 -25    7.48    4.65
   3  -1 -24   -0.14    0.89
   3  -1 -24   -5.27    4.25
  -3  -1  23   26.29    5.16
   3  -1 -23   43.46    8.98
   3  -1 -23   51.38   11.30
   3  -1 -22    5.89    3.79
   3  -1 -22   -2.92    2.93
   3  -1 -21  136.23   15.59
   3  -1 -21  129.95   17.23
   3  -1 -20    3.87    3.58
   3  -1 -20    4.53    2.40
   3  -1 -19   85.40   12.06
   3  -1 -19   85.86   13.12
   3  -1 -18    0.82    1.84
   3  -1 -18    2.83    2.45
   3  -1 -17  293.04   21.71
  -3  -1  17  284.14   22.13
   3  -1 -17  314.15   24.34
   3  -1 -16    1.21    2.02
  -3  -1  16    1.89    2.81
   3  -1 -16    0.98    0.70
   3  -1 -16   -1.04    1.65
  -3  -1  15  258.34   19.45
   3  -1 -15  261.40   21.42
   3  -1 -15  244.69   18.89
   3  -1 -15  229.35    9.75
   3  -1 -14    1.49    1.89
  -3  -1  14    2.12    2.18
   3  -1 -14    1.88    2.34
   3  -1 -14    1.51    2.24
   3  -1 -14    0.83    1.03
  -3  -1  13  750.46   34.64
  -3  -1  13  775.45   32.44
   3  -1 -13  796.26   30.20
   3  -1 -13  856.76   34.13
   3  -1 -13  806.63   20.67
   3  -1 -12    3.61    2.55
  -3  -1  12    4.62    3.85
  -3  -1  12    4.96    3.55
   3  -1 -12    0.30    1.59
   3  -1 -12    2.46    2.86
   3  -1 -12    0.88    0.85
   3  -1 -11  791.06   31.35
  -3  -1  11  670.62   28.25
   3  -1 -11  749.61   25.83
  -3  -1  11  689.01   31.35
  -3  -1  10    8.51    4.17
   3  -1 -10    2.38    1.87
   3  -1 -10    2.75    1.96
  -3  -1  10    4.16    3.18
   3  -1  -9   17.58    4.52
   3  -1  -9   19.63    3.52
  -3  -1   9   41.06    7.05
  -3  -1   9   45.01    7.10
   3  -1  -8    1.76    1.37
  -3  -1   8    1.46    2.09
   3  -1  -8    0.82    1.41
  -3  -1   8    2.17    1.76
   3  -1  -7   50.71    7.55
   3  -1  -7   56.59    4.77
  -3  -1   7  135.99   11.67
   3  -1  -7   55.87    8.78
  -3  -1   7  138.81   12.07
   3  -1  -6    0.58    0.73
  -3  -1   6    3.50    2.57
  -3  -1   6    2.19    2.48
   3  -1  -6    2.49    1.98
   3  -1  -6    2.99    2.57
  -3  -1   6    2.87    2.36
  -3  -1   5   20.63    4.43
   3  -1  -5   77.93    8.94
  -3  -1   5   18.36    4.51
  -3  -1   5   19.73    4.48
   3  -1  -5   75.34    9.82
  -3  -1   4    1.46    1.21
   3  -1  -4    1.38    1.86
  -3  -1   4    1.24    1.05
   3  -1  -4   -0.26    0.92
  -3  -1   4    1.96    2.10
   3  -1  -3   85.12    9.81
  -3  -1   3   96.02    9.11
  -3  -1   3   99.50    9.52
  -3  -1   3  101.91    9.95
   3  -1  -3   76.86    8.84
  -3  -1   3   99.58   10.09
  -3  -1   2   -0.46    0.78
   3  -1  -2    1.15    1.62
   3  -1  -2    4.11    2.40
   3  -1  -2    0.87    1.43
  -3  -1   2    0.52    0.73
  -3  -1   2   -0.49    0.80
   3  -1  -1  205.71   14.36
  -3  -1   1  137.27   10.81
   3  -1  -1  214.80   15.11
  -3  -1   1  137.97   11.31
   3  -1  -1  199.64   13.73
  -3  -1   1  137.84   11.71
  -3  -1   1  131.87   11.72
  -3  -1   0    1.61    1.57
   3  -1   0    0.56    1.08
   3  -1   0    0.38    0.67
   3  -1   0    2.48    2.91
  -3  -1   0    2.02    2.24
  -3  -1   0    0.37    1.03
   3  -1   0    0.45    0.56
   3  -1   1  442.23   21.41
   3  -1   1  443.33   21.17
  -3  -1  -1  418.24   17.48
  -3  -1  -1  435.64   21.20
   3  -1   1  431.10   12.98
  -3  -1  -1  428.56   19.85
  -3  -1  -2    1.75    1.55
   3  -1   2    1.02    1.71
   3  -1   2    1.04    1.12
  -3  -1  -2    1.72    2.19
   3  -1   2    0.31    1.07
   3  -1   2    3.03    2.98
  -3  -1  -2    2.08    2.05
   3  -1   3  383.48   20.79
   3  -1   3  386.02   19.89
  -3  -1  -3  395.79   19.15
   3  -1   3  372.32   15.22
  -3  -1  -3  403.24   20.84
  -3  -1  -3  370.11   15.67
  -3  -1  -4    1.59    1.85
   3  -1   4    4.40    3.48
  -3  -1  -4    0.28    0.17
   3  -1   4    1.52    1.74
  -3  -1  -4   -0.11    0.58
   3  -1   4    1.98    1.84
   3  -1   5  493.45   24.71
   3  -1   5  496.70   23.36
  -3  -1  -5  515.81   22.86
  -3  -1  -5  499.50   17.42
  -3  -1  -5  530.11   25.22
   3  -1   5  469.51   20.65
   3  -1   6    4.75    3.19
   3  -1   6    5.59    3.87
  -3  -1  -6    4.08    3.22
   3  -1   6    1.28    1.47
   3  -1   7  258.73   16.83
  -3  -1  -7  236.12   18.04
   3  -1   7  250.00   16.91
   3  -1   7  264.22   18.63
   3  -1   8    5.67    4.10
   3  -1   8    2.12    2.42
   3  -1   9 1337.92   42.85
   3  -1   9 1267.77   38.63
   3  -1  10    7.58    4.57
   3  -1  11  574.50   28.96
   3  -1  12    7.61    4.35
  -3  -1 -13  390.55   22.24
   3  -1  13  429.71   25.77
   3  -1  13  428.51   28.59
   3  -1  14    6.05    3.63
  -3  -1 -14    2.70    2.36
   3  -1  14    5.06    4.03
   3  -1  15  149.43   16.04
  -3  -1 -15  142.88   13.47
   3  -1  15  163.47   19.32
   3  -1  16    0.77    1.11
   3  -1  16    1.49    2.70
  -3  -1 -16    2.73    2.06
   3  -1  17   57.86    9.97
  -3  -1 -17   47.54    6.94
   3  -1  17   58.79   12.26
  -3  -1 -18   -0.39    1.05
   3  -1  18    0.59    1.24
   3  -1  18    2.21    3.10
  -3  -1 -19   11.67    3.43
   3  -1  19   10.59    4.80
   3  -1  19   18.02    7.09
   3  -1  20    0.79    3.40
  -3  -1 -20    1.43    1.42
   3  -1  21   33.41   10.18
  -3  -1 -21   16.49    4.26
   3  -1  22    5.89    5.56
  -3  -1 -22    2.27    1.34
   3  -1  23  151.52   23.22
  -3  -1 -23  155.65   14.65
  -3  -1 -24    1.51    1.43
   3  -1  24    3.44    2.49
  -3  -1 -25    6.55    2.48
   3  -1  25   14.67    7.93
   3  -1  26    0.52    3.03
   3  -1  27   57.98   15.32
   3  -1  28    0.83    2.02
   3  -1  29    6.85    6.40
   3  -1  30    3.02    4.04
   3  -1  31    7.61    4.94
   3  -1  32    4.34    7.23
   3  -1  33   15.71    9.20
   3  -1  34    6.30    2.66
  -3   0  37    3.52    3.83
  -3   0  36    4.54    5.26
   3   0 -36    2.92    3.75
  -3   0  35    7.83    5.74
   3   0 -35   18.81    9.16
  -3   0  34    2.41    3.33
   3   0 -34    7.76    6.13
  -3   0  33   37.77   13.38
   3   0 -33   31.64   10.88
   3   0 -32    1.34    0.60
   3   0 -32    5.83    4.92
  -3   0  31   42.43   13.25
   3   0 -31   30.89    9.14
   3   0 -31   39.64   11.25
   3   0 -30   -1.19    1.30
   3   0 -30    2.96    4.31
  -3   0  29   69.45   16.59
   3   0 -29   54.80   11.77
   3   0 -29   47.12   11.94
   3   0 -28    0.92    3.38
   3   0 -28    0.30    0.28
   3   0 -27    8.13    4.84
   3   0 -27   12.57    5.92
   3   0 -26   -0.92    1.87
   3   0 -26   -0.90    2.47
   3   0 -25   40.29    9.03
   3   0 -25   46.87   11.03
   3   0 -24    1.20    2.12
   3   0 -24    0.42    4.16
   3   0 -23    5.60    2.44
   3   0 -23    1.14    2.00
   3   0 -22    0.27    0.47
   3   0 -22    0.80    1.18
   3   0 -21   20.52    6.76
   3   0 -21   24.95    6.84
  -3   0  21    9.43    1.72
   3   0 -20   -3.47    3.06
   3   0 -20    1.37    2.47
   3   0 -19    0.32    2.63
   3   0 -19    3.97    1.97
   3   0 -18   -1.59    2.22
   3   0 -18    0.46    1.31
  -3   0  17   84.04   12.70
   3   0 -17   80.32   11.49
   3   0 -17   85.89   12.10
  -3   0  16    2.51    3.12
   3   0 -16   -0.56    1.19
   3   0 -16    1.45    2.10
  -3   0  15    3.83    2.28
   3   0 -15    4.90    2.59
   3   0 -15    4.97    3.81
  -3   0  14   -0.04    0.10
   3   0 -14    0.76    0.64
   3   0 -14    1.20    2.05
   3   0 -14    1.02    2.50
   3   0 -13   64.93    9.53
  -3   0  13   72.70   10.90
   3   0 -13   75.43   10.52
   3   0 -13   69.51   10.26
  -3   0  12    2.91    2.83
   3   0 -12    2.88    2.98
   3   0 -12    3.79    3.01
   3   0 -12    3.92    3.27
   3   0 -11 2406.25   56.06
   3   0 -11 2283.80   50.33
  -3   0  11 2420.11   56.93
   3   0 -10    1.51    1.86
   3   0 -10    2.86    2.99
  -3   0  10    0.55    0.44
   3   0  -9 1155.46   37.00
   3   0  -9 1060.61   30.81
  -3   0   9 1153.86   38.63
   3   0  -9 1068.43   38.45
   3   0  -8    1.34    1.52
   3   0  -8    1.66    1.56
  -3   0   8    1.50    1.86
  -3   0   8    1.06    0.99
  -3   0   8    0.81    1.11
   3   0  -8    0.77    1.41
  -3   0   7   52.17    8.14
   3   0  -7   45.64    7.20
  -3   0   7   51.83    8.07
  -3   0   7   48.62    6.22
   3   0  -7   38.40    7.22
   3   0  -7   39.57    5.49
   3   0  -6    2.45    1.49
  -3   0   6    0.35    1.14
  -3   0   6    3.82    2.56
   3   0  -6    2.27    2.15
  -3   0   6    3.58    2.88
   3   0  -6    0.90    1.82
   3   0  -5  259.13   16.34
  -3   0   5  250.72   16.03
  -3   0   5  255.86   17.07
  -3   0   5  253.73   11.99
   3   0  -5  241.50   11.65
   3   0  -5  255.72   16.75
  -3   0   4   -0.40    0.22
  -3   0   4    2.01    2.22
   3   0  -4    2.91    2.58
  -3   0   4    1.03    1.58
   3   0  -4    2.96    2.29
   3   0  -3  323.10   17.60
  -3   0   3  308.94   17.22
  -3   0   3  324.26   13.58
  -3   0   3  320.50   12.37
  -3   0   3  332.42   18.44
   3   0  -3  332.35   18.29
   3   0  -2    1.13    1.74
  -3   0   2    0.97    1.11
  -3   0   2   -0.22    0.51
   3   0  -2    0.09    0.94
  -3   0   2    0.15    0.59
   3   0  -1  121.09   10.11
  -3   0   1  120.52   10.22
  -3   0   1  119.96    8.17
   3   0  -1  126.05    8.38
   3   0  -1  123.55   10.99
  -3   0   1  124.74   11.32
  -3   0   0    0.48    1.35
   3   0   0    1.73    1.96
   3   0   0    0.64    1.20
   3   0   0    0.57    1.45
  -3   0   0   -0.11    0.27
  -3   0   0    0.96    2.31
  -3   0  -1 1975.65   40.54
   3   0   1 1868.96   38.68
  -3   0  -1 1915.13   31.92
   3   0   1 1897.10   32.26
   3   0   1 1913.66   35.25
  -3   0  -1 1915.14   34.76
  -3   0  -1 1988.48   45.55
  -3   0  -2    0.96    1.07
   3   0   2    2.33    2.20
   3   0   2    0.22    0.55
  -3   0  -2    0.32    0.75
   3   0   2   -0.78    0.93
  -3   0  -2   -0.52    0.49
   3   0   3  882.50   27.04
  -3   0  -3  877.00   26.50
   3   0   3  899.17   27.00
  -3   0  -3  891.57   26.26
  -3   0  -3  885.89   21.68
  -3   0  -4    1.54    1.55
   3   0   4    0.91    1.13
  -3   0  -4   -0.16    0.65
   3   0   4    2.77    2.43
  -3   0  -5  521.03   23.46
   3   0   5  529.25   21.11
   3   0   5  543.19   21.35
   3   0   5  534.59   23.19
  -3   0  -5  531.22   22.25
  -3   0  -6    5.97    3.30
  -3   0  -6    5.38    3.16
   3   0   6    3.93    3.18
   3   0   6    2.68    1.94
  -3   0  -7  623.07   26.46
   3   0   7  609.28   22.93
   3   0   7  630.02   27.62
  -3   0  -7  634.04   26.59
   3   0   8    2.07    2.67
  -3   0  -8    3.83    2.89
  -3   0  -8    2.28    2.56
   3   0   8    1.56    1.32
  -3   0  -9  308.23   19.21
  -3   0  -9  341.09   18.31
   3   0   9  301.63   16.40
   3   0   9  331.45   22.20
  -3   0 -10    3.08    2.61
   3   0  10    2.54    2.45
  -3   0 -10    1.09    1.60
   3   0  10    0.26    1.48
  -3   0 -11  180.82   15.15
  -3   0 -11  182.02   14.12
   3   0  11  197.31   13.71
   3   0  11  199.10   18.58
  -3   0 -12   -1.02    1.15
  -3   0 -12    0.34    0.92
   3   0  12    0.07    0.28
  -3   0 -13   42.05    7.42
   3   0  13   49.71    7.03
  -3   0 -13   44.02    7.12
   3   0  13   48.60   10.11
   3   0  14    0.39    0.54
  -3   0 -14   -1.14    0.64
   3   0  14    2.66    4.38
   3   0  15   74.08    9.27
  -3   0 -15   82.74   10.59
   3   0  15   93.66   14.94
  -3   0 -16    3.01    3.56
   3   0  16    4.19    4.87
  -3   0 -17    2.15    0.87
   3   0  17    5.90    4.72
  -3   0 -18   -0.79    1.32
   3   0  18    0.55    1.01
  -3   0 -19    0.11    2.21
   3   0  19    3.04    2.18
  -3   0 -20   -1.70    2.33
   3   0  20    6.36    5.35
  -3   0 -21  147.14   15.77
   3   0  21  159.69   22.50
  -3   0 -22   -0.18    1.86
   3   0  22   -0.41    2.59
  -3   0 -23    8.11    3.76
   3   0  23   15.79    7.78
  -3   0 -24   -0.64    1.52
   3   0  24    5.44    5.39
  -3   0 -25   92.66   13.44
   3   0  25  108.29   20.58
   3   0  26    2.88    2.05
  -3   0 -26    5.94    3.56
   3   0  27   30.02   10.78
  -3   0 -27   18.94    6.15
   3   0  28    2.26    1.85
  -3   0 -28   -1.01    1.75
   3   0  29    8.84    6.04
   3   0  30    2.82    4.10
   3   0  31   13.55    7.43
   3   0  32   -0.39    4.32
   3   0  33    4.53    4.91
   3   0  34   -3.74    6.03
  -3   1  37   16.72    9.74
  -3   1  36    1.17    3.83
  -3   1  35    1.37    4.58
  -3   1  34   -5.83    5.30
   3   1 -34   -3.73    4.51
  -3   1  33    4.69    6.07
   3   1 -33    3.79    3.46
  -3   1  32   -2.58    3.30
   3   1 -32    0.43    1.28
   3   1 -32    4.05    4.48
  -3   1  31   13.60    8.09
   3   1 -31    5.88    4.46
   3   1 -31    3.07    3.36
  -3   1  30    2.14    3.48
   3   1 -30    0.39    2.84
   3   1 -30    7.11    5.64
  -3   1  29   17.11    8.33
   3   1 -29    8.27    5.89
   3   1 -29    8.97    5.20
  -3   1  28   -4.27    4.37
   3   1 -28    2.59    3.63
   3   1 -28   -0.49    2.37
  -3   1  27   27.60   10.01
   3   1 -27   29.03    9.07
   3   1 -27   22.67    7.10
  -3   1  26   -0.60    2.88
   3   1 -26   -1.16    2.65
   3   1 -26    2.33    2.77
  -3   1  25   12.11    6.79
   3   1 -25    4.29    3.21
   3   1 -25    4.15    2.58
  -3   1  24    1.06    3.02
   3   1 -24   -0.33    2.62
   3   1 -24    0.61    2.49
  -3   1  23   70.42   14.16
   3   1 -23   52.62   10.84
   3   1 -23   44.02    9.44
  -3   1  22   -0.07    2.18
   3   1 -22   -3.37    2.34
   3   1 -22    1.94    2.87
  -3   1  21  148.79   19.45
   3   1 -21  111.34   15.49
   3   1 -21  116.63   15.06
   3   1 -20   -1.84    2.18
   3   1 -20   -0.36    1.10
   3   1 -19   89.92   12.19
   3   1 -19   88.43   13.66
   3   1 -18   -0.73    0.84
   3   1 -18   -0.72    1.69
  -3   1  17  299.57   25.03
   3   1 -17  288.07   20.29
   3   1 -17  291.02   23.64
  -3   1  16    1.48    2.47
   3   1 -16    1.40    1.84
   3   1 -16    1.24    0.93
   3   1 -16    6.09    4.09
  -3   1  15  204.53   19.67
   3   1 -15  222.10   16.16
   3   1 -15  230.32   20.25
   3   1 -15  197.64    9.70
  -3   1  14   -0.03    2.28
   3   1 -14    1.09    1.85
   3   1 -14    0.20    0.22
  -3   1  14    0.27    0.48
   3   1 -14    3.15    3.68
   3   1 -13  743.12   27.37
  -3   1  13  739.37   18.99
   3   1 -13  765.44   35.28
   3   1 -13  673.99   19.45
  -3   1  12    4.27    3.94
   3   1 -12    2.93    1.79
   3   1 -12    2.53    2.35
  -3   1  12    0.92    1.06
   3   1 -12    4.16    4.06
   3   1 -11  760.59   26.73
  -3   1  11  739.00   21.35
   3   1 -11  744.60   33.34
   3   1 -11  698.20   21.71
   3   1 -10    6.58    4.22
   3   1 -10    5.20    3.42
  -3   1  10    2.62    3.02
   3   1 -10    3.97    2.13
   3   1 -10    4.84    2.58
   3   1 -10    5.44    3.24
  -3   1  10    1.46    1.49
  -3   1   9    9.75    3.68
   3   1  -9   32.35    6.50
  -3   1   9   10.41    3.95
   3   1  -9   32.41    6.25
   3   1  -9   27.73    5.80
  -3   1   9    7.58    2.49
   3   1  -9   28.25    4.72
   3   1  -8    3.71    3.17
  -3   1   8    2.23    2.33
  -3   1   8    1.55    2.42
   3   1  -8    2.14    1.94
   3   1  -8    4.47    2.42
   3   1  -8    2.20    2.16
  -3   1   8    2.47    1.81
   3   1  -7  164.94   13.31
   3   1  -7  170.14   13.56
  -3   1   7   83.16   10.47
  -3   1   7   72.49    7.80
  -3   1   7   73.33    9.55
   3   1  -7  192.21   15.14
  -3   1   6    2.24    2.03
   3   1  -6    4.16    2.76
   3   1  -6    4.11    2.54
  -3   1   6    1.61    1.76
   3   1  -6    2.81    2.28
  -3   1   6    1.41    1.45
  -3   1   5   60.37    8.81
   3   1  -5    7.63    2.69
  -3   1   5   56.50    7.09
   3   1  -5    9.00    3.29
  -3   1   5   57.33    7.93
  -3   1   4    3.04    2.25
   3   1  -4    4.43    2.64
   3   1  -4    1.45    1.61
  -3   1   4    1.41    2.11
   3   1  -4    1.15    1.68
  -3   1   4    3.16    2.13
  -3   1   3   79.95    9.44
   3   1  -3  114.28   10.34
  -3   1   3   74.00    8.59
   3   1  -3  118.80   11.25
  -3   1   3   79.06    9.13
   3   1  -3  115.92   10.52
  -3   1   2    1.16    1.40
   3   1  -2    1.15    1.66
  -3   1   2    0.74    1.39
   3   1  -2    0.91    1.48
  -3   1   2    2.35    2.30
  -3   1   1  219.48   14.88
   3   1  -1  155.21   11.14
  -3   1   1  232.07   15.82
  -3   1   1  228.59   15.13
   3   1  -1  157.30   12.42
   3   1  -1  150.12   12.26
  -3   1   0    0.60    1.52
   3   1   0    0.92    1.24
  -3   1   0   -0.40    0.79
   3   1   0   -0.01    0.20
   3   1   0    0.57    1.63
  -3   1   0    1.36    2.16
   3   1   1  382.60   16.53
  -3   1  -1  392.57   20.51
  -3   1  -1  390.22   20.51
   3   1   1  350.00   17.92
   3   1   1  377.94   20.02
   3   1   2    2.63    2.00
  -3   1  -2   -0.35    0.97
   3   1   2    1.13    1.38
  -3   1  -2    2.65    2.41
   3   1   2    1.82    2.23
  -3   1  -3  359.96   20.34
   3   1   3  370.07   15.16
   3   1   3  391.39   21.32
   3   1   3  378.76   18.69
   3   1   4    2.16    1.67
   3   1   4    0.65    2.00
  -3   1  -4    1.63    2.05
  -3   1  -5  445.54   23.56
   3   1   5  458.59   16.38
   3   1   5  473.25   24.32
  -3   1  -5  470.23   23.03
   3   1   6    2.78    1.79
  -3   1  -6    4.11    2.91
   3   1   6    3.09    3.03
  -3   1  -6    3.43    3.32
   3   1   7  350.15   20.62
  -3   1  -7  380.43   22.28
   3   1   7  324.12   13.81
   3   1   7  333.68   22.32
  -3   1  -7  380.92   21.52
   3   1   8    4.39    2.13
  -3   1  -8    3.47    4.09
   3   1   8    1.33    1.34
  -3   1  -8    3.05    3.14
   3   1   8    6.14    5.05
  -3   1  -9 1415.85   44.29
  -3   1  -9 1508.01   43.25
   3   1   9 1286.22   28.67
   3   1   9 1443.24   48.92
   3   1   9 1276.44   28.46
  -3   1 -10    1.56    3.33
   3   1  10    3.67    1.90
   3   1  10   10.68    6.12
   3   1  11  478.22   30.02
   3   1  11  410.18   16.35
   3   1  12    4.22    2.34
  -3   1 -12    3.71    3.66
   3   1  12   11.26    6.73
   3   1  13  452.47   31.69
   3   1  13  407.53   17.01
  -3   1 -13  427.58   25.35
   3   1  14    1.28    1.07
  -3   1 -14    3.37    3.30
   3   1  14    1.02    2.03
   3   1  15  190.72   21.36
   3   1  15  162.07   11.21
  -3   1 -15  161.49   16.44
   3   1  16   -1.68    2.47
   3   1  16    0.40    0.96
  -3   1 -16   -1.19    2.22
   3   1  17   44.58    6.12
  -3   1 -17   39.09    8.31
   3   1  17   46.52   11.31
   3   1  18   -0.79    0.15
  -3   1 -18    0.07    1.38
   3   1  18    1.58    2.37
  -3   1 -19    9.44    3.48
   3   1  19   12.71    3.47
[truncated: 1,446,362 more chars]
