# Supplementary material for: Revisiting the bromination of 3β-hydroxycholest-5-ene with CBr4/PPh3 and the subsequent azidolysis of the resulting bromide, disparity in stereochemical behavior
Source: Beilstein J Org Chem. 2023 Jan 27;19:91–9. doi: 10.3762/bjoc.19.9 (PMC9887750; doi:10.3762/bjoc.19.9)
Supplement: File 2 — Crystallographic information files for compounds 4 and 9. [file Beilstein_J_Org_Chem-19-91-s002.zip › 9.cif]

data_2
_audit_creation_date               2022-04-08
_audit_creation_method
;
Olex2 1.2
(compiled 2018.05.29 svn.r3508 for OlexSys, GUI svn.r5506)
;
_shelxl_version_number             2014/6
_publ_contact_author_address      
;
Department of Chemistry
Nanoscience Center
University of Jyvaskyla
P.O. Box 35
Jyvaskyla FI-40014
Finland
;
_publ_contact_author_email        'kari.t.rissanen@jyu.fi'
_publ_contact_author_name         'K. T. Rissanen'
_publ_contact_author_phone        '+358 50562372199'
_publ_section_title 

; Crystal structure of C~27~H~44~ (MA-Compound2)
;

loop_ 
 _publ_author_name 
 _publ_author_address 

 'M. Aly' # Author 1 
;
Department of Chemistry
Nanoscience Center
University of Jyvaskyla
P.O. Box 35
Jyvaskyla FI-40014
Finland
; 
 'K. Rissanen' # Author 2 
; 
Department of Chemistry
Nanoscience Center
University of Jyvaskyla
P.O. Box 35
Jyvaskyla FI-40014
Finland
; 
'J. S. Ward' # Author 3 
; 
Department of Chemistry
Nanoscience Center
University of Jyvaskyla
P.O. Box 35
Jyvaskyla FI-40014
Finland
; 
 
_publ_section_abstract 

; 
The crystal structure of C~27~H~44~ (MA-Compound2) is reported.
; 
 
_publ_section_comment 
; 
The asymmetric cell contained one molecule of C~27~H~44~. The absolute 
configuration of the structure was assigned based on an unchanging 
chiral centre in the synthetic procedure. The Flack parameter gave a 
nonsensical value due to the use of Mo radiation on an enantiopure 
light atom structure and, as per convention, was omitted from the 
final CIF.
;

_publ_section_exptl_prep 
# Brief details or a reference. Include solvent if known 
; 
The title compound was recrystallised by MA. 
The sample ID is MA-Compound2.
; 

_publ_section_references
;
Dolomanov, O.V., Bourhis, L.J., Gildea, R.J, Howard, J.A.K. & Puschmann, H.
 (2009), J. Appl. Cryst. 42, 339-341.

Nonius (2001). COLLECT. Nonius BV, Delft, The Netherlands. 
 
Otwinowski, Z. & Minor, W. (1997). Methods in Enzymology, Vol. 276, 
edited by C. W. Carter Jr & R. M. Sweet, pp. 307--326. 
New York: Academic Press.

Sheldrick, G.M. (2015). Acta Cryst. A71, 3-8.

Sheldrick, G.M. (2015). Acta Cryst. C71, 3-8.
;
_chemical_name_common              ?
_chemical_name_systematic          ?
_chemical_formula_moiety           'C27 H44'
_chemical_formula_sum              'C27 H44'
_chemical_formula_weight           368.62
_chemical_absolute_configuration   'syn'
_chemical_melting_point            ?
loop_
  _atom_type_symbol
  _atom_type_description
  _atom_type_scat_dispersion_real
  _atom_type_scat_dispersion_imag
  _atom_type_scat_source
 'C' 'C' 0.0033 0.0016 'International Tables Vol C Tables 4.2.6.8 and 6.1.1.4'
 'H' 'H' 0.0000 0.0000 'International Tables Vol C Tables 4.2.6.8 and 6.1.1.4'

_shelx_space_group_comment
;
The symmetry employed for this shelxl refinement is uniquely defined
by the following loop, which should always be used as a source of
symmetry information in preference to the above space-group names.
They are only intended as comments.
;
_space_group_crystal_system        'orthorhombic'
_space_group_IT_number             19
_space_group_name_H-M_alt          'P 21 21 21'
_space_group_name_Hall             'P 2ac 2ab'
loop_
  _space_group_symop_operation_xyz
 'x, y, z'
 '-x+1/2, -y, z+1/2'
 '-x, y+1/2, -z+1/2'
 'x+1/2, -y+1/2, -z'

_cell_length_a                     7.5850(2)
_cell_length_b                     15.9238(4)
_cell_length_c                     19.4795(4)
_cell_angle_alpha                  90
_cell_angle_beta                   90
_cell_angle_gamma                  90
_cell_volume                       2352.77(10)
_cell_formula_units_Z              4
_cell_measurement_reflns_used      3404
_cell_measurement_temperature      170
_cell_measurement_theta_min        0.407
_cell_measurement_theta_max        28.700
_shelx_estimated_absorpt_T_max     0.986
_shelx_estimated_absorpt_T_min     0.977
_exptl_absorpt_coefficient_mu      0.057
_exptl_absorpt_correction_T_max    0.7458
_exptl_absorpt_correction_T_min    0.5138
_exptl_absorpt_correction_type     multi-scan
_exptl_absorpt_process_details    
 'SADABS-2012/1 (Bruker,2012) was used for absorption correction. wR2(int) was 0.0930 before and 0.0768 after correction. The Ratio of minimum to maximum transmission is 0.6889. The \l/2 correction factor is 0.0015.'
_exptl_absorpt_special_details     ?
_exptl_crystal_colour              colourless
_exptl_crystal_colour_primary      colourless
_exptl_crystal_density_diffrn      1.041
_exptl_crystal_density_meas        ?
_exptl_crystal_density_method      ?
_exptl_crystal_description         block
_exptl_crystal_F_000               824
_exptl_crystal_size_max            0.4
_exptl_crystal_size_mid            0.3
_exptl_crystal_size_min            0.24
_exptl_transmission_factor_max     ?
_exptl_transmission_factor_min     ?
_diffrn_reflns_av_R_equivalents    0.0518
_diffrn_reflns_av_unetI/netI       0.0578
_diffrn_reflns_Laue_measured_fraction_full  0.993
_diffrn_reflns_Laue_measured_fraction_max  0.994
_diffrn_reflns_limit_h_max         8
_diffrn_reflns_limit_h_min         -9
_diffrn_reflns_limit_k_max         20
_diffrn_reflns_limit_k_min         -19
_diffrn_reflns_limit_l_max         24
_diffrn_reflns_limit_l_min         -24
_diffrn_reflns_number              17685
_diffrn_reflns_point_group_measured_fraction_full  0.994
_diffrn_reflns_point_group_measured_fraction_max  0.994
_diffrn_reflns_theta_full          25.242
_diffrn_reflns_theta_max           27.101
_diffrn_reflns_theta_min           2.091
_diffrn_ambient_temperature        170
_diffrn_detector_area_resol_mean   ?
_diffrn_measured_fraction_theta_full  0.993
_diffrn_measured_fraction_theta_max  0.994
_diffrn_measurement_device_type    'Bruker APEX-II CCD'
_diffrn_measurement_method         '\w scans'
_diffrn_radiation_monochromator    'graphite'
_diffrn_radiation_type             MoK\a
_diffrn_radiation_wavelength       0.71073
_diffrn_source                     ?
_reflns_Friedel_coverage           0.758
_reflns_Friedel_fraction_full      0.996
_reflns_Friedel_fraction_max       0.994
_reflns_number_gt                  3861
_reflns_number_total               5169
_reflns_special_details
;
 Reflections were merged by SHELXL according to the crystal
 class for the calculation of statistics and refinement.
 
 _reflns_Friedel_fraction is defined as the number of unique
 Friedel pairs measured divided by the number that would be
 possible theoretically, ignoring centric projections and
 systematic absences.
;
_reflns_threshold_expression       'I > 2\s(I)'
_computing_cell_refinement         ?
_computing_data_collection         ?
_computing_data_reduction          ?
_computing_molecular_graphics      'Olex2 (Dolomanov et al., 2009)'
_computing_publication_material    'Olex2 (Dolomanov et al., 2009)'
_computing_structure_refinement    'ShelXL (Sheldrick, 2015)'
_computing_structure_solution      ?
_refine_diff_density_max           0.275
_refine_diff_density_min           -0.167
_refine_diff_density_rms           0.030
_refine_ls_abs_structure_details
;
 Flack x determined using 1361 quotients [(I+)-(I-)]/[(I+)+(I-)]
 (Parsons, Flack and Wagner, Acta Cryst. B69 (2013) 249-259).
;
_refine_ls_extinction_coef         .
_refine_ls_extinction_method       none
_refine_ls_goodness_of_fit_ref     1.035
_refine_ls_hydrogen_treatment      constr
_refine_ls_matrix_type             full
_refine_ls_number_parameters       249
_refine_ls_number_reflns           5169
_refine_ls_number_restraints       0
_refine_ls_R_factor_all            0.0785
_refine_ls_R_factor_gt             0.0531
_refine_ls_restrained_S_all        1.035
_refine_ls_shift/su_max            0.001
_refine_ls_shift/su_mean           0.000
_refine_ls_structure_factor_coef   Fsqd
_refine_ls_weighting_details      
 'w=1/[\s^2^(Fo^2^)+(0.0502P)^2^+0.4050P] where P=(Fo^2^+2Fc^2^)/3'
_refine_ls_weighting_scheme        calc
_refine_ls_wR_factor_gt            0.1181
_refine_ls_wR_factor_ref           0.1314
_refine_special_details            ?
_olex2_refinement_description
;
1. Fixed Uiso
 At 1.2 times of:
  All C(H) groups, All C(H,H) groups
 At 1.5 times of:
  All C(H,H,H) groups
2.a Ternary CH refined with riding coordinates:
 C8(H8), C9(H9), C14(H14), C17(H17), C20(H20), C25(H25)
2.b Secondary CH2 refined with riding coordinates:
 C1(H1A,H1B), C2(H2A,H2B), C7(H7A,H7B), C11(H11A,H11B), C12(H12A,H12B),
 C15(H15A,H15B), C16(H16A,H16B), C22(H22A,H22B), C23(H23A,H23B), C24(H24A,H24B)
2.c Aromatic/amide H refined with riding coordinates:
 C3(H3), C4(H4), C6(H6)
2.d Idealised Me refined as rotating group:
 C18(H18A,H18B,H18C), C19(H19A,H19B,H19C), C21(H21A,H21B,H21C), C26(H26A,H26B,
 H26C), C27(H27A,H27B,H27C)
;
_atom_sites_solution_hydrogens     geom
_atom_sites_solution_primary       dual
_atom_sites_solution_secondary     ?
loop_
  _atom_site_label
  _atom_site_type_symbol
  _atom_site_fract_x
  _atom_site_fract_y
  _atom_site_fract_z
  _atom_site_U_iso_or_equiv
  _atom_site_adp_type
  _atom_site_occupancy
  _atom_site_site_symmetry_order
  _atom_site_calc_flag
  _atom_site_refinement_flags_posn
  _atom_site_refinement_flags_adp
  _atom_site_refinement_flags_occupancy
  _atom_site_disorder_assembly
  _atom_site_disorder_group
 C1 C 0.4290(5) 0.6487(2) 0.24324(15) 0.0651(9) Uani 1 1 d . . . . .
 H1A H 0.3085 0.6446 0.2625 0.078 Uiso 1 1 calc R . . . .
 H1B H 0.4678 0.7079 0.2473 0.078 Uiso 1 1 calc R . . . .
 C2 C 0.4241(5) 0.6242(3) 0.16702(16) 0.0774(10) Uani 1 1 d . . . . .
 H2A H 0.3591 0.5706 0.1617 0.093 Uiso 1 1 calc R . . . .
 H2B H 0.3603 0.6679 0.1408 0.093 Uiso 1 1 calc R . . . .
 C3 C 0.6045(5) 0.6145(2) 0.13866(16) 0.0638(8) Uani 1 1 d . . . . .
 H3 H 0.6204 0.6156 0.0903 0.077 Uiso 1 1 calc R . . . .
 C4 C 0.7443(4) 0.60437(18) 0.17874(14) 0.0563(8) Uani 1 1 d . . . . .
 H4 H 0.8566 0.5997 0.1575 0.068 Uiso 1 1 calc R . . . .
 C5 C 0.7362(4) 0.59988(15) 0.25374(14) 0.0460(6) Uani 1 1 d . . . . .
 C6 C 0.8834(4) 0.60207(17) 0.29126(14) 0.0489(6) Uani 1 1 d . . . . .
 H6 H 0.9924 0.6026 0.2673 0.059 Uiso 1 1 calc R . . . .
 C7 C 0.8906(4) 0.60368(19) 0.36739(14) 0.0480(6) Uani 1 1 d . . . . .
 H7A H 0.9316 0.6598 0.3824 0.058 Uiso 1 1 calc R . . . .
 H7B H 0.9783 0.5619 0.3831 0.058 Uiso 1 1 calc R . . . .
 C8 C 0.7136(3) 0.58491(16) 0.40187(14) 0.0413(6) Uani 1 1 d . . . . .
 H8 H 0.6970 0.5226 0.4035 0.050 Uiso 1 1 calc R . . . .
 C9 C 0.5601(3) 0.62351(16) 0.36120(13) 0.0405(6) Uani 1 1 d . . . . .
 H9 H 0.5833 0.6853 0.3592 0.049 Uiso 1 1 calc R . . . .
 C10 C 0.5540(4) 0.59248(17) 0.28558(13) 0.0452(6) Uani 1 1 d . . . . .
 C11 C 0.3848(3) 0.61283(19) 0.39949(14) 0.0480(6) Uani 1 1 d . . . . .
 H11A H 0.3510 0.5528 0.3984 0.058 Uiso 1 1 calc R . . . .
 H11B H 0.2924 0.6448 0.3749 0.058 Uiso 1 1 calc R . . . .
 C12 C 0.3902(4) 0.64235(17) 0.47480(14) 0.0468(6) Uani 1 1 d . . . . .
 H12A H 0.4061 0.7040 0.4761 0.056 Uiso 1 1 calc R . . . .
 H12B H 0.2763 0.6291 0.4971 0.056 Uiso 1 1 calc R . . . .
 C13 C 0.5400(3) 0.60027(15) 0.51491(13) 0.0400(6) Uani 1 1 d . . . . .
 C14 C 0.7104(3) 0.61841(16) 0.47462(13) 0.0403(6) Uani 1 1 d . . . . .
 H14 H 0.7166 0.6809 0.4702 0.048 Uiso 1 1 calc R . . . .
 C15 C 0.8584(4) 0.59428(19) 0.52410(14) 0.0515(7) Uani 1 1 d . . . . .
 H15A H 0.9677 0.6257 0.5136 0.062 Uiso 1 1 calc R . . . .
 H15B H 0.8833 0.5333 0.5218 0.062 Uiso 1 1 calc R . . . .
 C16 C 0.7855(3) 0.61877(18) 0.59513(14) 0.0472(6) Uani 1 1 d . . . . .
 H16A H 0.8497 0.6681 0.6134 0.057 Uiso 1 1 calc R . . . .
 H16B H 0.7995 0.5716 0.6278 0.057 Uiso 1 1 calc R . . . .
 C17 C 0.5862(3) 0.64016(15) 0.58546(13) 0.0417(6) Uani 1 1 d . . . . .
 H17 H 0.5786 0.7024 0.5794 0.050 Uiso 1 1 calc R . . . .
 C18 C 0.4960(5) 0.49996(19) 0.28076(16) 0.0652(9) Uani 1 1 d . . . . .
 H18A H 0.5144 0.4796 0.2338 0.098 Uiso 1 1 calc GR . . . .
 H18B H 0.3708 0.4954 0.2926 0.098 Uiso 1 1 calc GR . . . .
 H18C H 0.5659 0.4661 0.3127 0.098 Uiso 1 1 calc GR . . . .
 C19 C 0.5069(4) 0.50539(16) 0.52321(14) 0.0508(7) Uani 1 1 d . . . . .
 H19A H 0.4948 0.4795 0.4778 0.076 Uiso 1 1 calc GR . . . .
 H19B H 0.3985 0.4965 0.5496 0.076 Uiso 1 1 calc GR . . . .
 H19C H 0.6065 0.4798 0.5475 0.076 Uiso 1 1 calc GR . . . .
 C20 C 0.4770(4) 0.61854(17) 0.64943(13) 0.0448(6) Uani 1 1 d . . . . .
 H20 H 0.4926 0.5573 0.6589 0.054 Uiso 1 1 calc R . . . .
 C21 C 0.2797(4) 0.6348(2) 0.63934(15) 0.0556(7) Uani 1 1 d . . . . .
 H21A H 0.2181 0.6270 0.6831 0.083 Uiso 1 1 calc GR . . . .
 H21B H 0.2328 0.5954 0.6053 0.083 Uiso 1 1 calc GR . . . .
 H21C H 0.2621 0.6925 0.6232 0.083 Uiso 1 1 calc GR . . . .
 C22 C 0.5488(4) 0.66728(18) 0.71154(13) 0.0504(7) Uani 1 1 d . . . . .
 H22A H 0.6756 0.6540 0.7165 0.061 Uiso 1 1 calc R . . . .
 H22B H 0.5394 0.7281 0.7015 0.061 Uiso 1 1 calc R . . . .
 C23 C 0.4583(5) 0.6504(2) 0.78053(14) 0.0614(8) Uani 1 1 d . . . . .
 H23A H 0.3333 0.6680 0.7776 0.074 Uiso 1 1 calc R . . . .
 H23B H 0.4610 0.5894 0.7902 0.074 Uiso 1 1 calc R . . . .
 C24 C 0.5472(4) 0.69726(18) 0.83914(14) 0.0555(7) Uani 1 1 d . . . . .
 H24A H 0.5659 0.7561 0.8245 0.067 Uiso 1 1 calc R . . . .
 H24B H 0.6649 0.6720 0.8467 0.067 Uiso 1 1 calc R . . . .
 C25 C 0.4492(5) 0.6982(2) 0.90789(15) 0.0619(8) Uani 1 1 d . . . . .
 H25 H 0.3330 0.7260 0.8995 0.074 Uiso 1 1 calc R . . . .
 C26 C 0.4110(7) 0.6145(2) 0.93551(18) 0.0928(14) Uani 1 1 d . . . . .
 H26A H 0.3298 0.5851 0.9046 0.139 Uiso 1 1 calc GR . . . .
 H26B H 0.3568 0.6200 0.9810 0.139 Uiso 1 1 calc GR . . . .
 H26C H 0.5209 0.5825 0.9394 0.139 Uiso 1 1 calc GR . . . .
 C27 C 0.5462(6) 0.7517(2) 0.95998(15) 0.0771(11) Uani 1 1 d . . . . .
 H27A H 0.6637 0.7281 0.9681 0.116 Uiso 1 1 calc GR . . . .
 H27B H 0.4799 0.7526 1.0032 0.116 Uiso 1 1 calc GR . . . .
 H27C H 0.5577 0.8091 0.9424 0.116 Uiso 1 1 calc GR . . . .

loop_
  _atom_site_aniso_label
  _atom_site_aniso_U_11
  _atom_site_aniso_U_22
  _atom_site_aniso_U_33
  _atom_site_aniso_U_23
  _atom_site_aniso_U_13
  _atom_site_aniso_U_12
 C1 0.0526(19) 0.090(2) 0.0530(17) 0.0024(16) -0.0046(14) 0.0178(17)
 C2 0.071(2) 0.109(3) 0.0514(17) 0.0002(18) -0.0086(17) 0.021(2)
 C3 0.076(2) 0.0620(19) 0.0536(17) -0.0034(15) 0.0024(17) 0.0100(18)
 C4 0.062(2) 0.0516(16) 0.0552(17) -0.0029(13) 0.0087(15) 0.0031(15)
 C5 0.0472(16) 0.0366(13) 0.0543(15) -0.0014(11) 0.0054(12) 0.0012(12)
 C6 0.0381(14) 0.0501(15) 0.0584(16) -0.0027(13) 0.0069(13) 0.0024(13)
 C7 0.0307(13) 0.0544(16) 0.0587(16) 0.0005(13) 0.0013(12) 0.0019(12)
 C8 0.0318(13) 0.0386(13) 0.0534(14) 0.0009(11) -0.0003(12) 0.0008(11)
 C9 0.0295(13) 0.0417(13) 0.0503(14) 0.0010(11) -0.0007(11) -0.0012(11)
 C10 0.0389(14) 0.0478(15) 0.0490(14) -0.0015(12) -0.0017(12) -0.0006(12)
 C11 0.0324(13) 0.0585(16) 0.0530(15) 0.0037(14) -0.0038(12) 0.0005(13)
 C12 0.0324(13) 0.0574(16) 0.0505(15) 0.0025(13) 0.0024(12) 0.0033(12)
 C13 0.0326(13) 0.0392(13) 0.0481(13) 0.0021(11) 0.0003(11) -0.0003(11)
 C14 0.0290(12) 0.0401(13) 0.0519(14) 0.0005(11) -0.0007(11) 0.0003(11)
 C15 0.0367(15) 0.0616(18) 0.0562(16) -0.0016(15) -0.0054(12) 0.0025(13)
 C16 0.0366(14) 0.0523(15) 0.0526(15) -0.0010(13) -0.0057(12) -0.0020(13)
 C17 0.0368(14) 0.0384(13) 0.0499(15) 0.0011(11) -0.0027(11) -0.0014(11)
 C18 0.066(2) 0.0649(19) 0.0643(18) -0.0129(15) 0.0033(17) -0.0212(17)
 C19 0.0524(17) 0.0440(14) 0.0561(15) 0.0012(13) -0.0013(14) -0.0087(13)
 C20 0.0414(14) 0.0444(14) 0.0486(14) 0.0033(12) -0.0023(12) -0.0015(12)
 C21 0.0418(16) 0.0679(19) 0.0571(17) 0.0073(14) 0.0053(14) -0.0021(15)
 C22 0.0507(17) 0.0498(16) 0.0508(15) 0.0002(12) -0.0021(14) -0.0040(13)
 C23 0.066(2) 0.0660(19) 0.0523(16) 0.0031(14) 0.0004(16) -0.0137(17)
 C24 0.0579(19) 0.0562(17) 0.0523(16) 0.0016(13) 0.0005(15) -0.0049(15)
 C25 0.063(2) 0.069(2) 0.0537(17) 0.0004(15) 0.0005(16) -0.0066(17)
 C26 0.134(4) 0.071(2) 0.074(2) -0.0079(19) 0.025(2) -0.023(3)
 C27 0.083(3) 0.092(3) 0.0567(18) -0.0108(18) -0.0017(19) -0.019(2)

_geom_special_details
;
 All esds (except the esd in the dihedral angle between two l.s. planes)
 are estimated using the full covariance matrix.  The cell esds are taken
 into account individually in the estimation of esds in distances, angles
 and torsion angles; correlations between esds in cell parameters are only
 used when they are defined by crystal symmetry.  An approximate (isotropic)
 treatment of cell esds is used for estimating esds involving l.s. planes.
;
loop_
  _geom_bond_atom_site_label_1
  _geom_bond_atom_site_label_2
  _geom_bond_distance
  _geom_bond_site_symmetry_2
  _geom_bond_publ_flag
 C1 H1A 0.9900 . ?
 C1 H1B 0.9900 . ?
 C1 C2 1.536(4) . ?
 C1 C10 1.543(4) . ?
 C2 H2A 0.9900 . ?
 C2 H2B 0.9900 . ?
 C2 C3 1.484(5) . ?
 C3 H3 0.9500 . ?
 C3 C4 1.327(4) . ?
 C4 H4 0.9500 . ?
 C4 C5 1.464(4) . ?
 C5 C6 1.335(4) . ?
 C5 C10 1.520(4) . ?
 C6 H6 0.9500 . ?
 C6 C7 1.484(4) . ?
 C7 H7A 0.9900 . ?
 C7 H7B 0.9900 . ?
 C7 C8 1.531(4) . ?
 C8 H8 1.0000 . ?
 C8 C9 1.537(3) . ?
 C8 C14 1.514(4) . ?
 C9 H9 1.0000 . ?
 C9 C10 1.554(4) . ?
 C9 C11 1.534(4) . ?
 C10 C18 1.540(4) . ?
 C11 H11A 0.9900 . ?
 C11 H11B 0.9900 . ?
 C11 C12 1.541(4) . ?
 C12 H12A 0.9900 . ?
 C12 H12B 0.9900 . ?
 C12 C13 1.534(4) . ?
 C13 C14 1.539(3) . ?
 C13 C17 1.554(4) . ?
 C13 C19 1.540(3) . ?
 C14 H14 1.0000 . ?
 C14 C15 1.528(4) . ?
 C15 H15A 0.9900 . ?
 C15 H15B 0.9900 . ?
 C15 C16 1.540(4) . ?
 C16 H16A 0.9900 . ?
 C16 H16B 0.9900 . ?
 C16 C17 1.561(4) . ?
 C17 H17 1.0000 . ?
 C17 C20 1.536(4) . ?
 C18 H18A 0.9800 . ?
 C18 H18B 0.9800 . ?
 C18 H18C 0.9800 . ?
 C19 H19A 0.9800 . ?
 C19 H19B 0.9800 . ?
 C19 H19C 0.9800 . ?
 C20 H20 1.0000 . ?
 C20 C21 1.531(4) . ?
 C20 C22 1.537(4) . ?
 C21 H21A 0.9800 . ?
 C21 H21B 0.9800 . ?
 C21 H21C 0.9800 . ?
 C22 H22A 0.9900 . ?
 C22 H22B 0.9900 . ?
 C22 C23 1.533(4) . ?
 C23 H23A 0.9900 . ?
 C23 H23B 0.9900 . ?
 C23 C24 1.522(4) . ?
 C24 H24A 0.9900 . ?
 C24 H24B 0.9900 . ?
 C24 C25 1.532(4) . ?
 C25 H25 1.0000 . ?
 C25 C26 1.466(5) . ?
 C25 C27 1.516(4) . ?
 C26 H26A 0.9800 . ?
 C26 H26B 0.9800 . ?
 C26 H26C 0.9800 . ?
 C27 H27A 0.9800 . ?
 C27 H27B 0.9800 . ?
 C27 H27C 0.9800 . ?

loop_
  _geom_angle_atom_site_label_1
  _geom_angle_atom_site_label_2
  _geom_angle_atom_site_label_3
  _geom_angle
  _geom_angle_site_symmetry_1
  _geom_angle_site_symmetry_3
  _geom_angle_publ_flag
 H1A C1 H1B 107.8 . . ?
 C2 C1 H1A 109.1 . . ?
 C2 C1 H1B 109.1 . . ?
 C2 C1 C10 112.6(3) . . ?
 C10 C1 H1A 109.1 . . ?
 C10 C1 H1B 109.1 . . ?
 C1 C2 H2A 109.4 . . ?
 C1 C2 H2B 109.4 . . ?
 H2A C2 H2B 108.0 . . ?
 C3 C2 C1 111.3(3) . . ?
 C3 C2 H2A 109.4 . . ?
 C3 C2 H2B 109.4 . . ?
 C2 C3 H3 119.0 . . ?
 C4 C3 C2 122.0(3) . . ?
 C4 C3 H3 119.0 . . ?
 C3 C4 H4 118.0 . . ?
 C3 C4 C5 124.1(3) . . ?
 C5 C4 H4 118.0 . . ?
 C4 C5 C10 116.7(3) . . ?
 C6 C5 C4 120.7(3) . . ?
 C6 C5 C10 122.6(2) . . ?
 C5 C6 H6 117.3 . . ?
 C5 C6 C7 125.3(3) . . ?
 C7 C6 H6 117.3 . . ?
 C6 C7 H7A 108.8 . . ?
 C6 C7 H7B 108.8 . . ?
 C6 C7 C8 113.8(2) . . ?
 H7A C7 H7B 107.7 . . ?
 C8 C7 H7A 108.8 . . ?
 C8 C7 H7B 108.8 . . ?
 C7 C8 H8 108.5 . . ?
 C7 C8 C9 111.1(2) . . ?
 C9 C8 H8 108.5 . . ?
 C14 C8 C7 110.9(2) . . ?
 C14 C8 H8 108.5 . . ?
 C14 C8 C9 109.2(2) . . ?
 C8 C9 H9 106.3 . . ?
 C8 C9 C10 112.6(2) . . ?
 C10 C9 H9 106.3 . . ?
 C11 C9 C8 111.2(2) . . ?
 C11 C9 H9 106.3 . . ?
 C11 C9 C10 113.6(2) . . ?
 C1 C10 C9 109.9(2) . . ?
 C5 C10 C1 107.2(2) . . ?
 C5 C10 C9 109.6(2) . . ?
 C5 C10 C18 108.0(2) . . ?
 C18 C10 C1 110.3(3) . . ?
 C18 C10 C9 111.7(2) . . ?
 C9 C11 H11A 108.8 . . ?
 C9 C11 H11B 108.8 . . ?
 C9 C11 C12 114.0(2) . . ?
 H11A C11 H11B 107.7 . . ?
 C12 C11 H11A 108.8 . . ?
 C12 C11 H11B 108.8 . . ?
 C11 C12 H12A 109.3 . . ?
 C11 C12 H12B 109.3 . . ?
 H12A C12 H12B 107.9 . . ?
 C13 C12 C11 111.8(2) . . ?
 C13 C12 H12A 109.3 . . ?
 C13 C12 H12B 109.3 . . ?
 C12 C13 C14 106.3(2) . . ?
 C12 C13 C17 116.0(2) . . ?
 C12 C13 C19 111.2(2) . . ?
 C14 C13 C17 100.6(2) . . ?
 C14 C13 C19 112.0(2) . . ?
 C19 C13 C17 110.2(2) . . ?
 C8 C14 C13 115.1(2) . . ?
 C8 C14 H14 105.7 . . ?
 C8 C14 C15 119.3(2) . . ?
 C13 C14 H14 105.7 . . ?
 C15 C14 C13 104.3(2) . . ?
 C15 C14 H14 105.7 . . ?
 C14 C15 H15A 111.0 . . ?
 C14 C15 H15B 111.0 . . ?
 C14 C15 C16 103.8(2) . . ?
 H15A C15 H15B 109.0 . . ?
 C16 C15 H15A 111.0 . . ?
 C16 C15 H15B 111.0 . . ?
 C15 C16 H16A 110.3 . . ?
 C15 C16 H16B 110.3 . . ?
 C15 C16 C17 107.1(2) . . ?
 H16A C16 H16B 108.5 . . ?
 C17 C16 H16A 110.3 . . ?
 C17 C16 H16B 110.3 . . ?
 C13 C17 C16 103.7(2) . . ?
 C13 C17 H17 106.7 . . ?
 C16 C17 H17 106.7 . . ?
 C20 C17 C13 120.3(2) . . ?
 C20 C17 C16 112.1(2) . . ?
 C20 C17 H17 106.7 . . ?
 C10 C18 H18A 109.5 . . ?
 C10 C18 H18B 109.5 . . ?
 C10 C18 H18C 109.5 . . ?
 H18A C18 H18B 109.5 . . ?
 H18A C18 H18C 109.5 . . ?
 H18B C18 H18C 109.5 . . ?
 C13 C19 H19A 109.5 . . ?
 C13 C19 H19B 109.5 . . ?
 C13 C19 H19C 109.5 . . ?
 H19A C19 H19B 109.5 . . ?
 H19A C19 H19C 109.5 . . ?
 H19B C19 H19C 109.5 . . ?
 C17 C20 H20 107.8 . . ?
 C17 C20 C22 109.5(2) . . ?
 C21 C20 C17 112.7(2) . . ?
 C21 C20 H20 107.8 . . ?
 C21 C20 C22 111.2(2) . . ?
 C22 C20 H20 107.8 . . ?
 C20 C21 H21A 109.5 . . ?
 C20 C21 H21B 109.5 . . ?
 C20 C21 H21C 109.5 . . ?
 H21A C21 H21B 109.5 . . ?
 H21A C21 H21C 109.5 . . ?
 H21B C21 H21C 109.5 . . ?
 C20 C22 H22A 108.2 . . ?
 C20 C22 H22B 108.2 . . ?
 H22A C22 H22B 107.4 . . ?
 C23 C22 C20 116.3(2) . . ?
 C23 C22 H22A 108.2 . . ?
 C23 C22 H22B 108.2 . . ?
 C22 C23 H23A 109.2 . . ?
 C22 C23 H23B 109.2 . . ?
 H23A C23 H23B 107.9 . . ?
 C24 C23 C22 111.9(3) . . ?
 C24 C23 H23A 109.2 . . ?
 C24 C23 H23B 109.2 . . ?
 C23 C24 H24A 108.2 . . ?
 C23 C24 H24B 108.2 . . ?
 C23 C24 C25 116.4(3) . . ?
 H24A C24 H24B 107.3 . . ?
 C25 C24 H24A 108.2 . . ?
 C25 C24 H24B 108.2 . . ?
 C24 C25 H25 106.8 . . ?
 C26 C25 C24 114.1(3) . . ?
 C26 C25 H25 106.8 . . ?
 C26 C25 C27 111.2(3) . . ?
 C27 C25 C24 110.8(3) . . ?
 C27 C25 H25 106.8 . . ?
 C25 C26 H26A 109.5 . . ?
 C25 C26 H26B 109.5 . . ?
 C25 C26 H26C 109.5 . . ?
 H26A C26 H26B 109.5 . . ?
 H26A C26 H26C 109.5 . . ?
 H26B C26 H26C 109.5 . . ?
 C25 C27 H27A 109.5 . . ?
 C25 C27 H27B 109.5 . . ?
 C25 C27 H27C 109.5 . . ?
 H27A C27 H27B 109.5 . . ?
 H27A C27 H27C 109.5 . . ?
 H27B C27 H27C 109.5 . . ?

_shelx_res_file
;
TITL import_a.res in P2(1)2(1)2(1)
REM Old TITL import in P212121 #19
REM SHELXT solution in P2(1)2(1)2(1)
REM R1 0.150, Rweak 0.022, Alpha 0.001, Orientation as input
REM Flack x = -9.621 ( 9.990 ) from Parsons' quotients
REM Formula found by SHELXT: C27
CELL 0.71073 7.585 15.9238 19.4795 90 90 90
ZERR 4 0.0002 0.0004 0.0004 0 0 0
LATT -1
SYMM 0.5-X,-Y,0.5+Z
SYMM -X,0.5+Y,0.5-Z
SYMM 0.5+X,0.5-Y,-Z
SFAC C H
UNIT 108 176

L.S. 4 0 0
PLAN  20
SIZE 0.24 0.3 0.4
TEMP -103.15
BOND $H
list 4
fmap 2 53
acta
SHEL 50 0.78
REM <olex2.extras>
REM <HklSrc "%.\\sad.hkl">
REM </olex2.extras>

WGHT    0.050200    0.405000
FVAR       1.27893
C1    1    0.429005    0.648706    0.243239    11.00000    0.05260    0.08970 =
         0.05299    0.00235   -0.00464    0.01783
AFIX  23
H1A   2    0.308505    0.644626    0.262481    11.00000   -1.20000
H1B   2    0.467754    0.707865    0.247313    11.00000   -1.20000
AFIX   0
C2    1    0.424074    0.624166    0.167018    11.00000    0.07149    0.10941 =
         0.05144    0.00021   -0.00864    0.02080
AFIX  23
H2A   2    0.359076    0.570639    0.161743    11.00000   -1.20000
H2B   2    0.360288    0.667911    0.140802    11.00000   -1.20000
AFIX   0
C3    1    0.604514    0.614520    0.138658    11.00000    0.07583    0.06197 =
         0.05356   -0.00339    0.00240    0.01004
AFIX  43
H3    2    0.620429    0.615650    0.090293    11.00000   -1.20000
AFIX   0
C4    1    0.744296    0.604367    0.178740    11.00000    0.06225    0.05159 =
         0.05520   -0.00287    0.00867    0.00307
AFIX  43
H4    2    0.856565    0.599720    0.157459    11.00000   -1.20000
AFIX   0
C5    1    0.736247    0.599881    0.253735    11.00000    0.04716    0.03663 =
         0.05433   -0.00141    0.00536    0.00120
C6    1    0.883393    0.602072    0.291261    11.00000    0.03807    0.05015 =
         0.05845   -0.00267    0.00690    0.00236
AFIX  43
H6    2    0.992449    0.602649    0.267283    11.00000   -1.20000
AFIX   0
C7    1    0.890578    0.603680    0.367386    11.00000    0.03072    0.05442 =
         0.05874    0.00053    0.00133    0.00192
AFIX  23
H7A   2    0.931647    0.659760    0.382405    11.00000   -1.20000
H7B   2    0.978312    0.561866    0.383119    11.00000   -1.20000
AFIX   0
C8    1    0.713584    0.584913    0.401871    11.00000    0.03185    0.03865 =
         0.05338    0.00087   -0.00031    0.00083
AFIX  13
H8    2    0.697014    0.522643    0.403493    11.00000   -1.20000
AFIX   0
C9    1    0.560088    0.623510    0.361201    11.00000    0.02947    0.04174 =
         0.05033    0.00104   -0.00069   -0.00116
AFIX  13
H9    2    0.583262    0.685282    0.359178    11.00000   -1.20000
AFIX   0
C10   1    0.554021    0.592475    0.285582    11.00000    0.03887    0.04781 =
         0.04898   -0.00145   -0.00171   -0.00057
C11   1    0.384838    0.612830    0.399487    11.00000    0.03240    0.05853 =
         0.05301    0.00365   -0.00385    0.00048
AFIX  23
H11A  2    0.350979    0.552802    0.398404    11.00000   -1.20000
H11B  2    0.292427    0.644844    0.374925    11.00000   -1.20000
AFIX   0
C12   1    0.390157    0.642346    0.474798    11.00000    0.03245    0.05736 =
         0.05052    0.00253    0.00236    0.00334
AFIX  23
H12A  2    0.406142    0.704029    0.476081    11.00000   -1.20000
H12B  2    0.276253    0.629055    0.497108    11.00000   -1.20000
AFIX   0
C13   1    0.540034    0.600266    0.514906    11.00000    0.03261    0.03915 =
         0.04812    0.00212    0.00030   -0.00029
C14   1    0.710391    0.618412    0.474622    11.00000    0.02902    0.04013 =
         0.05187    0.00055   -0.00074    0.00032
AFIX  13
H14   2    0.716565    0.680911    0.470232    11.00000   -1.20000
AFIX   0
C15   1    0.858363    0.594278    0.524099    11.00000    0.03671    0.06161 =
         0.05616   -0.00161   -0.00543    0.00247
AFIX  23
H15A  2    0.967738    0.625683    0.513609    11.00000   -1.20000
H15B  2    0.883350    0.533323    0.521769    11.00000   -1.20000
AFIX   0
C16   1    0.785501    0.618775    0.595131    11.00000    0.03661    0.05232 =
         0.05264   -0.00103   -0.00570   -0.00205
AFIX  23
H16A  2    0.849728    0.668080    0.613378    11.00000   -1.20000
H16B  2    0.799484    0.571614    0.627796    11.00000   -1.20000
AFIX   0
C17   1    0.586249    0.640158    0.585458    11.00000    0.03679    0.03838 =
         0.04995    0.00113   -0.00269   -0.00139
AFIX  13
H17   2    0.578564    0.702406    0.579364    11.00000   -1.20000
AFIX   0
C18   1    0.496031    0.499965    0.280757    11.00000    0.06639    0.06487 =
         0.06431   -0.01287    0.00327   -0.02121
AFIX 137
H18A  2    0.514429    0.479561    0.233836    11.00000   -1.50000
H18B  2    0.370841    0.495395    0.292623    11.00000   -1.50000
H18C  2    0.565926    0.466078    0.312740    11.00000   -1.50000
AFIX   0
C19   1    0.506937    0.505389    0.523212    11.00000    0.05244    0.04401 =
         0.05610    0.00119   -0.00130   -0.00867
AFIX 137
H19A  2    0.494758    0.479495    0.477820    11.00000   -1.50000
H19B  2    0.398509    0.496516    0.549592    11.00000   -1.50000
H19C  2    0.606482    0.479782    0.547511    11.00000   -1.50000
AFIX   0
C20   1    0.476996    0.618542    0.649434    11.00000    0.04137    0.04441 =
         0.04861    0.00328   -0.00234   -0.00146
AFIX  13
H20   2    0.492628    0.557279    0.658936    11.00000   -1.20000
AFIX   0
C21   1    0.279733    0.634832    0.639341    11.00000    0.04175    0.06793 =
         0.05707    0.00732    0.00533   -0.00210
AFIX 137
H21A  2    0.218056    0.627025    0.683085    11.00000   -1.50000
H21B  2    0.232789    0.595398    0.605316    11.00000   -1.50000
H21C  2    0.262106    0.692498    0.623163    11.00000   -1.50000
AFIX   0
C22   1    0.548752    0.667276    0.711542    11.00000    0.05073    0.04976 =
         0.05080    0.00021   -0.00207   -0.00396
AFIX  23
H22A  2    0.675611    0.653960    0.716480    11.00000   -1.20000
H22B  2    0.539390    0.728055    0.701491    11.00000   -1.20000
AFIX   0
C23   1    0.458259    0.650414    0.780534    11.00000    0.06606    0.06596 =
         0.05230    0.00315    0.00043   -0.01374
AFIX  23
H23A  2    0.333261    0.667950    0.777629    11.00000   -1.20000
H23B  2    0.460970    0.589391    0.790197    11.00000   -1.20000
AFIX   0
C24   1    0.547224    0.697257    0.839139    11.00000    0.05789    0.05625 =
         0.05234    0.00164    0.00050   -0.00486
AFIX  23
H24A  2    0.565911    0.756134    0.824525    11.00000   -1.20000
H24B  2    0.664921    0.672011    0.846670    11.00000   -1.20000
AFIX   0
C25   1    0.449166    0.698155    0.907890    11.00000    0.06275    0.06923 =
         0.05368    0.00036    0.00053   -0.00658
AFIX  13
H25   2    0.332958    0.725965    0.899463    11.00000   -1.20000
AFIX   0
C26   1    0.410978    0.614501    0.935508    11.00000    0.13359    0.07104 =
         0.07388   -0.00791    0.02544   -0.02323
AFIX 137
H26A  2    0.329757    0.585093    0.904639    11.00000   -1.50000
H26B  2    0.356789    0.619998    0.980957    11.00000   -1.50000
H26C  2    0.520852    0.582472    0.939397    11.00000   -1.50000
AFIX   0
C27   1    0.546198    0.751725    0.959982    11.00000    0.08286    0.09169 =
         0.05671   -0.01077   -0.00174   -0.01901
AFIX 137
H27A  2    0.663684    0.728114    0.968085    11.00000   -1.50000
H27B  2    0.479944    0.752577    1.003167    11.00000   -1.50000
H27C  2    0.557682    0.809110    0.942361    11.00000   -1.50000
AFIX   0
HKLF 4

REM  import_a.res in P2(1)2(1)2(1)
REM R1 =  0.0531 for    3861 Fo > 4sig(Fo)  and  0.0785 for all    5169 data
REM    249 parameters refined using      0 restraints

END

WGHT      0.0498      0.4071

REM Highest difference peak  0.275,  deepest hole -0.167,  1-sigma level  0.030
Q1    1   0.5246  0.6446  0.9021  11.00000  0.05    0.27
Q2    1   0.2983  0.6587  0.9118  11.00000  0.05    0.19
Q3    1   0.2233  0.6591  0.8996  11.00000  0.05    0.15
Q4    1   0.5408  0.6019  0.3193  11.00000  0.05    0.15
Q5    1   0.6400  0.6992  0.9605  11.00000  0.05    0.14
Q6    1   0.7259  0.6010  0.4391  11.00000  0.05    0.14
Q7    1   0.4928  0.6198  0.2682  11.00000  0.05    0.14
Q8    1   0.5428  0.5558  0.2836  11.00000  0.05    0.13
Q9    1   0.7082  0.5594  0.4046  11.00000  0.05    0.12
Q10   1   0.6349  0.6023  0.3797  11.00000  0.05    0.12
Q11   1   0.7942  0.5996  0.3868  11.00000  0.05    0.12
Q12   1   0.5586  0.6196  0.5408  11.00000  0.05    0.11
Q13   1   0.5236  0.5583  0.5193  11.00000  0.05    0.11
Q14   1   0.4759  0.6153  0.4994  11.00000  0.05    0.11
Q15   1   0.5188  0.6029  0.2805  11.00000  0.05    0.11
Q16   1   0.1948  0.5999  0.6818  11.00000  0.05    0.11
Q17   1   0.6368  0.5952  0.2790  11.00000  0.05    0.11
Q18   1   0.5783  0.6468  0.3566  11.00000  0.05    0.11
Q19   1   0.3834  0.5151  0.3804  11.00000  0.05    0.10
Q20   1   0.9782  0.5821  0.4963  11.00000  0.05    0.10
;
_shelx_res_checksum                7857
_shelx_hkl_file
;
   1   0   0 11.3040 3.01392   1
  -1   0   0 11.0986 2.35909   1
   3   0   0 3.14748 5.92417   1
  -3   0   0 -0.2871 7.09508   1
  -4   0   0 1075.41 66.4839   3
  -4   0   0 1051.24 56.9888   1
   4   0   0 1045.25 63.2682   1
  -5   0   0 -7.6253 8.24750   1
  -5   0   0 -3.0027 2.87721   3
  -6   0   0 1497.99 95.7889   3
  -6   0   0 1436.18 89.3552   1
  -7   0   0 0.95865 7.15819   1
  -8   0   0 14.8866 7.57098   1
  -9   0   0 10.6827 10.8984   1
 -10   0   0 8.06445 10.4062   1
  -2  -1   0 2424.60 133.502   1
   2   1   0 2485.95 153.143   1
  -2   1   0 2477.52 142.604   1
  -3   1   0 25.8529 8.24342   1
  -3  -1   0 40.0913 7.59203   1
   3   1   0 29.5095 7.31671   1
   3  -1   0 36.6630 5.00049   1
  -3   1   0 37.1859 3.96448   3
  -4   1   0 118.341 12.7433   1
  -4   1   0 148.414 12.0455   3
   4  -1   0 119.931 10.5361   1
   4   1   0 134.192 11.6684   1
  -4  -1   0 163.364 10.6530   1
  -5   1   0 457.008 27.5223   3
  -5  -1   0 396.913 26.7698   1
  -5   1   0 457.674 25.5120   1
  -6   1   0 811.511 54.8575   1
  -6  -1   0 808.943 53.9912   3
  -6  -1   0 780.732 53.3756   1
  -7  -1   0 1.18741 10.7948   1
  -7   1   0 -4.1869 7.24086   1
  -8  -1   0 6.45070 7.72850   1
  -8   1   0 16.9960 10.6965   1
  -9   1   0 6.36487 7.88084   1
  -9  -1   0 -8.6764 10.7124   1
 -10   1   0 8.20267 10.9386   1
 -10  -1   0 17.9704 11.1959   1
  -2   2   0 391.239 24.9551   1
  -2   2   0 385.083 29.3021   3
   2  -2   0 368.680 23.0872   3
   2  -2   0 384.456 31.0962   1
  -2  -2   0 413.453 27.5905   1
   2   2   0 377.222 28.3555   1
  -3  -2   0 1534.48 94.0071   1
   3   2   0 1390.07 112.309   1
   3  -2   0 1433.35 87.5100   1
  -3   2   0 1487.08 90.3365   1
  -4  -2   0 112.275 9.26638   1
   4  -2   0 94.4581 10.2505   1
   4   2   0 113.074 10.0887   1
  -4   2   0 107.264 10.6039   1
  -4   2   0 113.561 8.32396   3
  -5  -2   0 2.88343 8.69118   1
  -5   2   0 10.4618 5.94784   1
  -6   2   0 160.887 14.5841   1
  -6  -2   0 173.252 13.0570   1
  -6  -2   0 144.923 11.5950   3
  -7  -2   0 1516.83 87.3144   1
  -7   2   0 1522.13 85.3275   1
  -8  -2   0 183.187 14.6654   1
  -8   2   0 165.568 15.7277   1
  -9   2   0 21.3951 11.0034   1
  -9  -2   0 6.42591 10.6093   1
 -10  -2   0 27.6313 8.69934   1
 -10   2   0 -5.7151 8.13321   1
   0   3   0 0.05210 2.98794   5
   0   3   0 -1.9271 1.80664   4
   0   3   0 -0.7377 2.62403   1
   0  -3   0 -3.5753 2.36341   5
   0  -3   0 3.34070 3.44776   1
   0  -3   0 1.05202 1.70614   4
   1  -3   0 234.489 18.0148   1
  -1  -3   0 232.832 16.2491   1
  -1   3   0 237.225 16.4419   1
   1  -3   0 247.213 14.5725   3
  -2   3   0 6363.80 374.561   1
  -2  -3   0 6651.18 415.044   1
  -3  -3   0 18.4819 7.91858   1
  -3   3   0 21.4981 7.06611   1
   3  -3   0 22.8709 6.01810   1
   3   3   0 9.68127 6.92664   1
  -4   3   0 72.7492 9.12231   1
   4   3   0 58.2120 7.30236   1
  -4  -3   0 79.5900 9.68238   1
   4  -3   0 75.7080 8.39789   1
  -5  -3   0 1.61015 6.12439   1
  -5   3   0 -11.638 7.81470   1
  -6  -3   0 1132.18 73.1652   1
  -6   3   0 1095.95 59.8686   1
  -7  -3   0 5.54853 7.57974   1
  -7   3   0 -11.775 10.4598   1
  -8   3   0 0.75116 6.91991   1
  -8  -3   0 -14.751 10.5061   1
  -9  -3   0 -4.4161 7.76865   1
  -9   3   0 22.4098 10.6134   1
 -10  -3   0 16.1965 8.94838   1
 -10   3   0 36.5277 8.65319   1
   1  -4   0 6636.37 378.297   1
   2  -4   0 1847.36 103.381   3
   2  -4   0 1697.65 105.306   1
  -2   4   0 1822.89 115.838   1
  -2  -4   0 1868.64 108.598   1
   2   4   0 1848.56 104.135   1
   3   4   0 -11.308 7.00048   1
   3  -4   0 -3.6120 5.74299   1
   3  -4   0 -1.4406 4.60102   3
  -3   4   0 2.43189 7.19445   1
   4  -4   0 482.843 29.8239   1
  -4   4   0 515.376 28.3958   1
  -4  -4   0 501.408 31.5402   1
   4   4   0 462.957 38.6445   1
  -5   4   0 331.900 22.7821   1
  -5  -4   0 344.857 21.0194   1
  -6  -4   0 2229.06 121.852   1
  -6   4   0 2262.53 140.944   1
  -7   4   0 0.29803 6.71278   1
  -7  -4   0 -17.954 7.78107   1
  -8  -4   0 -5.1073 10.7307   1
  -8   4   0 -11.430 9.53838   1
  -9   4   0 5.28696 7.19427   1
  -9  -4   0 22.0453 11.1708   1
 -10  -4   0 10.8917 11.5694   1
 -10   4   0 -6.1851 10.2271   1
   0   5   0 4.29482 3.78473   1
   0  -5   0 4.35656 4.14702   1
   2  -5   0 920.719 51.4156   3
  -2  -5   0 832.378 46.9567   1
   2   5   0 841.689 47.4751   1
  -2   5   0 864.374 51.2240   1
   2  -5   0 843.586 55.9382   1
   3   5   0 86.5223 11.3044   1
   3  -5   0 86.7868 8.14851   1
  -3   5   0 103.361 9.01358   1
  -3  -5   0 76.6728 9.84885   1
   3  -5   0 97.4391 7.75206   3
  -4  -5   0 22.6677 8.54786   1
  -4   5   0 26.8849 7.33236   1
   4  -5   0 24.3975 4.75348   1
  -5   5   0 306.504 20.6083   1
  -5  -5   0 290.700 19.9333   1
  -6  -5   0 56.1917 9.39841   1
  -6   5   0 51.2455 10.6063   1
  -7  -5   0 14.4989 11.5891   1
  -7   5   0 17.3224 7.22386   1
  -8   5   0 14.2749 8.50249   1
  -8  -5   0 6.44056 10.8966   1
  -9   5   0 0.18474 6.80743   1
  -9  -5   0 -1.7062 8.35936   1
 -10  -5   0 10.6507 8.59246   1
 -10   5   0 40.3585 11.4316   1
   0   6   0 1674.69 131.338   1
   0   6   0 1547.54 93.4506   5
   0  -6   0 1591.93 91.8871   1
   0   6   0 1551.98 94.6953   2
  -1   6   0 6311.64 330.446   1
   1  -6   0 6246.52 338.108   1
  -2  -6   0 3041.61 183.788   1
  -2   6   0 3004.11 172.607   1
   2   6   0 2886.13 160.408   1
   2  -6   0 2880.44 159.631   3
   3  -6   0 -0.1419 5.33707   1
  -3  -6   0 14.2380 7.97364   1
   3  -6   0 8.27287 5.35807   3
  -3   6   0 4.51520 6.30491   1
   3   6   0 10.7961 4.87106   1
   4  -6   0 70.8558 7.45775   3
  -4  -6   0 81.9442 8.28489   1
   4  -6   0 80.0676 7.80524   1
  -4   6   0 84.0005 8.81801   1
  -5   6   0 70.5806 7.90699   1
  -6  -6   0 73.7090 12.4868   1
  -6   6   0 87.7097 11.3503   1
  -7  -6   0 227.774 18.2522   1
  -7   6   0 207.721 16.7677   1
  -8   6   0 28.9993 7.84386   1
  -8  -6   0 49.4387 11.8115   1
  -9   6   0 9.42583 7.59551   1
  -9  -6   0 -8.8216 11.2866   1
   0  -7   0 -3.3241 3.96150   5
   0   7   0 -4.1900 4.53441   1
   0   7   0 -2.5639 4.72316   2
   0   7   0 2.25828 3.76037   5
   0  -7   0 2.23539 5.26948   1
  -1  -7   0 1746.84 96.4336   5
  -1  -7   0 1668.48 104.639   2
  -1   7   0 1556.32 97.0429   1
   1  -7   0 1622.34 99.2930   4
   1   7   0 1574.95 88.0574   1
   1  -7   0 1530.34 87.9976   1
   1   7   0 1658.68 106.388   1
  -2   7   0 298.584 20.6141   1
   2  -7   0 321.777 20.8084   3
   2  -7   0 324.839 20.8442   1
   2   7   0 321.831 21.2613   1
  -2  -7   0 344.830 23.2637   1
  -3   7   0 57.3049 7.30089   1
   3  -7   0 59.9174 6.76893   1
   3   7   0 54.0365 7.62328   1
  -3  -7   0 76.4912 9.03850   1
   3  -7   0 44.3779 6.76501   3
   4  -7   0 44.7762 6.32703   3
   4  -7   0 46.5871 6.68512   1
  -4  -7   0 53.3418 9.35551   1
  -4   7   0 57.2358 7.77811   1
  -5   7   0 45.0547 8.88308   1
  -6  -7   0 814.094 56.4040   1
  -6   7   0 927.706 54.1096   1
  -7   7   0 4.44556 6.77651   1
  -7  -7   0 19.5571 8.10743   1
  -8   7   0 6.04064 9.81820   1
  -8  -7   0 20.5263 8.11718   1
  -9   7   0 19.5931 7.81111   1
  -9  -7   0 27.8194 9.98844   1
   1   8   0 5.94895 2.90592   4
  -1   8   0 8.52085 4.81392   5
   1  -8   0 9.37010 5.40875   1
  -1  -8   0 10.4586 4.46719   2
  -1   8   0 11.1108 6.41633   1
   1  -8   0 4.01964 3.51447   4
   1   8   0 12.2220 5.58736   1
   2   8   0 346.886 20.2541   1
  -2   8   0 339.911 21.8510   1
   2  -8   0 377.403 19.9400   3
   2  -8   0 363.075 24.6872   1
   2   8   0 377.636 31.8960   1
  -2  -8   0 380.242 26.4898   2
  -3   8   0 274.599 18.7906   1
  -3  -8   0 276.059 19.9091   1
   3  -8   0 268.937 16.9010   3
   3  -8   0 255.607 19.9578   1
  -4  -8   0 39.5520 9.44163   1
  -4   8   0 25.3128 7.26903   1
   4  -8   0 17.1699 4.47644   3
  -5   8   0 243.412 19.8210   1
  -5  -8   0 214.481 22.3931   1
  -6  -8   0 124.663 13.9538   1
  -6   8   0 105.421 15.2910   1
  -7  -8   0 47.5214 9.35332   1
  -7   8   0 65.3850 10.8923   1
  -8  -8   0 80.1530 10.7144   1
  -8   8   0 64.9067 11.1972   1
  -9   8   0 -1.9192 9.50601   1
  -9  -8   0 15.3974 11.8056   1
   0   9   0 7.30521 4.12274   2
   0  -9   0 10.6855 5.25377   1
   0   9   0 -5.3346 6.58912   1
   1  -9   0 1911.45 120.972   4
   1   9   0 1906.67 114.150   4
   1   9   0 2056.80 110.442   1
  -1   9   0 1922.96 166.171   5
  -1   9   0 1973.84 114.731   1
   1  -9   0 1888.55 154.343   1
   2   9   0 69.7227 9.83371   1
  -2  -9   0 70.2219 6.45802   2
   2   9   0 61.4983 6.63364   1
   2  -9   0 76.3244 6.99760   3
  -2   9   0 76.4476 7.81718   1
   2  -9   0 61.2954 7.00287   1
  -2   9   0 68.4133 7.04442   5
  -3  -9   0 63.0142 10.2148   1
  -3   9   0 50.9626 8.16197   1
   3  -9   0 72.2826 7.80664   3
  -4  -9   0 1.59498 8.33633   1
  -4   9   0 4.62651 7.31757   1
  -5  -9   0 120.316 11.1131   1
  -5   9   0 109.600 11.3745   1
  -6  -9   0 434.401 29.7301   1
  -6   9   0 385.614 27.1844   1
  -7   9   0 15.5140 9.21797   1
  -7  -9   0 15.6208 7.97825   1
  -8  -9   0 -5.3456 7.46274   1
  -8   9   0 1.60761 6.75319   1
  -9  -9   0 -12.892 11.2744   1
  -9   9   0 0.54756 9.33624   1
   1 -10   0 745.494 40.5199   4
   1  10   0 688.802 55.2896   1
  -1  10   0 677.644 62.1334   5
   1 -10   0 655.228 53.9796   1
   1  10   0 718.334 45.7984   4
   1  10   0 751.015 43.9925   1
  -1 -10   0 758.884 58.1240   5
  -1  10   0 724.099 42.2845   1
  -2 -10   0 13.6928 4.41046   5
   2  10   0 -1.2487 8.49868   1
   2 -10   0 23.5299 5.46165   1
  -2  10   0 1.06202 5.91119   1
  -2  10   0 9.33458 5.07837   5
  -2 -10   0 18.1240 4.09720   2
  -3 -10   0 27.1551 6.29724   2
   3  10   0 26.8588 9.68618   1
  -3  10   0 29.8171 6.96085   1
  -4 -10   0 169.988 12.4566   1
  -4  10   0 162.909 12.6879   1
  -5 -10   0 99.0417 11.9769   1
  -5  10   0 69.7249 8.26269   1
  -6 -10   0 -7.8029 7.40622   1
  -6  10   0 3.68298 8.39162   1
  -7  10   0 -4.9775 8.85290   1
  -7 -10   0 10.6175 7.92439   1
  -8  10   0 100.790 12.8843   1
  -8 -10   0 107.192 15.3493   1
  -9 -10   0 -3.9447 8.05114   1
  -9  10   0 -4.9513 9.07627   1
   0  11   0 6.04001 4.19166   2
   0 -11   0 3.40686 3.62226   1
   0  11   0 -4.4807 6.97553   1
   1  11   0 1449.43 127.239   1
  -1  11   0 1463.79 87.6564   1
   1 -11   0 1441.55 93.1754   4
   1 -11   0 1286.89 87.0626   1
  -1 -11   0 1552.23 105.590   5
  -1  11   0 1386.75 95.0977   5
  -2 -11   0 154.589 11.1324   5
   2  11   0 142.463 12.1101   1
  -2  11   0 144.079 13.4744   5
   2 -11   0 177.581 11.5192   4
  -2  11   0 178.136 11.7911   1
  -2 -11   0 134.220 9.89588   2
   3  11   0 26.3950 10.3944   1
  -3 -11   0 28.9418 6.16004   2
  -3  11   0 41.7139 7.59593   1
   4  11   0 -7.5854 11.1848   1
  -4  11   0 31.8360 8.15221   1
  -4 -11   0 15.7854 5.70765   2
  -5 -11   0 109.049 13.0256   1
  -5  11   0 114.133 13.8855   1
  -6  11   0 46.3713 9.85550   1
  -6 -11   0 50.1000 11.7224   1
  -7  11   0 -2.4250 6.17288   1
  -7 -11   0 2.64722 7.10216   1
  -8  11   0 2.56349 9.10461   1
  -8 -11   0 1.41242 10.3155   1
   0  12   0 47.2379 10.6653   1
   0  12   0 57.8014 6.46565   2
   1  12   0 7.48607 8.20094   1
  -1 -12   0 -0.7249 3.97746   5
  -1  12   0 5.28389 6.71484   1
  -1  12   0 -3.6982 5.61192   5
  -1  12   0 4.97652 4.90091   2
   2  12   0 25.8351 10.2341   1
  -2 -12   0 50.4262 6.12315   5
   2  12   0 41.0972 4.61866   4
  -2  12   0 37.6770 6.35106   5
  -2  12   0 40.3937 7.99188   1
   2 -12   0 46.8415 5.79350   4
   3 -12   0 292.498 22.6017   4
   3  12   0 261.280 21.6470   1
  -3 -12   0 265.527 19.4156   2
  -3  12   0 296.772 19.7514   1
   4  12   0 72.6831 13.5217   1
  -4  12   0 86.6692 9.76732   1
  -5 -12   0 190.708 15.1023   1
  -5  12   0 226.299 16.4987   1
  -6  12   0 92.1820 9.67356   1
  -6 -12   0 96.6916 12.7789   1
  -7 -12   0 11.6473 7.86888   1
  -7  12   0 19.5015 9.22539   1
  -8 -12   0 14.7754 8.19582   1
  -8  12   0 14.6851 9.16597   1
   0  13   0 -0.9564 4.59833   2
   1  13   0 173.851 14.6223   1
  -1  13   0 180.053 13.1397   5
  -1  13   0 191.947 13.2174   2
  -1  13   0 179.473 13.5470   1
   2  13   0 5.98390 10.0576   1
  -2 -13   0 7.77115 4.21591   5
  -2  13   0 6.35904 5.55671   5
  -2  13   0 8.06510 8.81402   1
   2 -13   0 -0.3625 4.67597   4
  -3  13   0 3.88710 7.37021   1
  -3 -13   0 5.24969 4.11204   2
   3  13   0 23.4924 11.2717   1
  -3 -13   0 -0.0269 4.72092   5
   3 -13   0 3.84179 6.30175   4
   4 -13   0 -5.7026 7.18043   4
   4  13   0 4.89848 11.7729   1
  -4  13   0 12.0327 7.88176   1
  -5  13   0 24.2269 9.42694   1
   5  13   0 14.3838 9.34876   1
  -6  13   0 281.495 21.5924   1
   6  13   0 313.438 25.8136   1
  -7  13   0 -9.2983 8.71798   1
  -7 -13   0 24.5442 11.3052   1
  -8 -13   0 6.95796 7.70794   1
  -8  13   0 19.5110 8.99285   1
   0  14   0 363.689 20.2681   2
   0  14   0 412.440 36.8668   1
   1  14   0 145.336 17.6542   1
  -1  14   0 180.030 15.2694   2
  -1  14   0 211.261 14.0426   1
  -2  14   0 41.4019 8.69775   1
   2 -14   0 68.7612 6.67586   4
   2  14   0 48.7853 11.3895   1
   2  14   0 51.3508 5.33793   4
  -2 -14   0 65.1825 6.16075   5
  -3 -14   0 9.54916 4.87009   5
   3 -14   0 5.81076 6.22671   4
  -3 -14   0 10.8612 4.20734   2
  -3  14   0 21.0926 7.69902   1
   3  14   0 6.32025 11.3852   1
   4  14   0 16.3886 12.3499   1
   4 -14   0 11.1489 6.01640   4
  -4  14   0 17.2447 8.09898   1
  -4 -14   0 8.18199 5.40034   5
   5 -14   0 63.7587 8.78799   4
  -5  14   0 58.7950 10.6898   1
   5  14   0 75.0005 11.2972   1
  -6  14   0 20.2115 8.97201   1
   6  14   0 17.2140 13.5335   1
   7  14   0 34.9821 13.8267   1
  -7  14   0 29.3797 9.47961   1
   0  15   0 0.22396 8.93134   1
  -1  15   0 364.505 26.6029   2
   1  15   0 369.439 32.4772   1
  -1  15   0 389.428 26.3769   1
  -2  15   0 6.77219 7.76165   1
  -2  15   0 -5.4450 5.84526   2
   2 -15   0 -2.7420 4.28545   4
   2  15   0 8.55914 10.4306   1
  -2 -15   0 -3.9748 4.27791   5
   3  15   0 0.41154 11.3238   1
  -3 -15   0 -0.0271 5.33832   5
  -3  15   0 1.84757 7.94568   1
   3 -15   0 0.21192 5.55921   4
   4  15   0 -1.0633 12.3883   1
   4 -15   0 15.8999 6.10217   4
  -4 -15   0 14.9512 4.95824   5
  -4  15   0 9.64900 8.01488   1
  -5  15   0 34.5804 8.99325   1
   5  15   0 32.9272 13.7072   1
   5 -15   0 34.8250 7.39577   4
  -6  15   0 12.2968 8.35697   1
   6  15   0 -0.5122 9.10247   1
   6 -15   0 -6.3077 9.14586   4
   7  15   0 19.8453 13.8051   1
  -7  15   0 11.8518 8.54560   1
   0  16   0 -6.3807 8.86772   1
   1  16   0 43.5888 10.7551   1
  -1  16   0 45.8662 9.48139   1
  -2  16   0 46.7198 7.03368   2
   2  16   0 41.7731 11.4383   1
  -2  16   0 38.2617 10.4971   1
   3  16   0 1.03332 11.0751   1
   3 -16   0 9.05637 5.38876   4
  -3  16   0 -7.3538 7.96474   1
  -3 -16   0 8.29307 5.41143   5
   4 -16   0 25.6188 6.94684   4
   4  16   0 -11.501 12.1323   1
   5 -16   0 3.24719 6.05060   4
   5  16   0 4.08085 12.6297   1
  -5  16   0 5.10153 8.35176   1
   6 -16   0 23.0889 7.64610   4
  -6  16   0 9.65031 6.14503   1
   6  16   0 17.5868 13.6415   1
   0  17   0 5.34223 9.11509   1
   1  17   0 7.91246 10.0706   1
  -1  17   0 -3.3785 5.86214   2
  -1  17   0 -14.563 8.60737   1
  -2  17   0 25.8671 6.09944   2
  -2  17   0 30.8160 8.86769   1
   2  17   0 30.6911 11.7526   1
  -3  17   0 4.49602 6.38728   2
   3  17   0 0.02933 11.5473   1
  -3  17   0 -10.102 7.79639   1
  -4  17   0 -5.0290 7.69842   1
   4  17   0 -7.8555 8.28126   1
   5  17   0 21.2076 13.5867   1
  -5  17   0 -2.8943 8.07073   1
   6  17   0 45.3568 14.3084   1
  -6  17   0 45.2003 9.52397   1
   0  18   0 55.3116 11.1714   1
  -1  18   0 -9.8972 8.57361   1
  -2  18   0 16.9374 8.65463   1
   2  18   0 2.70979 7.49659   1
  -3  18   0 40.5379 8.94605   1
   3  18   0 22.2418 12.2066   1
   4  18   0 -22.138 12.1869   1
  -4  18   0 16.1555 8.30605   1
  -5  18   0 11.8933 7.99591   1
   5  18   0 4.54381 8.88706   1
   0  19   0 -14.709 11.3544   1
  -1  19   0 24.3297 11.3982   1
   1  19   0 -10.142 10.8721   1
   2  19   0 18.1904 11.3985   1
  -2  19   0 -9.9679 8.32492   1
   3  19   0 7.56706 12.2852   1
  -3  19   0 -6.7175 8.00120   1
  -4  19   0 16.5553 8.02240   1
   4  19   0 1.31096 12.1986   1
   0  20   0 104.600 13.4203   1
  -1  20   0 15.9966 9.34055   1
   1  20   0 9.75986 10.8969   1
   2  20   0 42.6091 12.2455   1
  -2  20   0 58.1780 10.0504   1
   3  20   0 2.91164 11.8477   1
  -3  20   0 20.2922 8.78893   1
   0  21   0 18.4435 9.38616   1
   1  21   0 4.31091 10.5675   1
  -1  21   0 0.68145 9.20574   1
  -1   0  -1 775.424 45.1150   1
   1   0  -1 815.244 42.6123   1
   1   0   1 809.335 46.6641   1
  -1   0   1 826.281 46.1546   1
   2   0   1 1451.09 104.103   1
   2   0  -1 1478.16 85.0501   1
  -2   0  -1 1418.01 80.3083   1
  -2   0   1 1330.59 72.0903   1
   3   0  -1 1483.77 88.3381   1
   3   0   1 1528.87 110.543   1
  -3   0  -1 1592.33 83.2051   1
  -3   0   1 1616.04 88.8863   1
   4   0   1 375.488 36.1509   1
  -4   0  -1 379.206 20.5577   1
   4   0  -1 317.025 22.1540   1
  -4   0   1 366.885 26.3912   3
  -4   0   1 345.949 19.9149   1
  -5   0  -1 6.14436 3.42992   3
  -5   0  -1 8.23215 5.67595   1
  -5   0   1 -4.7119 8.71275   1
  -6   0   1 1245.89 81.8365   1
  -6   0  -1 1444.53 88.9662   1
  -6   0  -1 1372.91 78.1202   3
  -7   0  -1 152.016 11.3975   3
  -7   0  -1 181.710 15.3894   1
  -8   0  -1 -7.3418 7.50372   1
  -8   0   1 10.7335 10.4803   1
  -9   0   1 10.8850 10.8551   1
  -9   0  -1 -10.407 7.62116   1
 -10   0   1 74.9428 10.7877   1
 -10   0  -1 56.1130 10.5120   1
  -1  -1  -1 4553.88 252.343   1
  -2   1   1 2752.94 161.721   1
  -2  -1  -1 2880.07 151.546   1
   2   1  -1 2816.51 179.885   1
   2  -1   1 2789.70 161.587   1
   2  -1  -1 2750.09 164.808   1
   2   1   1 2859.31 174.344   1
  -2  -1   1 2868.06 152.737   1
  -2   1  -1 2933.19 158.274   1
  -3   1   1 2196.16 128.819   1
  -3  -1  -1 2175.07 131.347   1
   3   1  -1 2160.07 176.001   1
   3  -1   1 2230.03 198.502   1
  -3   1  -1 2235.25 114.381   1
   3  -1  -1 2135.84 179.784   1
  -3  -1   1 2166.50 118.719   1
   3   1   1 2080.27 166.483   1
  -4   1   1 304.674 19.8699   1
  -4  -1  -1 258.978 19.7762   1
   4   1  -1 280.761 16.5189   1
   4  -1   1 241.947 19.6552   1
   4   1   1 264.908 21.4407   1
  -4   1  -1 293.254 19.5108   3
  -4   1  -1 279.649 16.6475   1
   4  -1  -1 258.983 17.1921   1
  -4  -1   1 303.042 17.4747   1
  -5  -1  -1 547.220 33.3848   1
  -5   1   1 557.076 29.9865   1
  -5   1  -1 538.473 35.4172   3
  -5   1  -1 521.691 38.8581   1
  -5  -1   1 568.443 34.5262   3
  -5  -1   1 505.741 34.4582   1
  -6  -1  -1 892.267 67.0510   3
  -6   1   1 803.231 50.6197   1
  -6  -1  -1 876.921 56.4367   1
  -6   1  -1 818.716 54.1666   3
  -6   1  -1 847.758 52.1194   1
  -6  -1   1 889.812 52.2846   1
  -7  -1  -1 77.9789 6.34851   3
  -7   1   1 100.486 10.2284   1
  -7  -1  -1 95.4396 12.6783   1
  -7   1  -1 67.8110 9.58536   1
  -7  -1   1 88.7703 13.0713   1
  -8  -1  -1 33.6182 8.30465   1
  -8   1   1 38.1759 10.9294   1
  -8  -1   1 26.6130 8.46120   1
  -8   1  -1 39.5376 10.7897   1
  -9  -1  -1 30.8925 11.6312   1
  -9   1   1 46.8032 9.23634   1
  -9  -1   1 26.4212 9.34799   1
  -9   1  -1 32.3772 12.2147   1
 -10   1   1 31.1182 12.1472   1
 -10  -1  -1 45.4839 11.9965   1
 -10   1  -1 46.0817 9.07020   1
 -10  -1   1 38.5538 9.34149   1
  -2  -2  -1 758.107 51.8409   1
  -2   2   1 733.777 48.5473   1
   2  -2   1 742.879 70.3308   1
   2   2  -1 754.976 50.7421   1
   2  -2  -1 749.663 38.9702   1
  -2  -2   1 733.853 41.9747   1
  -2   2  -1 735.255 45.5355   1
  -2   2  -1 743.516 41.4830   3
   2  -2  -1 724.080 53.8834   3
   2   2   1 718.368 44.9832   1
  -3  -2  -1 1579.80 85.6586   1
   3  -2   1 1355.61 96.9257   1
   3   2  -1 1406.31 98.5461   1
  -3   2   1 1534.91 89.1655   1
   3  -2  -1 1440.44 85.9926   1
  -3   2  -1 1456.80 105.751   3
  -3  -2   1 1475.89 99.7388   1
   3   2   1 1520.84 112.248   1
  -3   2  -1 1510.05 80.5925   1
  -4   2   1 1353.01 77.5333   1
   4  -2   1 1296.65 82.3611   1
   4   2  -1 1237.36 69.8114   1
  -4  -2  -1 1419.96 84.4128   1
  -4   2  -1 1342.07 71.4016   1
   4  -2  -1 1214.10 73.0501   1
   4   2   1 1276.02 74.4328   1
  -4  -2   1 1437.97 89.1527   1
  -4   2  -1 1379.90 82.5359   3
  -5  -2  -1 652.457 35.9479   1
  -5   2   1 662.821 41.6293   1
  -5   2  -1 607.229 43.5323   3
  -5   2  -1 663.608 33.7842   1
  -5  -2   1 623.003 36.8514   1
  -6   2   1 917.910 56.4228   1
  -6  -2  -1 849.567 49.7878   1
  -6   2  -1 857.523 52.9241   1
  -6   2  -1 849.021 57.6143   3
  -6  -2   1 901.815 53.4307   1
  -7  -2  -1 215.050 14.4968   3
  -7   2   1 191.546 15.1724   1
  -7  -2  -1 212.685 17.0553   1
  -7   2  -1 206.844 15.2025   1
  -7  -2   1 197.996 17.1932   1
  -8  -2  -1 19.9840 11.0082   1
  -8   2   1 31.9178 8.27498   1
  -8   2  -1 53.2450 11.1665   1
  -8  -2   1 41.0202 9.22973   1
  -9  -2  -1 41.5968 9.48847   1
  -9   2   1 37.3874 8.79382   1
  -9  -2   1 26.8151 11.9774   1
  -9   2  -1 34.4142 11.7328   1
 -10   2   1 -0.1865 10.9854   1
 -10  -2  -1 18.5600 11.5625   1
 -10   2  -1 -3.0384 7.33939   1
 -10  -2   1 -6.4137 11.0195   1
   2  -3   1 850.605 48.5441   3
  -2   3   1 848.688 57.2337   1
   2   3  -1 858.435 56.8753   1
   2  -3   1 823.805 50.1650   1
  -2  -3  -1 802.932 51.6341   1
   2  -3  -1 789.358 49.8012   1
   2   3   1 766.799 43.6113   1
  -2   3  -1 806.365 46.3317   3
  -2  -3   1 848.674 48.2775   1
   2  -3  -1 825.795 52.0978   3
  -2   3  -1 789.563 67.1392   1
  -3  -3  -1 380.961 26.6844   1
   3   3  -1 384.860 24.6146   1
   3  -3   1 372.470 29.9287   1
  -3   3   1 394.680 32.0101   1
   3  -3  -1 381.504 24.7706   3
  -3   3  -1 460.999 37.2013   1
  -3  -3   1 407.607 31.1113   1
  -3   3  -1 428.604 26.6105   3
   3   3   1 435.815 25.4875   1
   3  -3  -1 391.991 24.8555   1
   4   3  -1 506.170 32.0226   1
  -4  -3  -1 662.992 32.6326   1
   4  -3   1 614.694 61.7642   1
  -4   3   1 508.869 42.2908   1
   4  -3  -1 555.525 34.6866   1
   4   3   1 535.940 35.4790   1
  -4   3  -1 544.064 37.1662   3
  -4  -3   1 606.734 39.5635   1
  -4   3  -1 591.721 48.6961   1
   5  -3   1 669.035 100.218   1
  -5   3   1 941.775 49.3843   1
  -5  -3  -1 936.219 47.2460   1
  -5   3  -1 871.735 67.0650   3
  -5  -3   1 928.206 54.7474   1
  -5   3  -1 882.749 69.3820   1
  -6  -3  -1 110.100 10.9950   1
  -6   3   1 115.299 10.8132   1
  -6  -3   1 103.165 13.3788   1
  -6   3  -1 128.838 12.5448   1
  -7  -3  -1 81.6905 10.1114   1
  -7   3   1 85.7155 10.0923   1
  -7   3  -1 80.9273 9.86042   1
  -7  -3   1 85.9192 10.5525   1
  -8   3   1 13.7787 10.0291   1
  -8  -3  -1 2.00464 10.6509   1
  -8   3  -1 26.5637 7.47556   1
  -9   3   1 10.5580 10.9178   1
  -9  -3  -1 40.1495 12.2819   1
  -9   3  -1 32.3960 8.89321   1
  -9  -3   1 40.9982 12.1522   1
 -10   3   1 8.36046 10.8212   1
 -10  -3  -1 29.0738 11.5536   1
 -10  -3   1 44.2651 12.1939   1
  -1   4   1 1223.93 74.6596   1
   1  -4   1 1290.03 70.0843   3
   1  -4   1 1311.93 87.8991   1
   1   4  -1 1359.10 82.5236   1
  -1   4  -1 1225.35 87.7855   1
   1   4   1 1224.24 70.3990   1
  -1  -4   1 1247.22 79.2105   1
   1  -4  -1 1250.28 73.3301   1
   1   4   1 1247.81 75.8127   1
  -1  -4   1 1297.01 92.7324   2
   2   4  -1 92.4362 8.12036   1
   2  -4   1 95.2150 9.04978   1
  -2   4   1 98.8286 9.01839   1
   2  -4   1 108.778 7.95956   3
  -2  -4  -1 100.352 8.88036   1
   2  -4  -1 94.1868 7.89842   1
  -2   4  -1 92.4141 7.71602   3
  -2  -4   1 111.043 8.55400   1
   2   4   1 98.2996 8.05798   1
   2  -4  -1 113.727 7.22482   3
  -2   4  -1 89.7947 7.13212   1
   3  -4   1 644.313 40.6189   3
  -3  -4  -1 667.539 43.2846   1
   3  -4   1 609.298 39.0747   1
   3   4  -1 627.753 35.6630   1
  -3   4   1 612.545 43.0707   1
   3  -4  -1 685.446 38.7303   3
   3   4   1 592.274 41.0385   1
  -3   4  -1 639.616 58.9703   1
   3  -4  -1 585.001 39.1905   1
  -3  -4   1 617.939 39.9442   1
  -3   4  -1 627.081 33.2240   3
   4   4  -1 516.273 39.9266   1
  -4  -4  -1 588.968 34.0990   1
  -4   4   1 606.692 42.9663   1
   4  -4   1 574.155 40.6618   1
  -4   4  -1 565.232 31.3637   1
  -4  -4   1 608.655 37.1348   1
  -4   4  -1 560.542 35.6973   3
   4   4   1 518.220 34.0751   1
   4  -4  -1 540.270 36.8160   1
  -5  -4  -1 84.6280 8.84119   1
  -5   4   1 69.3077 9.97054   1
  -5  -4   1 73.4297 8.92229   1
  -6  -4  -1 885.272 48.4663   1
  -6   4   1 904.106 60.5804   1
  -6  -4   1 782.984 44.7831   1
  -6   4  -1 767.953 43.8029   1
  -7   4   1 263.981 18.5206   1
  -7  -4  -1 243.951 18.4810   1
  -7   4  -1 299.520 18.4409   1
  -7  -4   1 339.685 23.1956   1
  -8  -4  -1 17.1929 10.7254   1
  -8   4   1 19.9690 10.4233   1
  -8   4  -1 12.0383 9.37940   1
  -9  -4  -1 24.6049 8.74163   1
  -9   4   1 31.0716 10.7638   1
  -9   4  -1 25.8042 8.05026   1
  -9  -4   1 22.5030 8.68693   1
 -10  -4  -1 31.9176 9.62630   1
 -10  -4   1 52.9285 10.2603   1
 -10   4  -1 40.7295 9.22144   1
   0  -5   1 5887.73 342.141   1
   0   5  -1 5900.98 328.365   2
   0   5  -1 5768.41 345.209   1
   1  -5   1 100.737 7.19512   4
  -1   5   1 125.280 8.55306   1
   1  -5   1 89.1505 7.65149   1
  -1  -5  -1 101.090 7.18344   2
   1  -5   1 109.976 8.15480   3
   1   5  -1 107.999 7.17521   1
   1   5   1 115.722 7.46276   1
  -1  -5   1 104.365 8.82026   2
  -1  -5   1 106.628 7.99001   1
  -1   5  -1 104.226 7.19715   1
  -1   5  -1 101.716 7.58320   5
   1   5   1 91.1458 8.75421   1
   1  -5  -1 106.871 8.06778   1
   2  -5   1 92.4796 8.36411   1
  -2  -5  -1 114.213 8.39241   1
   2  -5   1 111.284 7.53356   3
  -2   5   1 121.613 7.84031   1
   2   5  -1 115.563 10.4590   1
  -2   5  -1 117.979 9.50935   1
  -2  -5   1 118.025 8.26245   1
   2  -5  -1 108.574 7.64767   3
   2   5   1 102.226 7.91261   1
   2  -5  -1 115.265 8.81216   1
   3  -5   1 279.091 17.2945   3
   3  -5   1 286.216 28.6353   1
  -3  -5  -1 292.293 20.9850   1
   3   5  -1 272.046 17.6939   1
  -3   5   1 333.633 17.7509   1
  -3  -5   1 339.890 18.6314   1
  -3   5  -1 343.794 22.0841   1
   3   5   1 293.589 21.9874   1
   3  -5  -1 310.455 17.0853   3
   3  -5  -1 314.640 20.8999   1
   4  -5   1 4.71907 5.47562   1
  -4  -5  -1 8.59043 8.18318   1
  -4   5   1 17.9590 5.23082   1
  -4  -5   1 13.4943 8.61974   1
   4  -5  -1 11.0874 6.00495   1
   4  -5  -1 9.11362 5.09118   3
  -4   5  -1 9.61417 6.84525   1
  -5  -5  -1 111.095 10.1588   1
  -5   5   1 96.1735 12.5739   1
  -5   5  -1 108.542 10.5505   1
  -5  -5   1 115.188 10.0162   1
  -6  -5  -1 1281.77 91.9866   1
  -6   5   1 1241.93 68.3328   1
  -6   5  -1 1355.78 77.4263   1
  -6  -5   1 1231.03 71.7141   1
  -7  -5  -1 219.585 18.5417   1
  -7   5   1 208.773 15.6538   1
  -7   5  -1 248.825 15.9337   1
  -7  -5   1 207.846 18.0615   1
  -8   5   1 22.7440 10.1537   1
  -8  -5  -1 1.35764 7.88786   1
  -8  -5   1 27.7327 8.37444   1
  -8   5  -1 15.3262 6.99776   1
  -9   5   1 35.2717 11.1797   1
  -9  -5  -1 40.0653 12.1274   1
  -9   5  -1 24.0854 10.6439   1
  -9  -5   1 24.9655 12.1675   1
 -10   5   1 20.6061 7.85514   1
 -10  -5  -1 21.0389 12.0726   1
 -10   5  -1 19.1439 8.19787   1
 -10  -5   1 42.5832 12.4969   1
   0   6  -1 5546.12 316.250   1
   1  -6   1 410.869 27.7172   3
  -1  -6  -1 392.895 24.2546   2
   1   6  -1 406.274 26.2673   1
   1  -6   1 394.821 31.4266   1
   1   6  -1 422.276 28.8086   1
   1  -6   1 391.303 21.6107   4
  -1   6   1 427.900 25.1486   1
   1   6   1 402.058 21.7046   1
  -1   6  -1 405.881 25.6989   1
  -1   6  -1 404.927 28.8935   5
   1   6   1 431.359 25.7942   1
   1  -6  -1 382.216 24.0532   1
  -1  -6   1 414.763 27.6726   2
   2   6  -1 466.575 29.3873   1
   2  -6   1 576.586 32.7049   3
   2  -6   1 526.007 35.6756   1
  -2   6   1 488.394 31.7973   1
  -2  -6  -1 548.926 31.8407   1
   2   6   1 488.011 29.4932   1
  -2   6  -1 561.274 37.4569   1
   2  -6  -1 506.597 30.9628   1
  -2  -6   1 551.498 28.2804   1
   3  -6   1 131.442 8.80022   1
   3   6  -1 135.540 10.4066   1
   3  -6   1 119.491 8.96185   3
  -3  -6  -1 125.334 11.0817   1
  -3   6   1 100.650 9.81118   1
   3  -6  -1 119.387 8.82008   3
   3  -6  -1 106.323 11.5641   1
  -3  -6   1 125.587 10.8292   1
  -3   6  -1 111.955 8.94037   1
   3   6   1 107.331 8.72121   1
  -4  -6  -1 334.416 22.3259   1
   4  -6   1 299.150 19.9258   1
  -4   6   1 342.003 19.2395   1
   4  -6  -1 333.741 23.3362   1
  -4   6  -1 388.919 27.6012   1
   4  -6  -1 366.178 19.4023   3
  -4  -6   1 380.719 27.5429   1
  -5  -6  -1 204.777 14.0214   1
  -5   6   1 165.160 13.3690   1
  -5   6  -1 216.573 14.7645   1
  -5  -6   1 205.350 15.5995   1
  -6  -6  -1 400.104 35.0562   1
  -6   6   1 459.570 26.4722   1
  -6  -6   1 440.594 35.1993   1
  -6   6  -1 476.931 37.0225   1
  -7   6   1 276.904 21.2555   1
  -7  -6  -1 223.050 18.9831   1
  -7   6  -1 262.741 24.4350   1
  -7  -6   1 224.451 17.3663   1
  -8  -6  -1 -6.1992 8.75186   1
  -8   6   1 9.28009 7.33824   1
  -8   6  -1 3.26938 9.36192   1
  -8  -6   1 23.7540 8.38760   1
  -9  -6  -1 48.1511 10.0563   1
  -9  -6   1 43.6571 9.53630   1
   0  -7  -1 3205.71 220.744   1
   0   7  -1 3607.65 191.834   1
   0   7  -1 3487.04 224.545   2
   0   7  -1 3477.15 228.368   5
   0   7   1 3210.35 202.553   1
   1  -7   1 5640.85 326.950   4
   1  -7   1 5797.16 326.354   3
  -1  -7   1 5600.39 326.573   2
  -1   7  -1 5691.25 304.647   1
   2   7  -1 173.585 12.9779   1
   2  -7   1 151.414 12.1816   1
   2  -7   1 166.730 12.7035   3
  -2   7   1 176.832 12.4652   1
  -2  -7   1 184.482 13.0857   1
  -2   7  -1 172.618 12.4059   1
   2   7   1 186.354 14.7633   1
   2  -7  -1 179.563 11.6317   1
   2   7   1 168.618 13.1784   1
  -2  -7   1 161.139 12.2261   2
  -3  -7  -1 230.788 15.6381   1
   3   7  -1 178.865 15.6919   1
  -3   7   1 214.993 14.9666   1
   3  -7   1 220.992 16.2439   3
   3  -7   1 207.017 16.4084   1
  -3  -7   1 217.569 16.7357   1
  -3   7  -1 214.091 17.1545   1
   3  -7  -1 232.541 13.0282   3
   3   7   1 191.861 15.0201   1
   3  -7  -1 197.912 14.4865   1
  -4  -7  -1 59.7570 7.59201   1
   4  -7   1 45.0570 7.59616   3
   4  -7   1 47.8929 6.51700   1
  -4   7   1 61.7113 8.37458   1
  -4  -7   1 51.3776 7.24779   1
   4  -7  -1 55.4028 6.53717   3
  -5   7   1 497.417 27.8369   1
  -5  -7  -1 521.127 37.4509   1
  -5   7  -1 493.727 28.3523   1
  -5  -7   1 520.607 30.0120   1
   5  -7  -1 469.025 33.3458   3
  -6   7   1 7.52260 9.33755   1
  -6  -7  -1 -14.148 7.34504   1
  -6   7  -1 -4.8016 8.69147   1
  -6  -7   1 -7.1280 10.3944   1
  -7  -7  -1 -11.609 10.9294   1
  -7   7   1 -5.5588 6.77039   1
  -7   7  -1 -0.5676 6.28427   1
  -7  -7   1 17.3632 7.82470   1
  -8   7   1 11.4794 7.21385   1
  -8  -7  -1 2.04631 7.46276   1
  -8   7  -1 15.7752 9.55637   1
  -8  -7   1 15.7503 11.1848   1
  -9   7   1 29.9156 11.1377   1
  -9  -7  -1 18.5157 11.9179   1
  -9   7  -1 20.4969 7.65111   1
  -9  -7   1 24.5229 11.8514   1
   0  -8  -1 4792.64 277.791   1
  -1  -8  -1 1591.30 103.771   5
  -1   8   1 1525.65 121.388   5
  -1   8   1 1474.70 93.3343   1
   1  -8   1 1558.20 87.3866   3
   1  -8   1 1376.49 96.2826   1
   1   8  -1 1618.37 97.0454   1
   1  -8   1 1493.41 84.3775   4
   1   8  -1 1516.34 106.823   4
   1   8  -1 1502.42 85.8740   1
  -1  -8   1 1512.39 98.4346   2
   1   8   1 1506.59 84.2760   1
  -1   8  -1 1555.76 89.7000   1
   1  -8  -1 1576.67 96.4936   4
  -1   8  -1 1558.96 127.453   5
   1   8   1 1449.17 118.303   1
  -1  -8   1 1584.34 90.3423   5
   1   8   1 1545.86 95.6993   4
   1  -8  -1 1529.18 101.187   1
   2  -8   1 159.102 12.6478   3
  -2   8   1 159.585 10.7178   1
   2   8  -1 152.622 13.7380   1
   2  -8   1 161.412 12.3540   1
  -2  -8  -1 151.941 11.3246   2
   2   8  -1 142.709 11.2375   1
   2   8   1 122.118 9.89565   1
  -2   8  -1 163.078 11.2209   1
   2  -8  -1 167.437 12.6845   3
  -2  -8   1 158.672 11.0204   1
  -2  -8   1 145.179 9.97312   2
   2  -8  -1 129.755 10.3843   1
   2   8   1 154.625 12.1291   1
   3  -8   1 90.7877 8.53323   1
  -3   8   1 97.0118 7.89495   1
  -3  -8  -1 104.811 9.58307   1
   3  -8   1 90.1828 10.9925   3
  -3  -8   1 89.1149 8.43839   1
  -3   8  -1 95.1972 7.34323   1
   3  -8  -1 97.0210 8.24027   1
   3  -8  -1 74.9457 8.41479   3
  -4   8   1 27.8840 7.72607   1
   4  -8   1 31.2541 6.00783   1
  -4  -8  -1 43.3820 9.19526   1
   4  -8   1 34.3500 5.13068   3
  -4  -8   1 36.6524 9.04627   1
  -4   8  -1 29.9165 7.18705   1
   4  -8  -1 25.1716 6.34723   3
  -5  -8  -1 15.6078 10.2276   1
  -5   8   1 10.6182 5.95331   1
  -5   8  -1 7.02289 5.57167   1
   5  -8  -1 11.2418 5.55007   3
  -5  -8   1 13.0443 9.69725   1
  -6  -8  -1 228.352 17.4501   1
  -6   8   1 208.826 16.4332   1
  -6  -8   1 199.650 16.2921   1
  -6   8  -1 185.687 13.9542   1
  -7   8   1 19.5578 7.25221   1
  -7  -8  -1 23.9050 11.4086   1
  -7  -8   1 28.2353 11.4817   1
  -7   8  -1 31.9733 9.78494   1
  -8  -8  -1 23.0032 11.6284   1
  -8   8   1 27.7220 7.66341   1
  -8  -8   1 30.7423 11.6470   1
  -8   8  -1 20.2956 9.52978   1
  -9  -8  -1 9.49434 8.26780   1
  -9   8   1 8.99478 9.50721   1
  -9   8  -1 8.71015 7.21549   1
  -9  -8   1 -5.7910 11.3955   1
   0   9   1 115.336 7.42292   2
   0  -9   1 101.176 8.41055   1
   0   9  -1 119.684 9.79489   1
   0  -9  -1 115.852 9.04950   1
   0   9   1 119.694 14.9450   1
   0   9  -1 118.970 8.69460   2
   0  -9   1 121.844 8.61648   5
   0   9  -1 107.850 8.24543   1
   1  -9   1 718.327 40.4962   3
   1   9  -1 796.800 41.2658   1
   1   9  -1 778.063 50.6137   4
  -1   9   1 754.777 53.8076   1
  -1   9   1 717.409 48.7747   5
   1   9  -1 734.062 53.1816   1
  -1  -9  -1 791.251 60.5444   5
   1  -9   1 669.833 46.2472   1
   1  -9   1 750.812 43.0175   4
   1  -9  -1 750.438 48.9696   1
  -1   9  -1 699.478 43.1110   5
   1   9   1 750.152 52.1583   1
  -1  -9   1 779.409 45.4900   5
   1   9   1 742.001 51.8954   1
   1  -9  -1 739.403 43.9874   4
   1   9   1 723.655 47.7671   4
  -1   9  -1 761.183 44.9328   1
  -2   9   1 29.3336 6.99858   1
   2   9  -1 20.4203 6.10699   1
  -2  -9  -1 29.6830 4.29229   2
   2  -9   1 30.5284 5.32674   1
   2  -9   1 22.4697 5.02598   4
   2   9  -1 23.9137 5.24564   1
  -2  -9   1 31.4985 4.96377   2
   2  -9  -1 40.0375 7.11826   3
  -2   9  -1 18.9423 5.84314   5
   2  -9  -1 31.5102 5.90291   1
  -2   9  -1 29.3305 6.04397   1
   2   9   1 19.3720 8.51842   1
  -3   9   1 525.957 30.9467   1
   3  -9   1 524.828 35.2115   1
   3   9   1 514.328 35.8450   1
   3  -9  -1 497.904 36.7431   1
   3  -9  -1 511.964 30.6441   3
  -3  -9   1 509.696 30.6375   2
  -3  -9   1 547.566 36.9111   1
  -3   9  -1 505.371 28.7493   1
  -4  -9  -1 15.7990 9.02273   1
  -4   9   1 11.0191 5.54849   1
  -4   9  -1 17.5429 7.13701   1
  -4  -9   1 17.7133 8.99110   1
  -5  -9  -1 292.764 22.9329   1
  -5   9   1 327.556 22.4732   1
  -5  -9   1 331.219 22.0586   1
  -5   9  -1 315.952 20.5498   1
  -6  -9  -1 430.272 27.5904   1
  -6   9   1 408.340 29.2805   1
  -6  -9   1 434.692 29.4389   1
  -6   9  -1 418.674 35.4879   1
  -7   9   1 55.1114 8.66896   1
  -7  -9  -1 89.9345 13.1963   1
  -7   9  -1 67.5176 10.6510   1
  -7  -9   1 61.0261 12.5718   1
  -8  -9  -1 -11.864 11.1078   1
  -8   9   1 -7.2506 9.32815   1
  -8   9  -1 9.05543 9.54132   1
  -8  -9   1 -5.7921 10.7761   1
  -9   9   1 0.26364 7.08725   1
  -9  -9  -1 15.3442 12.1102   1
  -9   9  -1 27.8089 9.87487   1
   0  10   1 50.8777 5.31244   2
   0 -10  -1 44.0837 5.74264   1
   0  10  -1 46.2132 6.48005   2
   0  10  -1 41.9653 6.61811   1
   0  10   1 50.5383 8.21141   1
   0  10  -1 33.6905 7.35295   1
  -1  10   1 48.0550 7.47720   1
   1 -10   1 46.7487 4.72930   4
   1 -10   1 49.0375 6.15740   1
  -1  10   1 53.1195 5.58189   5
   1  10  -1 41.2265 4.81191   4
   1  10  -1 43.9498 7.02356   1
   1  10  -1 49.3873 8.33045   1
   1  10   1 46.6329 8.69677   1
   1 -10  -1 56.3992 4.68269   4
   1 -10  -1 46.6180 5.40544   1
  -1  10  -1 44.2095 5.91659   5
  -1  10  -1 56.3376 7.03273   1
   1  10   1 46.5569 3.53555   4
  -1 -10   1 62.2136 5.72566   5
  -2  10   1 121.259 9.81170   5
  -2 -10  -1 127.864 9.03686   5
  -2  10   1 113.535 9.87405   1
   2 -10   1 101.613 8.55091   4
  -2 -10  -1 117.967 7.68919   2
   2 -10   1 123.624 8.81697   1
   2  10  -1 111.972 12.5206   1
  -2 -10   1 96.9971 8.41183   2
   2  10   1 111.664 11.7252   1
  -2  10  -1 132.511 11.3730   1
  -2 -10   1 112.633 9.24593   5
  -2  10  -1 117.786 10.5695   5
   2 -10  -1 94.1755 9.09303   1
  -3 -10  -1 6.15906 4.33138   2
   3  10  -1 -2.5037 9.36128   1
  -3  10   1 13.9527 6.93764   1
   3 -10   1 12.0203 5.39021   1
   3  10   1 8.30650 6.82105   1
  -3 -10   1 18.1135 5.01977   2
  -3  10  -1 13.9555 7.51708   1
  -4 -10  -1 180.868 14.5929   1
  -4  10   1 188.391 13.4178   1
  -4  10  -1 156.147 14.1010   1
  -4 -10   1 156.766 14.0627   1
  -5  10   1 194.113 15.0473   1
  -5 -10  -1 194.880 14.3778   1
  -5 -10   1 183.727 16.2694   1
  -5  10  -1 186.320 14.6416   1
  -6  10   1 272.931 19.2088   1
  -6 -10  -1 245.603 20.6167   1
  -6  10  -1 301.031 19.7392   1
  -6 -10   1 273.197 20.7630   1
  -7 -10  -1 32.4160 11.5367   1
  -7  10   1 19.4266 6.97001   1
  -7  10  -1 21.6735 9.04679   1
  -8  10   1 10.8147 9.77987   1
  -8 -10  -1 1.89888 7.89809   1
  -8  10  -1 -2.3158 6.41564   1
  -8 -10   1 8.33358 11.4404   1
  -9 -10  -1 22.8107 12.1386   1
  -9  10   1 28.6848 10.2726   1
  -9  10  -1 25.1646 7.34567   1
  -9 -10   1 36.3620 12.4548   1
   0  11  -1 346.998 23.1659   2
   0  11  -1 306.313 18.9094   1
   0  11  -1 291.551 21.8151   1
   0  11   1 346.465 22.7765   1
   0  11   1 314.816 19.7057   2
   1 -11   1 418.097 27.2413   4
  -1  11   1 370.669 22.9226   1
   1 -11   1 377.239 25.6579   1
  -1 -11  -1 425.596 34.6928   5
   1  11  -1 388.054 30.6489   4
   1  11  -1 355.372 29.4064   1
  -1  11   1 394.274 27.3295   5
  -1  11  -1 363.357 24.2290   5
  -1  11  -1 429.080 24.6493   1
  -1 -11   1 431.647 28.2199   5
  -1  11  -1 397.290 41.1692   2
   1 -11  -1 406.650 24.8953   4
   1  11   1 411.281 29.0883   1
  -2  11   1 11.8615 5.98441   5
   2 -11   1 -3.0728 5.03330   1
   2  11  -1 7.44588 8.57078   1
  -2  11   1 5.22704 8.31598   1
   2 -11   1 0.00000 5.36365   4
  -2 -11  -1 0.45872 4.36012   5
  -2 -11  -1 4.58200 3.30214   2
   2 -11  -1 -7.9233 4.53171   4
  -2  11  -1 6.05197 5.97318   1
  -2 -11   1 4.54646 5.61470   5
  -2 -11   1 -4.1548 4.08000   2
  -2  11  -1 2.03257 5.15573   5
   2  11   1 -14.260 9.06301   1
   3  11  -1 230.434 17.8534   1
  -3 -11  -1 245.904 17.9065   2
   3 -11   1 250.787 18.4406   4
  -3  11   1 259.039 16.3942   1
   3  11   1 251.271 22.1621   1
  -3  11  -1 272.007 15.8522   1
  -3 -11   1 248.756 17.1955   2
  -4  11   1 42.0811 8.61348   1
   4  11   1 49.1944 9.29567   1
  -4 -11   1 29.6677 9.82924   1
  -5  11   1 213.890 17.3258   1
  -5 -11  -1 280.692 18.3657   1
  -5 -11   1 216.437 17.1143   1
  -5  11  -1 232.445 17.4634   1
  -6 -11  -1 17.3435 8.00395   1
  -6  11   1 10.9659 6.52734   1
  -6  11  -1 16.5594 8.49753   1
  -7  11   1 13.4269 9.14072   1
  -7 -11  -1 11.3181 11.0209   1
  -7 -11   1 6.17419 11.0153   1
  -7  11  -1 3.13472 8.79990   1
  -8  11   1 5.08220 9.33401   1
  -8 -11  -1 0.22838 7.53820   1
  -8  11  -1 -1.9674 8.89024   1
  -8 -11   1 11.9473 7.94347   1
   0  12  -1 720.621 46.8103   2
   0  12   1 814.205 54.2069   2
   0  12   1 796.743 54.9337   1
   0  12  -1 771.754 49.3798   1
   1  12  -1 153.633 13.5662   1
   1  12  -1 160.456 10.2003   4
  -1  12   1 166.346 11.1103   2
  -1  12   1 142.218 12.9007   1
  -1  12   1 125.250 11.0980   5
  -1  12  -1 162.237 12.6501   2
  -1  12  -1 152.414 12.4099   5
  -1  12  -1 153.007 11.5424   1
   1  12   1 166.693 14.0974   1
  -1 -12   1 162.113 11.9337   5
  -2  12   1 138.142 10.2471   1
  -2 -12  -1 136.289 12.7712   5
   2  12  -1 170.414 17.3343   1
  -2  12   1 121.044 12.3224   5
   2 -12   1 128.243 11.6349   4
   2  12  -1 129.465 11.0688   4
  -2  12  -1 109.756 11.3101   5
   2 -12  -1 141.899 9.32919   4
  -2  12  -1 137.199 10.8888   1
  -2 -12   1 135.433 9.44837   5
   2  12   1 138.107 14.4673   1
   2  12   1 132.011 10.6528   4
  -3 -12  -1 43.2717 5.93277   5
   3  12  -1 49.9805 11.8446   1
  -3 -12  -1 41.3103 5.83751   2
   3 -12   1 32.8045 6.74272   4
  -3  12   1 35.4005 8.41588   1
  -3 -12   1 30.2543 5.72824   2
   3  12   1 54.5812 11.6084   1
  -3  12  -1 40.7061 9.20234   1
  -4 -12  -1 33.6200 5.67814   2
  -4  12   1 36.4814 9.25482   1
   4  12  -1 22.9450 8.59469   1
   4  12   1 39.2466 12.0931   1
  -4  12  -1 44.6936 8.16622   1
  -5  12   1 93.0537 11.6867   1
  -5  12  -1 110.370 11.0252   1
  -5 -12   1 118.603 15.2692   1
   5  12   1 97.0292 15.0305   1
  -6  12   1 106.808 12.0444   1
  -6 -12  -1 120.958 11.7049   1
  -6  12  -1 104.726 12.1275   1
  -6 -12   1 93.4946 11.1813   1
  -7 -12  -1 5.51029 7.63892   1
  -7  12   1 7.76620 6.70556   1
  -7 -12   1 0.88284 10.2698   1
  -7  12  -1 2.80258 8.52820   1
  -8  12   1 23.0779 9.57377   1
  -8 -12  -1 28.1370 11.1790   1
  -8  12  -1 26.2696 9.54736   1
  -8 -12   1 24.4011 8.07733   1
   0  13   1 -4.4333 4.83988   2
   0  13  -1 1.75472 7.77008   1
   0  13   1 -0.7603 5.94445   1
   0  13  -1 -6.3214 6.29870   2
  -1  13   1 337.325 22.1718   5
  -1  13   1 305.824 23.2088   1
   1  13  -1 304.763 22.2286   1
  -1  13   1 357.416 21.5979   2
  -1  13  -1 336.614 22.9733   5
  -1 -13   1 358.934 22.6629   5
  -1  13  -1 345.989 19.7812   2
   1  13   1 363.925 23.8623   1
  -1  13  -1 345.439 21.7754   1
   2  13  -1 15.2419 3.85213   4
   2 -13   1 27.4172 4.76998   4
   2  13  -1 6.11817 9.59802   1
  -2 -13  -1 16.0105 4.67715   5
  -2  13   1 21.4885 6.89502   5
  -2  13   1 18.4680 7.90533   1
   2 -13  -1 11.1601 4.63106   4
   2  13   1 22.3923 2.75319   4
  -2 -13   1 15.5423 6.16565   5
  -2  13  -1 13.3789 8.91080   1
   2  13   1 18.3681 8.51943   1
  -3 -13  -1 5.83694 3.81105   2
   3  13  -1 -19.064 10.7668   1
   3 -13   1 -8.1520 6.74717   4
  -3  13   1 -1.1628 7.59309   1
  -3 -13  -1 -4.9172 5.01992   5
  -3 -13   1 2.84768 6.57309   5
   3  13   1 -2.8640 11.1090   1
  -3  13  -1 4.37514 7.02920   1
   3 -13  -1 2.30081 5.87267   4
  -4  13   1 14.3695 8.55047   1
  -4 -13  -1 9.89965 4.90893   2
   4  13  -1 1.38878 11.4445   1
   4 -13   1 17.2940 6.91270   4
  -4  13  -1 6.50050 5.36836   1
   4  13   1 17.8040 8.87769   1
   5  13  -1 -5.4020 12.2734   1
  -5  13   1 2.06979 5.97216   1
   5  13   1 10.6745 12.5452   1
  -5  13  -1 2.69703 7.80324   1
  -6  13   1 61.4972 10.4674   1
   6  13  -1 62.9959 11.3270   1
  -6 -13   1 46.3607 9.08879   1
   6  13   1 72.4645 15.1923   1
  -6  13  -1 61.8575 10.7469   1
  -7  13   1 89.9795 11.8046   1
  -7 -13  -1 67.6856 10.5839   1
  -7  13  -1 61.7569 8.89740   1
   7  13   1 85.6398 13.0854   1
  -7 -13   1 88.2421 13.0317   1
  -8 -13  -1 7.33929 8.02543   1
  -8  13   1 -10.417 8.53579   1
   8  13   1 1.99562 9.74919   1
  -8  13  -1 3.20531 5.97886   1
  -8 -13   1 -6.0986 10.2240   1
   0  14  -1 175.414 14.8358   1
   0  14  -1 162.121 11.1746   2
  -1  14   1 15.2951 8.21328   1
  -1  14   1 8.83487 4.41652   5
  -1  14   1 18.5572 5.80165   2
   1  14  -1 28.2047 9.45870   1
  -1  14  -1 15.5882 7.51330   1
  -1  14  -1 16.0919 6.08343   2
   1  14   1 21.0473 9.89129   1
   2  14  -1 55.3243 5.69669   4
  -2 -14  -1 68.5922 6.42849   5
  -2  14   1 54.6087 8.00764   5
   2  14  -1 82.3705 11.6790   1
   2 -14   1 78.2696 7.09945   4
  -2  14   1 82.6649 9.80122   1
  -2  14  -1 81.2053 9.38511   1
   2  14   1 69.4917 11.9109   1
   2 -14  -1 74.0473 6.34053   4
  -2 -14   1 61.4908 7.54599   5
   3 -14   1 20.3380 5.41608   4
   3  14  -1 20.6759 11.3505   1
  -3  14   1 6.29362 7.77710   1
  -3 -14  -1 23.6739 5.44684   5
  -3 -14   1 24.5149 6.84265   5
   3  14   1 6.83229 8.39818   1
   3 -14  -1 24.6694 5.19455   4
  -3  14  -1 17.6952 7.59747   1
  -4  14   1 63.9121 8.15209   1
  -4 -14  -1 57.2607 6.60331   5
   4  14  -1 61.2904 13.5716   1
  -4  14  -1 72.6259 9.44966   1
   4 -14  -1 84.0272 9.01135   4
  -4 -14   1 64.5601 7.69098   5
  -5  14   1 24.4808 6.56979   1
   5 -14   1 11.5751 7.48892   4
   5  14  -1 2.80058 12.2027   1
  -5  14  -1 5.30045 7.91476   1
   5  14   1 14.4648 12.8772   1
  -6  14   1 18.5728 9.08586   1
   6  14  -1 17.4343 9.65940   1
   6  14   1 10.2701 13.2228   1
  -6  14  -1 2.23730 8.35402   1
  -7  14   1 20.3224 9.02250   1
   7  14  -1 21.5583 13.8906   1
   7  14   1 9.45551 14.0684   1
  -7  14  -1 7.30546 8.09631   1
   0  15  -1 14.4729 10.7935   1
   0  15   1 7.74002 6.65427   1
   1  15  -1 25.3177 9.93954   1
  -1  15   1 21.5122 6.05875   2
  -1  15   1 21.9331 8.46461   1
  -1  15  -1 12.3291 7.77882   1
  -1  15  -1 15.1422 5.91561   2
  -2  15   1 22.1453 6.99351   2
   2  15  -1 7.41448 10.0752   1
  -2 -15  -1 14.6413 4.65615   5
  -2  15   1 5.32538 8.04541   1
  -2 -15   1 18.6543 5.16047   5
   2  15   1 25.7672 8.32882   1
  -2  15  -1 11.2174 6.47101   2
  -2  15  -1 19.6392 7.85359   1
  -3 -15  -1 82.1257 6.88961   5
   3 -15   1 96.1370 9.87193   4
   3  15  -1 110.762 13.6376   1
  -3  15   1 62.5389 10.4495   1
   3 -15  -1 71.3093 7.59658   4
  -3  15  -1 98.6365 10.1289   1
  -3 -15   1 92.6164 8.34167   5
  -4  15   1 6.45637 8.90044   1
   4  15  -1 18.9433 11.7809   1
  -4 -15  -1 18.4333 5.71414   5
   4 -15   1 19.6867 6.20171   4
  -4 -15   1 20.8941 5.91694   5
  -4  15  -1 34.5266 8.12772   1
   4  15   1 11.6249 12.2947   1
   4 -15  -1 17.7757 5.62798   4
   5  15  -1 26.1498 13.3163   1
  -5  15   1 25.2735 9.13340   1
   5 -15   1 20.6319 7.15545   4
   5  15   1 12.5484 9.33779   1
  -5  15  -1 30.8426 8.62135   1
   6  15  -1 2.03914 9.16183   1
  -6  15   1 12.0903 8.39152   1
   6 -15   1 7.75132 8.10532   4
   6  15   1 -8.9671 13.3163   1
  -6  15  -1 -0.7795 7.93937   1
  -7  15   1 9.83799 6.50971   1
   7 -15   1 -3.2374 8.20294   4
   7  15  -1 18.2214 9.35673   1
   7  15   1 -15.439 13.0000   1
  -7  15  -1 5.21260 5.91789   1
   0  16  -1 121.224 12.5441   1
   0  16   1 123.374 13.2048   1
  -1  16   1 19.3685 9.32080   1
  -1  16   1 11.3622 5.65927   2
   1  16  -1 10.9169 7.16999   1
  -1  16  -1 9.64667 7.08869   2
  -1  16  -1 13.4164 8.10477   1
   1  16   1 9.92872 10.0880   1
  -2  16   1 -5.9719 8.24620   1
   2  16  -1 2.47445 10.4012   1
  -2  16   1 0.29727 5.25457   2
  -2 -16   1 8.84615 5.92090   5
   2  16   1 5.62716 10.8793   1
  -2  16  -1 2.68844 6.28247   2
  -2  16  -1 6.58777 7.59825   1
   3  16  -1 -8.2866 11.0347   1
   3 -16   1 0.63420 5.58939   4
  -3  16   1 10.9338 8.31356   1
  -3  16  -1 -3.7432 7.33987   1
   3 -16  -1 3.90089 4.85101   4
   3  16   1 1.67219 11.1022   1
  -4  16   1 -4.3380 8.28318   1
   4 -16   1 6.00525 6.50905   4
   4  16  -1 6.93379 11.7675   1
   4 -16  -1 3.84638 6.00557   4
  -4 -16   1 6.31007 6.49936   5
   4  16   1 -20.985 12.0717   1
  -4  16  -1 8.40384 7.72445   1
   5 -16   1 16.0683 6.72742   4
  -5  16   1 16.1044 9.00690   1
   5  16  -1 0.03034 12.9018   1
   5 -16  -1 15.3899 6.33345   4
  -5  16  -1 29.0771 8.39666   1
   5  16   1 41.4379 13.8847   1
   6  16  -1 52.6142 14.6992   1
   6 -16   1 55.4640 9.11976   4
  -6  16   1 47.8471 9.63830   1
   6 -16  -1 53.9185 8.73857   4
  -6  16  -1 57.1656 9.72596   1
   0  17   1 -4.3970 9.48843   1
   0  17  -1 4.59076 8.84453   1
  -1  17   1 53.1383 10.3953   1
  -1  17   1 53.6558 6.86783   2
   1  17  -1 59.8546 11.3304   1
   1  17   1 66.2899 12.2769   1
  -1  17  -1 58.6670 9.73513   1
  -1  17  -1 67.6074 8.32111   2
  -2  17   1 31.3650 5.83186   2
  -2  17   1 35.5351 9.20522   1
   2  17  -1 22.7946 8.55013   1
  -2  17  -1 32.4163 9.75764   1
  -2  17  -1 20.8176 7.91284   2
   2  17   1 11.5869 11.2755   1
  -3  17   1 63.9043 10.0147   1
   3 -17   1 47.4340 5.87711   4
   3  17  -1 43.5001 9.60914   1
  -3  17  -1 43.5660 8.99403   1
  -3  17  -1 38.9568 10.7596   2
   3  17   1 58.1522 12.8732   1
   4  17  -1 18.6074 8.96848   1
   4 -17   1 10.1739 5.62345   4
  -4  17   1 -0.3853 6.02141   1
   4  17   1 2.99846 9.29804   1
  -4  17  -1 -0.0515 7.87559   1
   5  17  -1 41.6118 13.9482   1
  -5  17   1 36.4996 9.32359   1
   5  17   1 48.7717 15.1522   1
   6  17  -1 -0.5198 13.3885   1
  -6  17   1 7.92264 8.25621   1
  -6  17  -1 1.42018 9.95438   1
   6  17   1 2.84201 13.1594   1
   0  18  -1 42.2707 10.4283   1
   0  18   1 50.2604 10.9535   1
  -1  18   1 -0.6744 9.02338   1
   1  18  -1 6.72741 10.2070   1
  -1  18  -1 -10.643 5.31492   2
  -1  18  -1 -14.170 8.35270   1
   1  18   1 0.55722 10.3071   1
   2  18  -1 30.8449 11.1682   1
  -2  18   1 22.3554 8.91131   1
   2  18   1 25.5948 11.5784   1
  -2  18  -1 14.3083 6.22625   2
  -2  18  -1 20.6416 8.60548   1
   3  18  -1 37.1430 12.3758   1
  -3  18   1 30.1659 9.10339   1
  -3  18  -1 15.1994 7.43980   2
  -3  18  -1 31.8323 10.2177   1
  -4  18   1 25.3893 8.77990   1
   4  18  -1 7.16508 12.7895   1
  -4  18  -1 -4.5609 9.28333   1
   4  18   1 9.68947 12.5569   1
   5  18  -1 -16.725 9.01467   1
  -5  18   1 2.56273 8.12692   1
  -5  18  -1 3.63109 7.35045   1
   5  18   1 12.3196 8.98172   1
   0  19  -1 10.5502 9.29384   1
   0  19   1 -7.5462 9.56025   1
   1  19  -1 1.64654 10.5061   1
  -1  19   1 1.07970 11.4548   1
  -1  19  -1 30.3126 11.2226   1
   1  19   1 16.1330 11.1832   1
  -2  19   1 12.6017 6.63032   1
   2  19  -1 13.4654 11.3252   1
  -2  19  -1 18.1124 8.53967   1
   2  19   1 15.2802 8.42837   1
  -3  19   1 22.9973 9.22636   1
   3  19  -1 27.2666 12.1644   1
  -3  19  -1 24.2990 8.43087   1
   3  19   1 21.9137 12.6638   1
  -4  19   1 36.2296 9.68506   1
   4  19  -1 64.1134 13.7884   1
   4  19   1 51.6820 13.6982   1
  -4  19  -1 48.9459 11.0882   1
   0  20   1 -1.8204 6.99615   1
   0  20  -1 3.37206 8.62899   1
  -1  20   1 23.8711 9.67718   1
   1  20  -1 -5.1565 10.5321   1
  -1  20  -1 19.0354 8.96685   1
   1  20   1 -3.0924 11.0898   1
   2  20  -1 10.8507 11.0977   1
  -2  20  -1 21.2129 8.35337   1
   2  20   1 27.0569 12.2268   1
   3  20  -1 12.9875 11.3518   1
  -3  20   1 10.0063 8.54885   1
  -3  20  -1 10.1473 7.82812   1
   0  21  -1 11.4707 8.99062   1
   0  21   1 11.5588 9.77807   1
   1  21  -1 4.68729 10.3839   1
  -1  21   1 3.50912 9.69453   1
  -1  21  -1 4.51838 10.6525   1
   1  21   1 -5.2844 10.3586   1
  -2  21   1 15.8403 8.70848   1
   2  21  -1 -5.0661 11.2054   1
  -2  21  -1 13.4200 8.69583   1
   2  21   1 6.77762 11.3643   1
   0   0  -2 164.792 9.56616   2
   0   0   2 158.822 12.0555   1
   1   0  -2 17.9468 4.20295   1
  -1   0  -2 12.9136 3.06481   1
   1   0   2 22.0104 3.38973   1
  -2   0  -2 1045.12 57.4482   1
   2   0   2 1041.54 78.1045   1
   2   0  -2 1077.45 61.8966   1
  -2   0   2 1042.77 57.6862   1
   3   0  -2 65.4119 6.32407   1
   3   0   2 58.1472 6.92031   1
  -3   0  -2 51.2906 7.62866   1
  -3   0   2 63.4826 8.52604   1
   4   0  -2 692.717 46.5360   1
   4   0   2 699.380 39.2816   1
  -4   0  -2 740.073 46.3203   1
  -4   0   2 718.506 42.4802   1
  -5   0   2 531.221 32.6476   1
  -5   0  -2 508.974 33.2869   1
  -6   0  -2 144.443 9.06648   3
  -6   0   2 135.557 12.0433   1
  -6   0  -2 149.654 13.3905   1
  -7   0  -2 96.6600 8.12043   3
  -7   0   2 102.177 12.7041   1
  -7   0  -2 113.738 14.5380   1
  -8   0  -2 15.2318 7.55801   1
  -8   0   2 23.5450 10.6501   1
  -9   0  -2 -0.9336 7.78185   1
  -9   0   2 2.21390 7.55823   1
 -10   0   2 54.0599 12.9657   1
 -10   0  -2 32.0752 9.36457   1
   0  -1   2 195.525 14.9137   5
   0   1   2 162.729 10.8732   2
   0   1  -2 163.640 13.1573   4
   0  -1  -2 170.655 10.6579   2
   0  -1  -2 174.262 11.3244   1
   0   1   2 158.025 10.9027   1
   0  -1   2 179.712 11.3772   2
   0   1  -2 178.747 9.66555   2
  -1   1   2 1023.27 69.6202   1
   1   1  -2 1137.18 62.6320   1
  -1  -1  -2 1094.09 71.6325   1
   1   1   2 1060.64 69.4800   1
   1  -1  -2 1123.90 64.5769   1
  -1  -1   2 1075.05 68.1920   1
  -1   1  -2 1106.61 56.9411   1
  -2  -1  -2 822.451 51.2347   1
  -2   1   2 858.250 52.1234   1
   2  -1   2 853.963 68.4228   1
   2   1  -2 817.739 48.0909   1
  -2   1  -2 884.202 51.7811   1
   2   1   2 796.314 46.0067   1
   2  -1  -2 848.888 46.1325   1
  -2  -1   2 826.512 43.7843   1
   3  -1   2 38.5761 4.71292   1
  -3   1   2 37.6919 7.97839   1
  -3  -1  -2 34.3486 5.57837   1
   3   1  -2 29.9488 7.33909   1
  -3  -1   2 27.4186 8.00630   1
  -3   1  -2 35.4718 7.00866   1
   3   1   2 35.8202 6.52892   1
   4   1  -2 445.263 26.6062   1
   4  -1   2 497.956 29.2979   1
  -4  -1  -2 467.941 32.8808   1
  -4   1   2 502.868 26.2684   1
   4   1   2 453.683 42.1204   1
   4  -1  -2 466.083 25.1115   1
  -4   1  -2 490.570 26.4020   1
  -4  -1   2 439.696 28.4681   1
   5  -1   2 143.038 12.1212   1
  -5  -1  -2 148.926 11.2881   1
  -5   1   2 161.034 12.8674   1
  -5   1  -2 143.345 12.4038   1
  -5   1  -2 144.261 10.8558   3
  -5  -1   2 157.062 13.2812   1
  -6  -1  -2 111.681 10.8093   1
  -6  -1   2 108.366 13.1826   1
  -6   1  -2 125.975 12.5007   1
  -6   1  -2 122.054 8.53936   3
  -7  -1  -2 256.900 22.3090   1
  -7  -1  -2 269.381 16.7795   3
  -7   1   2 310.840 19.4454   1
  -7   1  -2 275.195 21.0392   1
  -7  -1   2 331.071 20.9397   1
  -7   1  -2 261.273 19.9186   3
  -8  -1  -2 9.06626 7.43391   1
  -8   1   2 0.87993 6.76523   1
  -8   1  -2 9.41785 10.5922   1
  -8  -1   2 -8.7460 10.3904   1
  -9  -1  -2 31.0140 12.1571   1
  -9   1   2 31.1339 12.2296   1
  -9   1  -2 36.8983 11.7160   1
  -9  -1   2 15.9760 11.4937   1
 -10   1   2 -2.1548 10.7918   1
 -10  -1  -2 1.68603 7.17578   1
 -10  -1   2 0.57977 7.44325   1
 -10   1  -2 1.97792 10.5686   1
   0  -2   2 6.71057 1.73120   1
   0  -2   2 7.25357 2.74245   3
   0   2  -2 3.17917 3.47628   5
   0   2   2 5.83360 3.70482   1
   0   2  -2 11.1081 3.45468   2
   0   2  -2 4.12159 3.24574   3
   0   2  -2 6.65834 2.84833   4
  -1   2   2 1078.67 71.6067   1
  -1  -2  -2 1101.53 70.2278   1
   1   2  -2 1077.60 57.5732   1
   1  -2  -2 1190.10 92.2925   1
  -1   2  -2 1054.95 61.1359   3
   1   2   2 1078.66 61.8083   1
  -1  -2   2 1081.16 55.3250   1
  -1  -2   2 1082.79 62.5908   3
  -2  -2  -2 1609.87 112.055   1
  -2   2   2 1650.84 107.483   1
   2   2  -2 1575.31 101.400   1
  -2   2  -2 1602.76 88.2025   3
   2   2   2 1507.53 90.8858   1
  -2  -2   2 1598.73 95.4733   1
   2  -2  -2 1574.84 91.6673   1
  -2   2  -2 1637.43 89.8091   1
  -3  -2  -2 1072.69 61.4803   1
   3   2  -2 989.405 60.7793   1
   3  -2   2 961.747 69.2728   1
  -3   2   2 1017.71 63.9813   1
   3   2   2 957.915 55.7480   1
   3  -2  -2 1006.94 61.0060   3
   3  -2  -2 1031.08 53.9726   1
  -3   2  -2 1039.77 57.0911   1
  -3   2  -2 1077.29 56.1047   3
  -3  -2   2 979.685 58.6487   1
  -4   2   2 923.769 57.5249   1
   4   2  -2 820.971 55.3028   1
   4  -2   2 891.745 60.0839   1
  -4  -2  -2 926.112 55.7104   1
  -4  -2   2 952.652 56.5932   1
  -4   2  -2 1038.44 47.8364   1
   4  -2  -2 886.211 52.7050   1
   4   2   2 944.995 59.9333   1
  -4   2  -2 993.507 71.0214   3
  -5  -2  -2 128.820 11.5252   1
   5  -2   2 90.2256 8.96789   1
  -5   2   2 100.963 11.1372   1
  -5  -2   2 113.501 11.6486   1
  -5   2  -2 107.061 8.22671   3
  -5   2  -2 102.707 9.15380   1
  -6  -2  -2 1649.22 87.6560   1
  -6   2   2 1684.79 105.971   1
  -6   2  -2 1608.73 99.8691   1
  -6  -2   2 1885.03 107.663   1
  -6   2  -2 1734.60 114.168   3
  -7  -2  -2 5.07651 7.29351   1
  -7   2   2 -1.7556 7.38323   1
  -7   2  -2 17.5863 9.68718   1
  -7   2  -2 5.33026 4.57933   3
  -7  -2   2 4.23012 7.18262   1
  -8   2   2 -4.9739 10.0713   1
  -8  -2  -2 15.9545 10.7865   1
  -8   2  -2 14.6470 7.49501   1
  -8  -2   2 18.1032 10.8047   1
  -9  -2  -2 137.169 13.6398   1
  -9   2   2 163.458 15.8994   1
  -9  -2   2 140.422 13.7848   1
  -9   2  -2 145.549 15.2109   1
 -10   2   2 15.5105 10.5286   1
 -10  -2  -2 -8.7417 7.48553   1
 -10   2  -2 -0.2841 9.64144   1
 -10  -2   2 4.70513 7.80831   1
   0  -3   2 157.130 11.5402   3
   0   3  -2 148.198 10.6689   2
   0  -3   2 150.009 10.6303   5
   0   3  -2 155.686 12.8300   1
   0   3  -2 154.439 10.3243   5
   0   3  -2 162.515 10.0174   4
   0   3   2 156.606 10.2860   1
   0   3  -2 149.854 13.2423   1
   0   3  -2 157.368 12.8479   3
   1   3  -2 2126.80 131.720   1
   1  -3   2 2179.77 130.674   3
  -1   3   2 2221.72 129.374   1
  -1  -3   2 2196.06 141.947   3
   1   3   2 2212.75 138.022   1
  -1  -3   2 2167.51 138.630   1
   1  -3  -2 2161.86 152.587   1
   1   3   2 2097.29 120.287   1
  -1   3  -2 2285.77 143.393   5
  -1   3  -2 2232.58 139.465   3
   2   3  -2 1276.70 71.8038   1
  -2  -3  -2 1216.86 71.3624   1
   2  -3   2 1216.54 89.9695   1
  -2   3   2 1234.49 77.0125   1
   2  -3  -2 1254.80 70.7771   1
   2   3   2 1185.49 67.2778   1
  -2   3  -2 1312.03 93.6224   3
  -2  -3   2 1247.38 85.8768   1
  -3   3   2 1176.47 72.9928   1
   3   3  -2 1163.75 67.3771   1
   3  -3   2 1154.14 72.7539   1
  -3  -3  -2 1148.11 71.2286   1
  -3  -3   2 1144.99 68.9549   1
  -3   3  -2 1205.45 63.4111   1
   3  -3  -2 1156.15 65.8158   1
  -3   3  -2 1188.52 66.1828   3
   3  -3  -2 1229.66 72.3593   3
   3   3   2 1150.26 63.6975   1
  -4  -3  -2 333.649 19.2503   1
   4  -3   2 323.485 23.2865   1
  -4   3   2 337.585 20.8367   1
   4  -3  -2 285.203 20.5593   1
  -4   3  -2 323.314 19.6988   1
   4   3   2 281.317 19.8875   1
  -4  -3   2 335.842 20.6428   1
  -4   3  -2 325.919 22.9314   3
  -5   3   2 234.559 17.0845   1
  -5  -3  -2 253.109 18.0782   1
  -5   3  -2 239.630 14.8334   3
  -5  -3   2 237.270 15.2567   1
  -5   3  -2 228.723 21.2291   1
  -5  -3   2 241.869 12.9928   3
  -6  -3  -2 79.8927 12.2618   1
  -6   3   2 94.3533 9.98032   1
  -6  -3   2 88.3728 13.4941   1
  -6   3  -2 97.3014 7.55267   3
  -6   3  -2 99.8973 11.7257   1
  -7  -3  -2 75.0651 10.0211   1
  -7   3   2 91.8465 10.2507   1
  -7  -3   2 94.3323 13.2015   1
  -7   3  -2 93.1740 11.6533   1
  -8   3   2 -9.2487 9.97617   1
  -8  -3  -2 3.69395 10.7335   1
  -8  -3   2 7.46562 10.2066   1
  -8   3  -2 8.89624 9.37933   1
  -9   3   2 17.0103 8.21731   1
  -9  -3  -2 38.2605 12.2601   1
  -9   3  -2 13.8205 7.79746   1
  -9  -3   2 8.87352 8.39772   1
 -10   3   2 1.75367 11.2864   1
 -10  -3  -2 30.5529 11.1757   1
 -10  -3   2 16.6568 11.3552   1
 -10   3  -2 -0.2481 10.3548   1
   0  -4   2 1852.23 118.707   5
   0   4  -2 1876.67 113.436   2
   0  -4  -2 1867.02 131.340   1
   0  -4   2 1925.28 121.807   3
   0   4  -2 1897.10 126.644   5
   0   4  -2 1837.37 114.664   1
   0   4   2 1837.09 115.095   1
   1  -4   2 1464.64 98.0359   1
   1  -4   2 1432.87 99.3402   3
   1   4  -2 1453.48 82.5070   1
   1  -4   2 1409.80 81.6381   4
  -1   4   2 1550.18 92.3810   1
  -1  -4   2 1477.41 113.967   2
   1   4   2 1485.39 85.1574   1
  -1  -4   2 1394.06 92.0593   1
  -1   4  -2 1444.90 90.8275   1
   1  -4  -2 1466.39 100.877   1
   1   4   2 1438.60 79.6004   1
  -1   4  -2 1459.39 83.3060   3
  -1   4  -2 1474.23 82.1196   5
   2  -4   2 964.526 66.2585   1
  -2  -4  -2 943.024 56.5645   1
  -2   4   2 916.811 55.1929   1
   2  -4   2 973.124 56.8876   3
   2   4  -2 925.457 53.0835   1
  -2  -4   2 952.328 61.3736   1
  -2   4  -2 1051.28 80.2209   1
  -2   4  -2 982.669 53.8382   3
   2   4   2 968.739 59.1138   1
   2  -4  -2 914.747 76.0505   1
  -3   4   2 494.288 28.7113   1
  -3  -4  -2 535.706 28.8126   1
   3   4  -2 505.400 29.1824   1
   3  -4   2 514.622 37.4891   1
   3  -4  -2 546.884 36.1241   3
  -3   4  -2 552.002 36.5257   1
   3  -4  -2 471.252 28.3443   1
  -3   4  -2 525.049 33.4675   3
  -3  -4   2 514.987 34.0059   1
   3   4   2 519.583 38.5932   1
   4  -4   2 356.835 27.1935   1
  -4   4   2 353.752 22.8437   1
   4   4  -2 330.228 20.3494   1
  -4  -4  -2 367.385 19.6788   1
   4  -4  -2 375.929 25.1903   3
  -4   4  -2 334.273 21.9018   1
   4   4   2 296.174 21.6110   1
  -4  -4   2 348.721 21.6697   1
  -4   4  -2 337.301 18.7711   3
   4  -4  -2 340.072 33.0828   1
  -5   4   2 196.039 14.1489   1
  -5  -4  -2 189.229 15.6935   1
   5  -4   2 177.707 13.3668   1
  -5  -4   2 185.956 18.3138   1
  -5   4  -2 182.037 12.2028   3
  -5   4  -2 201.084 13.7447   1
  -5  -4   2 195.051 11.5239   3
  -6   4   2 283.506 19.9228   1
  -6  -4  -2 243.460 20.5244   1
  -6  -4   2 224.445 17.8989   1
  -6   4  -2 244.224 17.1821   1
  -6   4  -2 244.858 17.9842   3
  -7  -4  -2 104.832 12.9900   1
  -7   4   2 86.8185 9.97587   1
  -7   4  -2 78.1885 11.6695   1
  -7  -4   2 80.2336 12.9518   1
  -8  -4  -2 -8.9917 10.5718   1
  -8   4   2 5.27558 7.55174   1
  -8   4  -2 -9.1842 9.30682   1
  -8  -4   2 22.8782 10.7076   1
  -9   4   2 9.66598 7.70206   1
  -9  -4  -2 13.6017 11.3351   1
  -9   4  -2 -22.240 10.7974   1
  -9  -4   2 2.64124 10.8732   1
 -10  -4  -2 23.9789 12.0603   1
 -10   4   2 42.6828 11.5674   1
 -10   4  -2 35.1549 8.81249   1
 -10  -4   2 29.3651 12.2267   1
   0   5   2 684.242 41.9731   1
   0   5   2 732.861 48.3049   5
   0  -5  -2 704.044 50.7935   1
   0   5   2 706.593 43.5865   2
   0   5  -2 657.851 63.0492   1
   0   5  -2 652.445 38.3636   5
   0   5  -2 649.484 39.5495   2
   0   5  -2 620.508 36.0858   4
   0   5  -2 638.871 51.0930   1
   0  -5   2 658.984 42.2482   5
   0  -5   2 778.384 42.4565   3
   1  -5   2 547.348 34.6558   3
   1  -5   2 565.276 31.4719   4
  -1   5   2 569.832 35.2870   1
   1  -5   2 551.750 46.4733   1
   1   5  -2 561.801 31.4377   1
  -1  -5   2 586.422 68.5598   3
  -1  -5   2 542.924 39.8573   2
  -1   5  -2 514.833 31.5431   5
  -1   5  -2 578.510 37.0581   1
   1   5   2 605.939 36.2234   1
   1   5   2 548.702 30.1457   1
   1  -5  -2 613.154 36.6623   1
  -1  -5   2 513.556 37.2408   1
   2  -5   2 9.51965 5.78502   3
  -2  -5  -2 10.3467 5.06188   1
   2   5  -2 -3.5521 6.20701   1
   2  -5   2 12.2582 3.99697   1
  -2   5   2 1.83537 6.22531   1
  -2  -5   2 22.5290 6.52442   1
  -2   5  -2 18.6650 7.05328   3
   2  -5  -2 -2.9357 5.53133   1
  -2   5  -2 7.33716 4.70491   1
   2   5   2 8.34560 4.77778   1
   3  -5   2 32.3523 5.39652   1
  -3   5   2 31.2971 7.88744   1
   3   5  -2 25.0695 7.44244   1
   3  -5  -2 22.5842 5.36772   3
  -3   5  -2 18.7993 6.23760   1
   3   5   2 34.9652 5.52802   1
  -3   5  -2 35.0304 7.35125   3
  -3  -5   2 43.0332 6.50480   1
   3  -5  -2 20.9340 6.61326   1
   4  -5   2 683.704 42.8116   1
  -4   5   2 774.130 49.9275   1
  -4  -5  -2 779.348 45.9436   1
  -4   5  -2 724.912 41.4403   3
  -4   5  -2 786.293 71.3829   1
   4  -5  -2 714.931 51.2035   3
  -4  -5   2 742.351 41.4045   1
   4  -5  -2 662.985 59.8415   1
   5  -5   2 11.5893 5.68096   1
  -5  -5  -2 9.15785 9.05513   1
  -5   5   2 0.43272 8.03782   1
  -5   5  -2 1.57880 7.23113   1
  -5  -5   2 9.54340 6.22284   1
  -5   5  -2 3.98033 5.74128   3
  -6   5   2 57.8498 10.5874   1
  -6  -5  -2 57.5718 11.2281   1
  -6  -5   2 47.0415 3.53659   3
  -6   5  -2 25.6540 9.26682   1
  -6  -5   2 43.0021 8.73453   1
  -7   5   2 274.530 19.5266   1
  -7  -5  -2 236.035 19.2521   1
  -7   5  -2 293.579 22.2169   1
  -7  -5   2 234.747 21.6203   1
  -8   5   2 7.52257 7.20408   1
  -8  -5  -2 7.22478 7.50875   1
  -8   5  -2 2.61494 9.48085   1
  -8  -5   2 6.70238 10.4305   1
  -9  -5  -2 -6.4280 11.3225   1
  -9   5   2 9.68576 10.2393   1
  -9   5  -2 -2.9772 9.60850   1
  -9  -5   2 -4.2540 7.94997   1
 -10   5   2 21.4335 10.3879   1
 -10  -5  -2 5.26348 8.11313   1
 -10   5  -2 16.1949 7.43031   1
   0   6   2 804.034 49.7163   1
   0   6   2 780.893 53.2789   5
   0  -6   2 751.331 56.3037   5
   0  -6   2 855.785 47.1989   3
   0   6  -2 861.441 45.1098   1
   0   6  -2 795.075 50.6846   4
   0   6   2 807.465 54.1253   2
   0   6  -2 794.635 48.1551   5
   0  -6  -2 837.284 61.5338   1
   0   6  -2 791.094 72.2387   1
   0   6  -2 778.395 49.1467   2
   1  -6   2 94.5293 8.51279   3
  -1  -6  -2 83.7678 5.69464   2
   1  -6   2 90.1015 7.34814   4
  -1   6   2 81.8606 7.14690   1
   1  -6   2 77.1725 7.58025   1
   1   6  -2 96.1505 7.59133   1
  -1  -6  -2 84.5095 6.63339   5
  -1  -6   2 95.8378 8.08130   3
  -1   6  -2 108.769 7.77901   5
   1   6   2 74.6234 7.74803   1
  -1  -6   2 85.8934 6.90596   2
   1  -6  -2 90.1029 7.09830   1
   1   6   2 94.5321 9.08644   1
  -1  -6   2 93.2660 6.66405   1
  -1   6  -2 94.1279 7.16877   1
  -2   6   2 1286.21 74.8527   1
   2   6  -2 1230.43 75.4327   1
   2  -6   2 1234.85 75.8990   3
   2  -6   2 1278.59 86.8183   1
   2   6   2 1304.97 78.3057   1
  -2  -6   2 1397.01 71.0600   1
   2   6   2 1225.05 75.1628   1
   2  -6  -2 1223.80 72.9130   1
  -2   6  -2 1379.05 83.3051   1
   3   6  -2 403.375 26.0066   1
  -3  -6  -2 445.126 31.7815   1
   3  -6   2 433.780 29.1895   3
   3  -6   2 452.979 29.0562   1
  -3   6   2 461.086 26.0582   1
  -3   6  -2 515.492 29.1583   1
   3   6   2 455.656 24.4517   1
  -3  -6   2 489.158 27.0029   1
   3  -6  -2 462.272 26.5252   3
   3  -6  -2 457.620 37.8742   1
  -4  -6  -2 74.4992 10.4427   1
  -4   6   2 76.9531 9.06039   1
   4  -6   2 80.4912 7.27180   1
  -4   6  -2 72.7098 7.92972   1
   4  -6  -2 71.7534 6.48912   3
   4  -6  -2 55.0826 8.14708   1
  -4  -6   2 73.1215 7.98244   1
  -5   6   2 89.1604 10.8766   1
  -5  -6  -2 109.481 12.2233   1
  -5   6  -2 103.685 10.1917   1
  -5  -6   2 128.532 12.0885   1
   5  -6  -2 97.3605 8.23431   3
  -6   6   2 1052.24 65.1331   1
  -6  -6  -2 944.975 57.1244   1
  -6  -6   2 978.264 49.4336   3
  -6  -6   2 918.384 51.5549   1
  -6   6  -2 864.292 60.8603   1
  -7   6   2 5.09240 7.07392   1
  -7  -6  -2 7.13493 10.4805   1
  -7  -6   2 5.50702 10.4340   1
  -7   6  -2 10.4292 9.11591   1
  -8  -6  -2 65.7061 10.3393   1
  -8   6   2 91.6539 12.2464   1
  -8   6  -2 74.8696 9.70609   1
  -8  -6   2 99.4564 13.3385   1
  -9  -6  -2 18.7597 11.8623   1
  -9   6   2 48.6405 11.4062   1
  -9  -6   2 30.8003 9.56364   1
  -9   6  -2 31.9146 10.6213   1
   0   7   2 2738.66 159.753   2
   0  -7   2 2865.14 178.675   5
   0   7  -2 2838.00 154.562   1
   0   7  -2 2750.01 151.016   1
   0  -7  -2 2763.13 185.043   1
   0  -7   2 2864.05 152.344   3
   0   7   2 2777.38 181.023   1
   0   7  -2 2770.59 158.064   2
   1  -7   2 344.636 28.2331   1
   1   7  -2 355.377 20.5110   1
   1   7  -2 358.293 22.2885   1
  -1  -7  -2 375.685 27.7300   5
   1  -7   2 332.782 20.9066   3
  -1  -7  -2 334.384 26.1025   2
   1  -7   2 332.495 24.3320   4
  -1   7   2 341.021 23.2232   1
   1  -7  -2 336.991 23.3312   1
  -1   7  -2 326.082 21.8258   5
  -1   7  -2 355.023 21.2512   1
  -1  -7   2 333.405 20.8684   5
   1   7   2 355.752 20.7898   1
  -1  -7   2 356.320 25.3082   3
   1   7   2 334.714 21.6167   1
  -1  -7   2 334.512 22.7623   2
   2   7  -2 27.4812 6.82221   1
   2  -7   2 31.1274 4.95535   1
   2  -7   2 23.6440 6.91290   3
  -2   7   2 20.7824 7.05199   1
   2   7   2 22.8419 6.78798   1
  -2   7  -2 24.3945 5.21096   5
   2   7   2 21.3213 8.70292   1
  -2  -7   2 29.4415 6.92264   1
  -2  -7   2 29.6491 5.62861   2
  -2   7  -2 25.9403 5.34410   1
   3  -7   2 79.4055 7.66100   1
   3   7  -2 65.5770 7.80856   1
  -3   7   2 84.5337 9.24394   1
   3  -7   2 82.6908 6.83069   3
  -3  -7  -2 92.7889 10.1704   1
   3  -7  -2 102.803 7.09183   3
   3  -7  -2 84.7746 8.99060   1
   3   7   2 92.0276 7.68107   1
  -3  -7   2 83.3565 7.83955   1
  -3   7  -2 83.5311 7.67344   1
   4  -7   2 135.861 10.2659   1
  -4  -7  -2 160.771 13.0738   1
  -4   7   2 141.427 10.7642   1
  -4   7  -2 169.672 13.5156   1
  -4  -7   2 154.871 12.4946   1
   4  -7  -2 151.197 11.3074   3
  -5   7   2 559.401 31.3826   1
  -5  -7  -2 545.890 36.3832   1
   5  -7  -2 442.107 29.3211   3
  -5  -7   2 513.706 33.4935   1
  -5   7  -2 525.770 35.3339   1
  -6   7   2 109.005 10.3482   1
  -6  -7  -2 80.5712 10.6402   1
  -6  -7   2 120.470 13.2683   1
  -6   7  -2 111.941 9.87073   1
  -6  -7   2 107.674 7.60510   3
  -7  -7  -2 98.7142 13.4779   1
  -7   7   2 56.5407 11.2373   1
  -7  -7   2 78.0359 13.1534   1
  -7   7  -2 76.6694 10.7459   1
  -8   7   2 12.3192 9.96558   1
  -8  -7  -2 36.1309 11.6081   1
  -8   7  -2 -5.8825 9.27524   1
  -8  -7   2 26.4485 8.38475   1
  -9  -7  -2 -0.8457 11.1600   1
  -9   7   2 6.78411 7.02632   1
  -9   7  -2 13.6950 9.30017   1
  -9  -7   2 -1.6524 11.1744   1
   0   8  -2 545.582 36.2257   2
   0  -8   2 550.158 33.1012   3
   0   8  -2 561.957 31.7496   1
   0  -8  -2 506.313 35.6142   1
   0   8   2 519.635 31.3135   2
   0  -8   2 522.261 43.9645   5
   0   8  -2 539.939 41.0985   1
   0   8  -2 528.138 27.6158   4
   0   8   2 527.265 33.1967   1
  -1   8   2 539.844 35.8882   5
   1   8  -2 566.524 37.6330   4
   1   8  -2 518.148 30.6136   1
   1   8  -2 567.247 54.2349   1
  -1  -8  -2 572.760 39.8370   5
   1  -8   2 502.504 37.7505   1
   1  -8   2 555.749 38.7583   3
   1  -8   2 559.270 32.1170   4
  -1   8   2 482.968 37.8066   1
  -1  -8   2 540.497 38.4409   2
  -1   8  -2 575.905 30.1297   1
  -1   8  -2 586.077 41.6687   5
   1  -8  -2 499.571 34.1139   1
   1   8   2 522.647 35.8142   1
   1   8   2 548.303 30.6783   4
  -1  -8   2 580.948 36.7127   5
  -1  -8   2 527.976 37.5911   3
   1   8   2 489.918 33.6408   1
  -2   8   2 78.4344 8.41640   1
  -2  -8  -2 72.9556 6.20628   2
   2  -8   2 85.3578 7.32768   4
   2   8  -2 77.5069 6.92896   1
   2  -8   2 62.2133 6.84376   3
   2  -8   2 73.0581 8.37756   1
  -2   8  -2 62.5045 7.66179   5
  -2   8  -2 81.5103 7.70883   1
   2  -8  -2 77.5299 7.64623   1
  -2  -8   2 60.2826 7.44626   2
   2   8   2 63.3209 7.96002   1
   2   8   2 72.4653 9.99135   1
  -3   8   2 86.7910 7.91335   1
   3  -8   2 80.3783 7.35975   3
  -3  -8  -2 98.0965 10.1277   1
   3  -8   2 94.5131 10.2694   1
   3  -8  -2 86.3398 8.23889   1
  -3   8  -2 107.133 8.45433   1
   3  -8  -2 94.0664 7.69385   3
   4  -8   2 1.91640 4.39335   3
  -4  -8  -2 0.46442 6.04418   1
  -4   8   2 1.48686 7.43833   1
   4  -8   2 -0.1337 4.99327   1
  -4   8  -2 3.94031 6.01544   1
   4  -8  -2 7.48292 5.57968   3
  -4  -8   2 8.40151 5.93510   1
  -5  -8  -2 98.8855 14.9368   1
  -5   8   2 107.295 11.2739   1
  -5  -8   2 102.938 11.8459   1
  -5   8  -2 77.3244 9.64524   1
   5  -8  -2 82.2768 8.96844   3
  -6  -8  -2 179.719 16.6640   1
  -6   8   2 210.889 15.9769   1
  -6  -8   2 157.973 11.8868   3
  -6  -8   2 199.586 15.1579   1
  -6   8  -2 187.278 14.3144   1
  -7  -8  -2 131.342 14.5438   1
  -7   8   2 109.102 12.7299   1
  -7   8  -2 93.1688 12.7140   1
  -7  -8   2 115.128 11.8919   1
  -8  -8  -2 13.1373 11.4284   1
  -8   8   2 26.9433 10.1787   1
  -8  -8   2 1.19993 7.58067   1
  -8   8  -2 1.86341 8.90020   1
  -9   8   2 26.3232 10.4704   1
  -9  -8  -2 -4.7574 11.5505   1
  -9  -8   2 8.29502 7.70611   1
  -9   8  -2 10.7084 7.07689   1
   0   9   2 -0.4638 3.26679   2
   0  -9  -2 12.1997 5.55452   1
   0   9  -2 2.42838 5.07923   1
   0   9   2 6.31697 4.90806   1
   0  -9   2 0.28906 6.55961   3
   0  -9   2 -0.5748 4.85258   5
   0   9  -2 7.83066 3.89312   4
   0   9  -2 4.51343 4.89244   2
   0   9  -2 5.71276 5.86173   1
   1   9  -2 378.664 22.4384   1
   1  -9   2 377.959 22.8968   3
  -1  -9  -2 430.544 30.7910   5
   1   9  -2 407.698 29.6078   4
  -1   9   2 416.196 25.0153   1
   1  -9   2 389.205 22.3632   4
   1   9  -2 363.769 21.8690   1
  -1   9   2 411.231 32.7902   5
   1  -9   2 355.454 26.4146   1
  -1  -9   2 450.303 34.5468   5
  -1  -9   2 409.236 38.5258   3
   1  -9  -2 417.060 27.2625   4
  -1   9  -2 413.186 22.1970   1
   1  -9  -2 389.036 32.1135   1
   1   9   2 401.194 25.7798   1
  -1   9  -2 372.492 30.2232   5
   1   9   2 410.235 25.5279   1
   2  -9   2 305.663 27.6044   1
  -2   9   2 267.068 17.9194   1
   2  -9   2 262.015 17.9275   3
   2   9  -2 272.620 19.3720   1
   2   9  -2 316.025 17.1661   1
   2  -9   2 296.751 19.2929   4
  -2  -9  -2 296.397 21.4016   2
  -2  -9   2 289.176 18.2616   2
   2   9   2 315.874 18.8596   1
  -2   9  -2 270.024 20.4818   5
   2  -9  -2 273.007 21.2126   1
  -2   9  -2 297.726 18.5689   1
   3  -9   2 12.8656 5.00468   1
  -3   9   2 7.89704 7.03352   1
  -3   9  -2 8.51668 7.03226   1
  -3  -9   2 13.4787 4.13595   2
   3   9   2 28.5388 7.04494   1
   3  -9  -2 18.6916 4.83361   3
  -3  -9   2 0.18200 7.61678   1
   4  -9   2 412.729 37.0513   1
  -4  -9  -2 477.889 26.3145   1
  -4   9   2 416.349 25.8945   1
  -4   9  -2 481.712 36.3703   1
  -4  -9   2 450.002 26.6120   1
  -5   9   2 24.7054 9.10940   1
  -5  -9  -2 26.9835 7.44708   1
  -5  -9   2 30.0447 5.19662   3
  -5  -9   2 32.9342 10.2935   1
  -6   9   2 197.782 15.6750   1
  -6  -9  -2 188.174 16.9467   1
  -6  -9   2 203.994 17.4674   1
  -6   9  -2 185.001 15.9812   1
  -7  -9  -2 160.819 16.2881   1
  -7   9   2 178.825 15.1878   1
  -7   9  -2 166.343 14.8941   1
  -7  -9   2 155.143 13.7253   1
  -8  -9  -2 4.22642 8.19119   1
  -8   9   2 4.01657 9.64960   1
  -8   9  -2 22.6077 9.62702   1
  -8  -9   2 -13.091 7.87815   1
  -9   9   2 -15.604 9.59408   1
  -9  -9  -2 2.29402 11.6788   1
  -9   9  -2 6.92136 9.10971   1
  -9  -9   2 -2.4111 7.39123   1
   0  10  -2 -3.8516 4.96397   2
   0  10   2 -7.2847 3.71282   2
   0 -10  -2 -1.7227 3.90881   1
   0  10  -2 0.79986 4.70591   1
   0  10  -2 1.40797 5.76111   1
   0  10   2 -6.3217 5.04226   1
  -1  10   2 262.589 18.0008   1
   1  10  -2 299.420 17.1200   4
  -1 -10  -2 290.918 16.6310   5
   1  10  -2 270.837 18.4246   1
   1 -10   2 232.309 15.4258   1
   1 -10   2 259.640 20.3519   4
  -1  10   2 276.449 17.9246   5
   1  10  -2 255.639 25.6441   1
  -1  10  -2 225.038 20.7282   5
   1 -10  -2 269.687 15.8190   4
  -1  10  -2 249.722 17.9145   1
  -1 -10   2 289.790 22.9232   5
   1 -10  -2 244.611 18.1083   1
  -1 -10   2 244.039 22.5095   3
   1  10   2 287.203 17.3775   1
   2  10  -2 223.021 13.6114   1
   2 -10   2 193.049 12.0245   4
  -2  10   2 195.896 14.5026   1
   2 -10   2 188.391 13.9812   1
  -2 -10  -2 202.819 15.2047   2
  -2 -10  -2 211.418 14.7185   5
  -2 -10   2 213.075 16.0260   2
  -2  10  -2 200.718 13.7262   1
   2  10   2 221.664 15.7153   1
  -2  10  -2 190.376 14.7796   5
  -2 -10   2 226.229 16.0296   5
   3 -10   2 91.7149 10.5124   1
  -3 -10  -2 115.357 8.32783   2
  -3  10   2 97.7263 10.2807   1
   3 -10   2 125.572 9.26421   4
   3  10   2 119.248 12.9734   1
  -3  10  -2 128.215 9.84759   1
  -3 -10   2 137.561 11.1914   1
  -3 -10   2 95.9045 10.4172   2
  -4  10   2 -7.5880 7.93717   1
  -4  10  -2 0.58616 6.73689   1
   4  10   2 5.64039 10.9108   1
  -4 -10   2 -3.2529 8.59635   1
  -5  10   2 7.08587 8.39713   1
  -5 -10  -2 14.8042 7.09827   1
  -5  10  -2 12.1708 5.67026   1
  -5 -10   2 -1.7241 6.92240   1
  -5 -10   2 2.51573 4.61532   3
  -6 -10  -2 276.003 23.7491   1
  -6  10   2 340.121 20.8368   1
  -6  10  -2 312.563 23.6139   1
  -7  10   2 -2.7817 8.99576   1
  -7 -10  -2 -5.5869 7.16533   1
  -7 -10   2 -1.4132 7.32528   1
  -7  10  -2 11.3200 8.75273   1
  -8 -10  -2 66.1788 12.5102   1
  -8  10   2 42.4846 11.0532   1
  -8  10  -2 35.5736 8.04344   1
  -9  10   2 12.4639 10.0613   1
  -9 -10  -2 2.28955 11.4448   1
  -9 -10   2 14.2991 12.0952   1
  -9  10  -2 7.03792 6.18888   1
   0  11  -2 603.642 48.4404   1
   0  11  -2 718.939 47.3087   1
   0  11  -2 683.190 51.8370   2
   0  11   2 665.483 40.4182   1
   0  11   2 724.616 53.3103   2
   1 -11   2 121.335 11.4278   1
  -1  11   2 106.693 8.69042   5
   1  11  -2 107.194 11.7377   1
   1  11  -2 124.696 10.3378   4
  -1  11   2 118.884 10.5025   1
  -1  11  -2 102.258 9.27285   5
  -1  11  -2 116.683 9.40297   2
  -1  11  -2 143.730 10.3047   1
  -1 -11   2 106.291 9.67091   5
   1 -11  -2 126.587 9.38442   4
   1  11   2 112.624 12.6592   1
  -2 -11  -2 3.64910 3.64030   5
  -2  11   2 14.8105 4.68894   5
  -2 -11  -2 1.42645 3.47972   2
   2  11  -2 -5.5695 8.55972   1
  -2  11   2 21.6535 7.37593   1
   2 -11   2 8.57188 5.06374   1
   2 -11   2 1.71354 5.83988   4
   2  11   2 6.74380 9.40141   1
  -2  11  -2 11.2646 5.82692   5
  -2 -11   2 8.99995 5.55473   2
   2  11   2 6.66205 2.22376   4
  -2 -11   2 15.6997 5.28918   5
   2 -11  -2 13.0191 3.57627   4
  -2  11  -2 11.5298 6.97666   1
   3 -11   2 -7.1343 5.00356   1
   3  11  -2 -1.3653 9.56322   1
  -3  11   2 7.57370 7.55780   1
   3 -11   2 -1.4047 5.92798   4
  -3 -11  -2 -2.7725 4.65703   2
  -3  11  -2 -6.1222 6.18942   1
   3  11   2 -11.474 10.3344   1
  -3 -11   2 -2.1700 4.98645   2
  -4  11   2 16.1079 8.64171   1
   4  11   2 21.1435 8.62923   1
  -4 -11   2 16.4796 6.71555   1
  -4  11  -2 21.2248 7.38401   1
  -5 -11  -2 158.344 12.6406   1
  -5  11   2 119.260 14.2120   1
  -5  11  -2 130.244 12.8392   1
  -5 -11   2 174.204 15.2329   1
   5  11   2 113.532 14.4473   1
  -6 -11  -2 39.2680 11.5145   1
  -6  11   2 44.9746 10.0655   1
  -6  11  -2 42.7665 9.21016   1
  -6 -11   2 34.2730 11.0826   1
  -7  11   2 41.1442 8.27023   1
  -7 -11  -2 52.3065 9.67859   1
  -7  11  -2 49.8769 8.09174   1
  -7 -11   2 72.6004 12.5398   1
  -8 -11  -2 5.78702 11.0204   1
  -8  11   2 -3.7969 9.19243   1
  -8 -11   2 -10.931 7.83638   1
  -8  11  -2 7.84063 8.54694   1
   0  12  -2 168.736 11.4579   2
   0  12   2 163.560 14.8122   1
   0  12  -2 192.603 12.8876   1
   0  12   2 179.291 12.0665   2
  -1  12   2 189.483 13.3147   1
   1  12  -2 173.479 16.8152   1
  -1  12   2 147.792 10.5554   5
   1  12  -2 170.439 12.0752   4
  -1  12   2 173.344 12.0687   2
   1 -12   2 172.559 11.6006   1
  -1  12  -2 197.309 12.2767   1
  -1 -12   2 170.875 14.4275   5
   1  12   2 176.529 18.5467   1
  -1  12  -2 163.418 13.4548   5
  -1  12  -2 169.301 11.5689   2
   2 -12   2 26.2612 5.76603   1
   2 -12   2 33.0024 6.80140   4
  -2  12   2 18.0054 5.13513   5
   2  12  -2 27.1381 4.78468   4
  -2  12   2 34.7158 8.39378   1
   2  12  -2 26.1041 7.20954   1
  -2 -12  -2 20.7042 3.95748   5
  -2  12  -2 27.6179 6.61561   1
   2  12   2 23.6925 2.39104   4
  -2 -12   2 18.1160 6.92096   5
   2 -12  -2 35.4035 4.77776   4
   2  12   2 28.6706 7.79183   1
   3 -12   2 86.8055 8.50730   4
  -3  12   2 80.7263 10.0499   1
  -3 -12  -2 89.1852 7.33131   5
   3  12  -2 81.8249 12.5789   1
  -3 -12  -2 97.4882 7.13736   2
  -3 -12   2 67.2846 7.93920   2
  -3  12  -2 74.7718 9.75270   1
   3  12   2 81.5118 10.2323   1
  -4  12   2 3.70816 5.90365   1
   4  12  -2 -14.764 11.2828   1
  -4 -12  -2 3.55181 4.26872   2
   4 -12   2 8.63750 6.88935   4
   4  12   2 7.88883 11.7592   1
  -4  12  -2 -2.9154 8.48224   1
  -5  12   2 55.7591 7.98213   1
  -5 -12   2 39.3006 8.19137   1
  -5  12  -2 45.6554 6.78729   1
  -6  12   2 81.9862 11.2038   1
  -6  12  -2 82.9541 10.5182   1
  -6 -12   2 87.6646 12.8457   1
   6  12   2 92.1345 15.2205   1
  -7  12   2 38.2709 10.6340   1
  -7 -12  -2 53.0215 12.3379   1
  -7  12  -2 53.2280 9.81718   1
  -8  12   2 1.44597 9.01132   1
  -8 -12  -2 16.5781 8.19161   1
  -8 -12   2 -0.5166 10.3655   1
  -8  12  -2 16.1945 6.70738   1
   0  13   2 28.5272 9.12727   1
   0  13  -2 -7.1274 9.04180   1
   0  13  -2 1.31467 6.92729   2
   1  13  -2 2.64936 8.00642   1
  -1  13   2 9.83699 4.09591   5
  -1  13   2 -0.2781 7.98954   1
  -1  13   2 6.40928 5.01323   2
   1  13  -2 6.01610 3.98848   4
  -1  13  -2 8.41296 6.60613   2
   1  13   2 25.8422 9.51258   1
  -1  13  -2 7.99950 5.67802   5
  -1 -13   2 7.33589 6.63731   5
  -2  13   2 116.518 11.6179   5
   2  13  -2 145.775 13.5542   4
   2  13  -2 179.361 14.2520   1
  -2 -13  -2 159.692 9.74092   5
   2 -13   2 143.939 12.8334   4
  -2  13   2 143.479 12.5166   1
   2  13   2 174.423 15.0557   1
  -2 -13   2 150.968 11.4945   5
  -2  13  -2 139.675 12.3470   1
   2 -13  -2 143.475 10.3341   4
   3 -13   2 67.2088 7.73879   4
  -3 -13  -2 66.5872 6.09499   2
  -3 -13  -2 73.4761 6.24939   5
  -3  13   2 56.9454 10.3254   1
  -3  13  -2 64.5646 8.36987   1
  -3 -13   2 63.9592 7.89809   5
   3 -13  -2 69.2508 7.25364   4
   4  13  -2 134.707 12.3916   1
  -4 -13  -2 94.2846 8.95859   2
  -4  13   2 109.230 10.2683   1
   4  13   2 103.506 15.0716   1
  -4  13  -2 110.049 10.5668   1
   5  13  -2 -0.9958 12.7526   1
  -5  13   2 28.5356 9.15541   1
   5 -13   2 20.3834 7.86200   4
   5  13   2 31.8382 13.3036   1
  -5  13  -2 31.8134 7.96635   1
  -6  13   2 18.4476 7.18435   1
  -6  13  -2 25.4747 8.28220   1
   6  13   2 23.7776 10.4676   1
  -6 -13   2 22.4575 10.1749   1
  -7  13   2 12.2363 8.89205   1
  -7  13  -2 2.85316 6.03479   1
  -7 -13   2 29.3171 10.4225   1
   7  13   2 1.75447 13.1784   1
  -8  13   2 23.7382 9.56738   1
  -8  13  -2 4.48403 5.91809   1
  -8 -13   2 6.08820 10.7210   1
   8  13   2 5.86855 14.6091   1
   0  14   2 -5.2463 9.37677   1
   0  14  -2 7.10152 8.08346   1
   0  14  -2 7.70480 6.04924   2
  -1  14   2 48.4612 5.94536   2
  -1  14   2 62.1589 9.59159   1
   1  14  -2 51.8254 9.75408   1
  -1  14  -2 58.2800 7.59661   2
  -1  14  -2 50.4772 8.34636   1
  -1 -14   2 44.5994 6.78895   5
   1  14   2 30.2362 10.5408   1
  -2  14   2 21.4618 6.03191   5
   2  14  -2 28.1878 10.4792   1
   2 -14   2 32.0301 6.04702   4
   2  14  -2 32.0801 4.65152   4
   2 -14  -2 25.6055 4.45988   4
  -2  14  -2 25.3958 5.70945   2
   2  14   2 19.5573 10.9830   1
  -2  14  -2 34.7944 7.52616   1
  -2 -14   2 28.5746 7.02727   5
  -3  14   2 163.915 13.4785   1
  -3 -14  -2 134.593 13.1645   5
   3  14  -2 124.809 14.9586   1
   3 -14   2 143.627 14.1210   4
   3 -14  -2 141.639 12.5114   4
   3  14   2 157.556 15.7255   1
  -3  14  -2 132.266 11.5550   1
   4 -14   2 27.7598 8.67630   4
   4  14  -2 26.0582 12.0350   1
  -4  14   2 32.9185 9.41473   1
  -4 -14  -2 39.8378 6.00660   5
  -4 -14   2 38.6218 7.34023   5
   4  14   2 15.7871 12.9371   1
  -4  14  -2 35.4031 7.82492   1
   5  14  -2 -1.1788 12.0542   1
  -5  14   2 1.52998 6.07285   1
   5 -14   2 0.31452 7.26215   4
   5  14   2 3.46340 12.5214   1
  -5  14  -2 -3.4800 7.49208   1
  -6  14   2 76.3877 9.58489   1
   6  14  -2 95.7988 15.2915   1
  -6 -14   2 87.4545 10.6071   1
   6  14   2 78.9833 16.0709   1
  -6  14  -2 78.9207 10.6341   1
   7 -14   2 8.62535 9.13958   4
  -7  14   2 15.7707 9.40053   1
   7  14   2 5.26363 9.86917   1
  -7 -14   2 4.30369 7.52418   1
   0  15  -2 -2.9756 8.02278   1
   0  15  -2 -4.4761 5.65518   2
   0  15   2 7.61184 9.21993   1
  -1  15   2 63.4627 10.1534   1
  -1  15   2 58.6827 5.63100   2
   1  15  -2 57.3421 10.1854   1
  -1  15  -2 65.3593 8.84195   1
   1  15   2 44.0603 11.6132   1
  -1  15  -2 49.2219 7.79834   2
  -2  15   2 23.4783 5.21812   5
   2  15  -2 18.7280 7.31345   1
  -2  15   2 25.2903 9.05142   1
  -2  15   2 17.8362 6.30222   2
  -2  15  -2 16.8541 7.54673   2
  -2  15  -2 17.3303 7.24064   1
  -2 -15   2 33.1381 5.83826   5
   2  15   2 12.9038 8.15827   1
   2 -15  -2 26.6334 4.13623   4
   3  15  -2 16.6794 11.5578   1
  -3  15   2 10.3982 8.47224   1
   3 -15   2 14.6561 6.54799   4
  -3 -15  -2 7.67554 3.98490   5
   3  15   2 6.44894 8.47908   1
   3 -15  -2 14.2846 5.05579   4
  -3 -15   2 4.75858 6.78522   5
  -3  15  -2 25.5374 7.33103   1
  -4  15   2 52.4874 9.95142   1
   4  15  -2 30.3174 12.6673   1
   4 -15   2 32.5495 8.26062   4
  -4  15  -2 46.5414 8.45233   1
   4  15   2 40.5471 9.98607   1
   4 -15  -2 56.5493 7.48584   4
  -4 -15   2 52.6357 8.89399   5
   5 -15   2 51.6344 8.37414   4
  -5  15   2 50.9341 10.1317   1
   5  15  -2 51.0467 14.5323   1
   5  15   2 69.1478 14.3844   1
  -5  15  -2 55.6385 9.05147   1
   6 -15   2 3.79456 8.13611   4
  -6  15   2 17.0082 8.91412   1
   6  15  -2 13.2943 12.7743   1
  -6  15  -2 -5.8271 5.23093   1
   6  15   2 4.59014 13.5159   1
   7 -15   2 33.9447 9.54324   4
  -7  15   2 2.01392 9.10665   1
   7  15  -2 -2.8783 9.28144   1
   7  15   2 36.1808 14.5252   1
   0  16  -2 164.499 14.6163   1
   0  16   2 154.294 14.8638   1
   1  16  -2 -4.1356 8.76371   1
  -1  16   2 5.71284 4.75177   2
  -1  16   2 1.65763 8.96911   1
   1  16   2 10.9086 10.4655   1
  -1  16  -2 -3.3726 7.70769   1
  -1  16  -2 12.6081 6.37990   2
   2  16  -2 13.9292 10.5466   1
  -2  16   2 28.4511 9.05097   1
  -2  16   2 25.1842 6.24765   2
  -2  16  -2 15.6596 7.56974   2
  -2  16  -2 13.2622 8.95578   1
  -2 -16   2 35.1469 6.02452   5
   3  16  -2 1.33813 11.0477   1
   3 -16   2 7.42467 4.97896   4
  -3  16   2 0.71553 8.72088   1
   3  16   2 14.0271 12.5469   1
  -3 -16   2 9.82313 5.35311   5
  -3  16  -2 7.01188 7.11832   1
   3 -16  -2 2.08244 4.27582   4
   4 -16   2 16.7285 7.40640   4
  -4  16   2 12.4598 9.06171   1
   4  16  -2 21.0833 12.4607   1
  -4 -16   2 25.0526 7.58878   5
  -4  16  -2 11.5235 7.51904   1
   4  16   2 47.1867 13.6827   1
   4 -16  -2 27.5209 6.61085   4
   5 -16   2 37.1803 8.28226   4
  -5  16   2 54.4153 10.1139   1
   5  16  -2 27.7747 13.6587   1
   5  16   2 44.4141 10.4799   1
   5 -16  -2 41.7581 8.58769   4
  -6  16   2 18.4128 9.02425   1
   6  16  -2 19.3777 13.2934   1
   6 -16   2 19.1155 8.02328   4
   6  16   2 10.3242 9.92657   1
   6 -16  -2 4.99749 6.85798   4
  -6  16  -2 32.9780 8.20386   1
   0  17   2 81.1230 12.1239   1
   0  17  -2 64.3779 10.3786   1
  -1  17   2 41.5081 10.2475   1
   1  17  -2 27.0819 10.4477   1
  -1  17  -2 32.9254 7.03453   2
   1  17   2 55.3366 12.1679   1
  -2  17   2 -16.863 8.54594   1
  -2  17   2 1.96283 4.45636   2
   2  17  -2 -10.803 10.1631   1
  -2 -17   2 -3.6703 6.08586   5
  -2  17  -2 13.9480 6.70649   2
   2  17   2 -3.2302 10.8664   1
  -2  17  -2 -5.2142 7.16511   1
  -3  17   2 7.84076 9.03955   1
   3 -17   2 27.2185 6.14240   4
   3  17  -2 13.2880 11.6039   1
  -3  17  -2 32.0667 8.03885   1
  -3 -17   2 20.2630 5.62299   5
  -3  17  -2 37.2000 8.34197   2
   3  17   2 12.7036 12.0276   1
  -4  17   2 52.0227 10.3893   1
   4  17  -2 28.5196 12.6132   1
   4 -17   2 59.8028 8.67339   4
  -4  17  -2 40.7666 8.67781   1
   4  17   2 82.5380 14.6700   1
   5 -17   2 -1.4961 6.25894   4
  -5  17   2 1.23530 8.51356   1
   5  17  -2 -1.8153 12.4265   1
  -5  17  -2 5.23123 7.11073   1
   5  17   2 -23.276 12.8803   1
   6  17  -2 16.9380 13.4830   1
   6  17   2 19.1487 13.9603   1
   0  18   2 -3.4783 9.76211   1
   0  18  -2 3.93051 10.9613   1
  -1  18   2 34.7581 10.0649   1
   1  18  -2 38.8027 10.8176   1
  -1  18  -2 12.0378 10.2479   1
   1  18   2 28.3261 8.50936   1
  -1  18  -2 36.3957 9.29046   2
  -2  18   2 18.7369 7.09431   1
   2  18  -2 30.5795 11.1270   1
  -2  18  -2 27.8856 7.01255   2
   2  18   2 19.7535 11.5099   1
  -2  18  -2 14.2302 8.24800   1
   3  18  -2 13.4012 11.6700   1
  -3  18   2 24.7726 9.52779   1
  -3  18  -2 21.3857 9.52581   1
  -3  18  -2 9.41724 9.24299   2
   3  18   2 1.09752 12.5554   1
  -4  18   2 15.7027 9.02362   1
   4  18  -2 5.38627 8.94215   1
  -4  18  -2 10.4790 7.10913   1
   4  18   2 -0.5618 12.6518   1
   5  18  -2 15.5914 12.6868   1
  -5  18   2 20.2435 8.53822   1
   5  18   2 11.3860 9.92706   1
   0  19   2 0.65440 9.64049   1
   0  19  -2 5.33661 8.87548   1
  -1  19   2 33.5648 10.9412   1
   1  19  -2 37.8281 10.5258   1
  -1  19  -2 43.9833 9.58647   1
   1  19   2 14.8256 11.9766   1
   2  19  -2 -8.4807 10.1639   1
  -2  19   2 20.5020 9.50688   1
  -2  19  -2 6.62592 7.83436   1
   2  19   2 -6.7797 11.2158   1
  -3  19   2 23.3663 9.90400   1
   3  19  -2 49.5047 12.2912   1
  -3  19  -2 33.5884 8.35983   1
  -4  19   2 28.0830 9.64707   1
   4  19  -2 23.5421 12.5698   1
   4  19   2 36.4596 10.1255   1
   0  20  -2 -9.7052 8.57516   1
   0  20   2 3.50596 10.1414   1
   1  20  -2 12.8400 10.1194   1
  -1  20   2 0.53140 9.61430   1
   1  20   2 12.4592 11.1881   1
  -1  20  -2 12.3713 9.00214   1
  -2  20   2 42.6523 10.3264   1
   2  20  -2 41.5343 12.1780   1
   2  20   2 23.1687 12.6800   1
  -3  20   2 19.1840 9.14212   1
   3  20  -2 18.0842 11.5699   1
   3  20   2 -22.765 12.0071   1
   0  21  -2 -3.3839 8.50241   1
   0  21   2 -0.7886 9.94783   1
   1  21  -2 29.2443 10.1670   1
  -1  21   2 6.75131 9.90921   1
  -1  21  -2 6.24751 8.36384   1
   1  21   2 19.4599 11.4584   1
   2  21  -2 -6.1918 10.2077   1
  -2  21   2 -6.8026 8.29649   1
   2  21   2 17.2769 8.50936   1
   0   0   3 6.11108 2.42014   2
   0   0   3 2.58988 2.44954   1
   0   0  -3 3.05256 2.21448   1
   0   0  -3 5.42549 2.76957   2
   2   0  -3 61.7860 5.22733   1
  -2   0  -3 55.4488 5.45721   1
   2   0   3 45.2338 5.01829   1
  -2   0   3 54.6553 6.67152   1
  -3   0   3 5976.89 322.863   1
   4   0  -3 595.108 36.6953   1
  -4   0  -3 663.037 38.0458   1
   4   0   3 633.532 36.9456   1
  -4   0   3 603.269 34.2001   1
  -5   0  -3 39.3277 8.48681   1
  -5   0   3 25.7403 7.07617   1
   5   0   3 34.6578 5.31761   1
  -6   0  -3 56.2392 10.5142   1
  -7   0   3 -4.8512 10.3814   1
  -7   0  -3 13.4273 4.78063   3
  -7   0  -3 10.6097 7.34571   1
  -8   0   3 46.3879 11.0816   1
  -8   0  -3 34.4538 10.9042   1
  -9   0  -3 78.1448 10.7219   1
  -9   0   3 73.8560 13.1539   1
 -10   0  -3 68.6178 13.5052   1
   0   1  -3 147.889 14.5933   1
   0   1   3 160.379 9.71241   1
   0  -1  -3 156.097 9.77351   2
   0  -1  -3 166.359 12.3549   1
   0   1  -3 164.924 9.98906   2
   0  -1   3 161.333 13.6938   1
   0  -1   3 172.500 9.90226   5
   0   1   3 161.267 11.3728   2
   0  -1   3 168.965 10.8293   2
   1   1  -3 1382.20 87.9566   1
   1  -1   3 1233.52 74.8753   4
  -1   1   3 1285.63 92.6374   1
  -1  -1  -3 1303.91 94.1350   1
   1  -1   3 1295.62 81.3066   1
  -1  -1   3 1284.33 70.6235   1
   1   1   3 1352.61 74.4749   1
  -1   1  -3 1347.68 82.8948   1
   2   1  -3 692.982 38.5614   1
  -2  -1  -3 716.276 42.5907   1
   2  -1   3 767.109 46.2216   1
  -2   1   3 689.954 43.0680   1
   2   1   3 690.124 46.2799   1
  -2  -1   3 724.757 39.4409   1
  -2   1  -3 758.867 41.2596   1
   2  -1  -3 754.416 39.2343   1
   3  -1   3 70.9457 6.81710   1
   3   1  -3 69.3019 8.61181   1
  -3   1   3 73.6393 9.19051   1
  -3  -1  -3 64.6053 8.21178   1
  -3  -1   3 89.4660 7.39685   1
   3  -1  -3 65.6564 5.41446   3
   3  -1  -3 71.9975 7.12390   1
   3   1   3 60.5923 6.28319   1
   4   1  -3 636.905 42.8027   1
   4  -1   3 670.312 43.4288   1
  -4   1   3 739.894 46.5295   1
  -4  -1  -3 717.722 43.8091   1
   4  -1  -3 687.453 47.0957   1
  -4  -1   3 721.744 42.8653   1
  -4   1  -3 784.941 47.2786   1
   4   1   3 647.948 42.5855   1
  -5  -1  -3 170.128 12.2536   1
   5  -1   3 151.550 12.8042   1
  -5   1   3 152.106 13.0547   1
  -5   1  -3 138.589 12.0708   1
  -5  -1   3 152.079 13.1087   1
  -6  -1  -3 159.351 12.6833   1
  -6   1   3 175.642 14.9247   1
  -6  -1   3 151.201 12.8511   1
  -6   1  -3 190.086 14.3428   3
  -6   1  -3 189.096 18.1687   1
  -7  -1  -3 68.4113 6.35378   3
  -7  -1  -3 66.9171 11.4154   1
  -7   1   3 82.4230 12.3723   1
  -7   1  -3 66.8499 9.01254   1
  -7   1  -3 53.9118 6.62987   3
  -7  -1   3 68.8354 9.79285   1
  -8   1   3 11.2256 10.0422   1
  -8  -1  -3 21.7727 7.70040   1
  -8   1  -3 16.2617 10.4380   1
  -8  -1   3 19.2357 8.11236   1
  -9  -1  -3 69.6777 12.7876   1
  -9   1   3 43.3045 12.4307   1
  -9  -1   3 56.9244 15.0058   1
  -9   1  -3 60.5889 12.6902   1
 -10  -1  -3 -8.8221 7.82891   1
 -10   1   3 -10.025 7.17434   1
 -10  -1   3 14.9316 10.9279   1
 -10   1  -3 18.0624 10.6173   1
   1  -2   3 1119.53 90.4225   4
  -1   2   3 1054.61 73.9304   1
   1   2  -3 1264.05 72.9134   1
   1   2   3 1084.70 72.1203   1
  -1  -2   3 1152.15 63.4989   1
   1   2   3 1064.56 67.8984   1
   2   2  -3 335.217 22.5450   1
  -2   2   3 322.726 21.4216   1
  -2  -2  -3 367.350 28.6029   1
   2  -2   3 335.581 22.9251   1
   2  -2  -3 330.750 24.6124   1
  -2  -2   3 325.000 19.1671   1
   2   2   3 328.442 21.0518   1
  -2   2  -3 362.956 20.5789   1
  -3   2   3 4422.61 262.917   1
  -3  -2  -3 4835.73 285.541   1
  -3  -2   3 4545.93 267.379   1
   4  -2   3 548.907 32.2044   1
  -4   2   3 622.882 33.4416   1
   4   2  -3 523.781 32.2209   1
  -4  -2  -3 569.213 30.4011   1
  -4   2  -3 575.350 33.0575   3
   4   2   3 531.468 34.4311   1
  -4  -2   3 591.297 38.2091   1
   4  -2  -3 569.475 45.8991   1
  -4   2  -3 629.850 48.1623   1
  -5   2   3 12.0302 9.10326   1
  -5  -2  -3 13.7903 8.68780   1
   5  -2   3 28.4133 5.93721   1
  -5   2  -3 20.9174 5.25888   3
  -5  -2   3 18.8274 8.64487   1
  -5   2  -3 23.2363 7.80614   1
  -6   2   3 73.2653 11.5514   1
  -6  -2  -3 106.874 11.9329   1
  -6   2  -3 93.4820 8.64871   3
  -6   2  -3 82.5778 11.5551   1
  -6  -2   3 59.4409 11.6791   1
  -7  -2  -3 129.803 13.3051   1
  -7   2   3 114.492 14.1280   1
  -7   2  -3 85.8689 10.4425   1
  -7   2  -3 111.136 9.19178   3
  -8   2   3 3.59141 10.2640   1
  -8  -2  -3 7.72715 7.71031   1
  -8   2  -3 -3.8494 7.26069   1
  -8  -2   3 9.47918 7.83676   1
  -9   2   3 48.2238 9.51248   1
  -9  -2  -3 80.2324 14.3336   1
  -9   2  -3 76.0165 13.0001   1
  -9  -2   3 53.3287 10.5062   1
 -10   2   3 24.4765 8.80869   1
 -10  -2  -3 26.3928 9.02279   1
 -10  -2   3 14.2871 8.63856   1
 -10   2  -3 18.4443 10.8157   1
   0   3  -3 188.678 11.6342   1
   0  -3  -3 269.347 41.9357   1
   0  -3   3 197.346 12.7636   5
   0   3   3 178.792 11.8869   2
   0  -3   3 193.181 13.7481   3
   0  -3   3 170.490 13.5344   1
   0   3  -3 221.505 13.3729   5
   0   3   3 186.465 12.6979   1
   0   3  -3 187.441 11.8810   2
   0   3  -3 197.670 11.8053   4
   0   3  -3 162.808 17.2726   3
   1  -3   3 1143.42 93.7420   4
   1   3  -3 1115.08 65.9613   1
  -1   3   3 1144.42 67.3607   1
   1  -3  -3 1169.86 68.0482   1
   1   3   3 1178.94 77.3579   1
  -1   3  -3 1147.67 77.4780   3
  -1  -3   3 1113.38 67.1468   1
  -1  -3   3 1128.95 73.0246   2
   1   3   3 1098.40 74.4156   1
  -1   3  -3 1216.57 89.7564   5
   2  -3   3 492.895 38.6552   1
  -2  -3  -3 510.195 29.8778   1
  -2   3   3 513.256 29.6813   1
   2   3  -3 517.671 28.7666   1
  -2   3  -3 487.722 31.1909   3
  -2   3  -3 528.446 35.3250   1
  -2  -3   3 502.189 48.2148   3
   2  -3  -3 484.916 28.7327   1
  -2  -3   3 555.265 32.6953   1
   2   3   3 486.565 27.4994   1
  -3   3   3 431.184 27.6026   1
  -3  -3  -3 450.443 32.7934   1
   3   3  -3 366.455 24.5675   1
   3  -3   3 408.329 25.6672   1
  -3   3  -3 411.818 24.5975   1
   3   3   3 393.871 22.4495   1
   3  -3  -3 414.598 25.8301   1
  -3  -3   3 410.800 30.1784   3
  -3  -3   3 422.753 29.3922   1
  -3   3  -3 429.007 27.9101   3
   4   3  -3 6.78546 4.86273   1
  -4  -3  -3 -0.8998 8.00095   1
   4  -3   3 16.5051 4.97172   1
  -4   3   3 9.01893 5.66250   1
  -4  -3   3 17.3709 6.15984   1
   4  -3  -3 9.11378 6.60242   1
   4  -3  -3 6.79643 3.26777   3
  -4   3  -3 -2.0838 6.58197   1
  -5  -3  -3 198.251 14.7318   1
   5  -3   3 191.708 12.8231   1
  -5   3   3 229.783 15.6321   1
  -5  -3   3 184.339 13.7581   1
  -5   3  -3 192.968 14.5629   3
  -5   3  -3 209.927 13.2604   1
  -6  -3  -3 300.738 21.4006   1
  -6   3   3 324.516 21.6687   1
  -6   3  -3 263.703 19.3580   3
  -6  -3   3 319.162 24.0080   1
  -6   3  -3 255.007 19.7378   1
  -7  -3  -3 39.8714 11.0983   1
  -7   3   3 40.7858 10.9451   1
  -7   3  -3 42.0481 7.96887   1
  -7   3  -3 32.4626 6.52734   3
  -7  -3   3 50.0776 11.5090   1
  -8  -3  -3 6.12860 10.8934   1
  -8   3   3 15.9094 7.36661   1
  -8  -3   3 18.8399 8.29441   1
  -8   3  -3 2.82169 9.59506   1
  -9   3   3 31.9922 11.6241   1
  -9  -3  -3 38.0704 9.67008   1
  -9   3  -3 38.7756 8.81956   1
  -9  -3   3 45.9985 12.1490   1
 -10   3   3 -0.8567 7.14096   1
 -10  -3  -3 1.99774 7.41316   1
 -10  -3   3 -1.6214 7.86151   1
 -10   3  -3 -7.1598 9.54346   1
   0  -4   3 32.0272 3.87525   3
   0  -4   3 21.9791 3.74297   5
   0  -4  -3 22.8861 3.66894   1
   0   4  -3 22.4385 4.68501   5
   0   4  -3 25.0230 3.72362   1
   0   4  -3 21.4713 5.59047   3
   0   4  -3 22.9003 3.24543   4
   0   4   3 26.9493 4.17288   1
   0   4  -3 20.4156 4.83536   2
   1  -4   3 2808.72 158.007   3
  -1   4   3 2793.50 166.812   1
   1   4   3 2689.26 157.494   1
  -1  -4   3 2783.39 196.544   1
  -1   4  -3 2688.97 153.596   3
  -1  -4   3 2838.34 182.023   3
   1   4   3 3056.48 172.207   1
   1  -4  -3 2911.75 162.379   1
  -1   4  -3 2913.91 172.260   5
  -2   4   3 152.068 11.3837   1
   2  -4   3 150.732 10.5909   1
  -2  -4  -3 159.462 11.3077   1
   2   4  -3 153.883 10.3033   1
  -2  -4   3 149.347 9.77487   1
  -2   4  -3 144.025 11.9916   1
   2  -4  -3 150.094 10.2118   1
  -2  -4   3 150.889 16.6066   3
   2   4   3 132.811 10.8307   1
  -3   4   3 246.825 15.4387   1
   3  -4   3 191.268 13.6651   1
   3   4  -3 221.894 15.5630   1
  -3   4  -3 217.073 13.5378   3
   3   4   3 204.253 13.8630   1
  -3  -4   3 250.856 15.6979   1
   3  -4  -3 238.155 14.2656   1
  -3   4  -3 215.871 15.6464   1
  -3  -4   3 213.790 16.6562   3
   4  -4   3 366.235 25.1417   1
  -4  -4  -3 419.175 29.5566   1
  -4   4   3 418.832 32.9079   1
   4   4  -3 369.377 33.1205   1
   4   4   3 395.420 26.7267   1
   4  -4  -3 368.928 24.6631   1
   4  -4  -3 426.469 22.3577   3
  -4  -4   3 448.456 27.0676   3
  -4  -4   3 431.782 24.6143   1
  -4   4  -3 365.017 23.5132   3
  -4   4  -3 414.867 24.8376   1
  -5   4   3 222.308 17.0837   1
  -5  -4  -3 218.925 18.0222   1
  -5   4  -3 220.490 16.7525   1
  -5  -4   3 250.789 16.4168   1
  -5   4  -3 220.827 15.1539   3
  -6   4   3 26.4837 7.32929   1
  -6  -4  -3 6.20382 10.1285   1
  -6   4  -3 26.5734 8.94089   1
  -6  -4   3 20.7293 10.5672   1
  -6   4  -3 31.5084 6.21186   3
  -7  -4  -3 38.9002 11.2743   1
  -7   4   3 48.7394 11.0325   1
  -7   4  -3 53.9201 7.29437   3
  -7  -4   3 38.6550 9.06085   1
  -8  -4  -3 83.9902 12.7809   1
  -8   4   3 62.2977 11.9382   1
  -8   4  -3 71.9951 9.23773   1
  -9   4   3 33.6124 11.6698   1
  -9  -4  -3 55.9414 12.7534   1
  -9   4  -3 44.6695 9.96855   1
  -9  -4   3 37.5735 9.33289   1
 -10   4   3 49.3723 9.32901   1
 -10  -4  -3 45.8293 12.3870   1
   0   5   3 365.613 26.6480   5
   0  -5   3 404.256 33.3669   3
   0   5  -3 403.638 26.5946   5
   0   5   3 361.951 21.9386   1
   0   5  -3 373.999 23.8215   2
   0  -5  -3 378.249 27.4916   1
   0   5  -3 366.750 21.3458   3
   0   5  -3 386.309 26.0848   1
   0   5  -3 408.694 36.2963   1
   0  -5   3 398.658 27.6798   5
   0   5   3 379.694 22.2554   2
   0   5  -3 349.921 27.0393   4
   1  -5   3 238.944 14.4958   3
   1  -5   3 226.245 20.7512   4
   1   5  -3 247.576 14.3797   1
  -1   5   3 264.546 14.0120   1
  -1  -5  -3 227.393 15.5919   1
   1  -5   3 219.662 18.9520   1
   1   5   3 227.226 15.2108   1
  -1  -5   3 241.670 13.5907   3
  -1   5  -3 225.021 14.4086   3
   1   5   3 223.762 16.0079   1
  -1   5  -3 243.943 15.0107   1
  -1  -5   3 232.711 16.3343   1
   1  -5  -3 238.620 16.3504   1
  -1  -5   3 237.906 16.3317   2
  -1   5  -3 230.182 17.1863   5
   2  -5   3 70.2699 7.71113   3
   2   5  -3 63.3348 8.05782   1
   2  -5   3 75.0024 7.00215   1
  -2  -5  -3 62.4627 6.94103   1
  -2   5   3 77.5830 6.89740   1
  -2   5  -3 85.1593 7.67293   1
   2  -5  -3 80.5181 7.80547   1
  -2  -5   3 74.4987 8.06159   1
   2   5   3 80.1543 7.43602   1
  -2  -5   3 72.7922 6.26514   3
  -2   5  -3 54.7445 8.88093   3
   3  -5   3 620.219 40.4490   1
  -3   5   3 627.326 33.3219   1
   3   5  -3 627.380 33.0782   1
  -3  -5  -3 620.291 37.6190   1
  -3   5  -3 594.523 35.4461   3
  -3   5  -3 652.624 46.8183   1
  -3  -5   3 653.826 47.6433   3
   3   5   3 597.418 32.2406   1
   3  -5  -3 588.871 36.3310   1
  -3  -5   3 607.503 39.3691   1
  -4  -5  -3 735.305 48.7339   1
   4  -5   3 667.377 43.9323   1
  -4   5   3 761.697 48.3620   1
  -4   5  -3 768.332 50.1904   1
   4  -5  -3 721.638 49.7072   3
  -4  -5   3 683.059 44.4364   1
  -4   5  -3 726.151 38.3143   3
   4  -5  -3 565.016 62.0855   1
  -4  -5   3 739.308 49.4528   3
  -5   5   3 201.495 13.4834   1
   5  -5   3 176.934 12.2377   1
  -5  -5  -3 186.965 16.9904   1
  -5  -5   3 216.843 13.9558   1
   5  -5  -3 205.501 13.8331   3
  -5   5  -3 191.121 18.6893   3
  -5   5  -3 224.447 18.3243   1
  -5  -5   3 210.362 12.4555   3
  -6   5   3 18.4825 7.15212   1
  -6  -5  -3 16.4019 7.62210   1
  -6   5  -3 5.52792 8.57497   3
  -6   5  -3 17.1986 8.37486   1
  -6  -5   3 24.4460 10.3775   1
  -7   5   3 53.6275 8.79234   1
  -7  -5  -3 66.5979 12.1655   1
  -7   5  -3 68.7113 8.64663   1
  -8   5   3 33.9691 10.9646   1
  -8  -5  -3 44.4970 9.08797   1
  -8   5  -3 34.3102 9.82886   1
  -8  -5   3 32.4969 8.84709   1
  -9  -5  -3 42.4553 9.63934   1
  -9   5   3 42.4988 12.0581   1
  -9   5  -3 42.2828 9.11228   1
   0   6  -3 526.441 42.4372   4
   0  -6   3 517.906 34.8380   3
   0   6  -3 561.162 35.9833   1
   0   6   3 538.865 34.6464   5
   0   6   3 507.085 35.1750   1
   0   6  -3 545.462 34.9246   2
   0   6  -3 523.131 41.4731   1
   0  -6  -3 496.092 40.6954   1
   0  -6   3 567.069 41.4068   5
   0   6   3 523.959 31.2728   2
   1  -6   3 512.066 33.0964   1
   1  -6   3 563.468 44.4068   4
   1  -6   3 509.563 39.0740   3
   1   6  -3 545.991 30.9129   1
  -1  -6  -3 566.015 39.4336   5
  -1  -6  -3 541.732 33.9271   2
  -1   6   3 537.842 32.1270   1
   1   6   3 528.032 31.6123   4
  -1   6  -3 537.990 33.3637   1
  -1  -6   3 540.808 35.3256   1
   1   6   3 543.567 34.2875   1
  -1  -6   3 540.135 37.1534   3
   1   6   3 536.903 28.8354   1
  -1   6  -3 549.850 51.1546   5
  -1  -6   3 526.343 31.5513   2
  -1   6  -3 529.804 36.3240   3
   1  -6  -3 474.339 28.8279   1
   2  -6   3 598.433 37.8371   3
   2   6  -3 561.498 33.9513   1
   2  -6   3 584.504 32.7256   4
   2  -6   3 607.984 35.9829   1
  -2   6   3 643.190 38.2352   1
  -2   6  -3 605.157 43.0658   5
  -2  -6   3 611.164 43.4187   2
   2   6   3 566.680 37.9558   1
   2   6   3 640.799 36.5919   1
   2  -6  -3 618.356 36.0773   1
  -2  -6   3 597.013 35.7235   1
  -2   6  -3 604.531 40.1528   1
  -2  -6   3 552.625 33.4979   3
  -2   6  -3 568.470 32.6155   3
  -3   6   3 1282.55 74.0870   1
   3  -6   3 1471.13 132.538   1
  -3  -6  -3 1313.58 101.661   1
  -3   6  -3 1429.85 96.4939   1
  -3  -6   3 1472.80 95.9907   3
  -3  -6   3 1414.77 79.5574   1
   3   6   3 1287.01 73.2943   1
   3  -6  -3 1393.64 122.417   1
  -3   6  -3 1342.88 68.7136   3
  -4  -6  -3 352.164 25.0033   1
  -4   6   3 339.337 20.1892   1
   4  -6   3 335.574 21.9791   1
  -4  -6   3 368.779 29.6990   3
   4  -6  -3 388.805 23.0426   3
  -4   6  -3 387.578 24.4183   1
  -4  -6   3 359.538 20.6399   1
  -4   6  -3 372.266 22.5499   3
  -5   6   3 3.12588 8.28741   1
   5  -6   3 7.08465 5.56663   1
  -5  -6  -3 27.5086 7.19024   1
  -5  -6   3 16.0442 3.22541   3
   5  -6  -3 9.37056 4.32520   3
  -5  -6   3 26.6902 9.29695   1
  -5   6  -3 2.82197 6.90261   3
  -5   6  -3 24.2608 7.42737   1
  -6  -6  -3 27.1229 8.20132   1
  -6   6   3 25.9623 7.39071   1
  -6  -6   3 31.4653 7.87127   1
  -6   6  -3 29.2269 6.65840   1
  -6  -6   3 29.3998 2.94452   3
  -7   6   3 27.8171 10.3491   1
  -7  -6  -3 34.8160 11.3920   1
  -7   6  -3 0.25161 8.71399   1
  -7  -6   3 9.07571 10.7128   1
  -8   6   3 15.7922 7.67739   1
  -8  -6  -3 4.03248 10.9584   1
  -8   6  -3 21.3176 9.19437   1
  -8  -6   3 9.76574 8.21969   1
  -9   6   3 55.8532 12.2921   1
  -9  -6  -3 68.3254 13.7831   1
  -9  -6   3 70.7890 13.1406   1
  -9   6  -3 59.5430 9.08359   1
   0   7  -3 198.468 12.9321   1
   0   7  -3 189.492 14.4898   1
   0   7   3 189.409 12.0058   1
   0   7   3 192.919 11.0036   2
   0  -7   3 180.483 13.6166   5
   0   7   3 185.665 11.2263   5
   0  -7  -3 201.653 14.6192   1
   0   7  -3 193.098 15.0512   2
   0   7  -3 162.696 12.3434   4
   0  -7   3 193.708 12.7249   3
  -1  -7  -3 546.091 38.7446   5
   1  -7   3 480.891 31.1896   1
   1   7  -3 493.226 36.9390   1
  -1  -7  -3 481.404 37.9250   2
   1   7  -3 515.648 29.9339   1
   1  -7   3 511.160 30.6360   4
  -1   7   3 507.563 32.4135   1
  -1  -7  -3 516.222 31.1908   1
   1  -7   3 510.394 28.3522   3
  -1   7  -3 497.200 34.4145   5
  -1  -7   3 489.441 35.6024   5
   1   7   3 466.853 31.7740   1
   1   7   3 459.813 30.0725   1
   1  -7  -3 496.136 31.3671   1
  -1  -7   3 478.634 30.2030   2
  -1  -7   3 451.970 51.2586   3
  -1   7  -3 505.481 30.7890   1
   2  -7   3 876.762 61.9546   1
   2  -7   3 886.022 49.2195   3
   2   7  -3 829.240 52.6757   1
   2  -7   3 912.952 66.0742   4
  -2   7   3 945.661 51.6570   1
  -2   7  -3 831.578 57.8459   5
   2  -7  -3 880.801 68.1700   1
  -2  -7   3 911.691 53.1504   1
  -2  -7   3 818.171 63.9529   2
  -2  -7   3 906.533 53.5490   3
  -2   7  -3 865.765 61.0647   1
   2   7   3 839.653 48.6974   1
   2   7   3 844.521 50.4439   1
  -3   7   3 129.514 10.6856   1
  -3  -7  -3 134.044 12.6717   1
   3  -7   3 142.322 10.1490   3
   3   7  -3 122.392 10.7164   1
   3  -7   3 139.474 12.3421   1
   3  -7  -3 121.227 9.37145   1
  -3  -7   3 154.814 11.2149   3
  -3   7  -3 144.437 15.6158   1
  -4  -7  -3 13.8439 6.08278   1
   4  -7   3 15.7072 4.75519   1
  -4   7   3 5.50281 7.67349   1
   4  -7  -3 2.89088 5.03481   3
  -4  -7   3 11.1143 4.57752   3
  -4   7  -3 17.9531 6.05867   1
  -4  -7   3 1.79462 7.84785   1
   5  -7   3 128.496 10.9737   1
  -5   7   3 167.835 13.4991   1
  -5  -7  -3 147.217 16.1946   1
  -5   7  -3 141.529 12.5421   1
  -5  -7   3 186.646 11.3157   3
   5  -7  -3 163.247 10.3423   3
  -5  -7   3 163.680 15.6920   1
  -6  -7  -3 29.8380 11.0610   1
  -6   7   3 28.9893 10.1722   1
  -6  -7   3 40.5745 4.16981   3
  -6  -7   3 43.0611 8.61285   1
  -6   7  -3 43.1174 9.00345   1
  -7   7   3 12.3949 7.16806   1
  -7   7  -3 3.26578 8.52602   1
  -7  -7   3 21.7245 8.01025   1
  -8   7   3 8.05623 6.82392   1
  -8  -7  -3 10.2834 10.6428   1
  -8  -7   3 8.32597 8.10198   1
  -8   7  -3 6.18382 6.89524   1
  -9  -7  -3 60.4190 10.3260   1
  -9   7   3 60.2392 12.1490   1
  -9   7  -3 44.5015 8.48755   1
  -9  -7   3 49.9056 10.1149   1
   0   8  -3 1160.37 78.0981   2
   0   8   3 1262.07 66.7396   2
   0  -8   3 1226.26 69.4865   3
   0   8  -3 1219.74 68.0717   1
   0   8  -3 1206.29 72.7674   4
   0   8  -3 1201.00 99.0053   1
   0  -8  -3 1240.21 92.3902   1
   0   8   3 1196.21 76.5884   1
   0  -8   3 1173.10 77.4256   5
   1   8  -3 333.550 24.6637   1
   1  -8   3 302.077 22.5916   3
  -1  -8  -3 345.583 21.3976   5
  -1   8   3 300.408 20.8503   1
   1  -8   3 322.345 20.3596   1
   1  -8   3 331.614 19.7575   4
   1   8  -3 298.747 19.4779   1
   1   8  -3 321.642 21.7718   4
  -1  -8   3 309.445 18.3367   3
   1   8   3 295.623 21.2169   1
   1   8   3 304.287 18.9573   1
   1  -8  -3 307.069 23.1361   1
  -1  -8   3 318.128 26.3776   5
  -1  -8   3 302.867 23.0208   2
  -1   8  -3 300.649 19.4325   5
  -1   8  -3 346.674 19.8251   1
   2   8  -3 160.391 10.2779   1
   2  -8   3 153.193 10.6556   1
  -2   8   3 168.048 11.7032   1
   2  -8   3 159.635 11.0981   3
  -2   8  -3 146.107 10.2025   5
   2   8   3 142.278 10.4425   1
   2   8   3 155.240 13.6108   1
  -2  -8   3 159.483 10.5665   3
  -2  -8   3 150.492 10.3353   1
  -2  -8   3 154.011 10.7938   2
   2  -8  -3 174.315 11.9864   1
  -2   8  -3 159.259 10.5306   1
  -3   8   3 225.918 15.4351   1
   3  -8   3 202.967 18.0118   1
   3  -8   3 217.452 14.1804   3
  -3  -8   3 223.150 14.9178   1
  -3  -8   3 194.213 12.5753   3
  -3   8  -3 233.413 14.3688   1
   3   8   3 207.205 14.0555   1
  -3  -8   3 195.635 15.3386   2
   4  -8   3 266.191 20.6067   1
  -4   8   3 258.639 18.0612   1
  -4  -8  -3 303.072 21.0492   1
  -4  -8   3 285.822 19.2895   3
  -4  -8   3 273.885 17.9347   1
   4  -8  -3 295.604 19.9883   3
  -4   8  -3 298.713 22.7001   1
  -5  -8  -3 116.166 12.3336   1
  -5   8   3 103.119 11.3912   1
  -5  -8   3 84.2214 7.36768   3
   5  -8  -3 93.9682 9.02411   3
  -5   8  -3 109.035 10.0619   1
  -5  -8   3 86.4800 11.6953   1
  -6  -8  -3 21.6991 11.0046   1
  -6   8   3 12.8762 6.76840   1
  -6  -8   3 -0.5558 10.3884   1
   6  -8  -3 14.6686 4.90410   3
  -6  -8   3 11.8034 3.26214   3
  -6   8  -3 5.40541 5.79381   1
  -7  -8  -3 52.7458 12.2574   1
  -7   8  -3 38.2938 9.44151   1
  -7  -8   3 45.0181 11.7300   1
  -8  -8  -3 14.9304 8.50446   1
  -8   8   3 19.2785 10.5299   1
  -8   8  -3 9.92495 6.59350   1
  -8  -8   3 -1.5608 7.77943   1
  -9   8   3 25.5043 8.04255   1
  -9  -8  -3 32.8728 12.2573   1
  -9   8  -3 32.5173 10.1627   1
  -9  -8   3 17.9580 8.96938   1
   0   9  -3 120.079 8.90746   4
   0   9   3 97.6899 12.3348   1
   0   9  -3 130.210 10.0371   2
   0   9   3 119.084 6.90187   2
   0  -9   3 105.844 9.61258   3
   0  -9  -3 125.529 11.0704   1
   0   9  -3 123.088 9.07922   1
   0  -9   3 114.862 10.4731   5
   0   9  -3 101.803 8.29884   1
   1   9  -3 108.906 7.70966   4
  -1   9   3 96.5411 8.03538   5
   1   9  -3 99.0340 8.45299   1
   1  -9   3 103.104 9.61299   1
   1  -9   3 86.2356 9.17318   3
   1   9  -3 126.597 9.63062   1
  -1   9   3 105.677 10.5546   1
   1  -9   3 104.510 8.03196   4
  -1   9  -3 102.358 11.5233   5
   1   9   3 110.327 10.3682   1
   1  -9  -3 97.5785 8.84690   1
  -1  -9   3 88.9294 8.55977   5
  -1   9  -3 114.657 7.90717   1
  -1  -9   3 107.715 9.14136   3
   2  -9   3 88.7885 7.99796   1
   2   9  -3 101.445 9.98530   1
   2   9  -3 79.3833 7.39693   1
  -2  -9  -3 95.5144 6.08881   2
  -2   9   3 104.598 10.1689   1
   2  -9   3 98.7604 9.68641   4
  -2   9  -3 75.4202 8.14657   5
  -2  -9   3 75.6497 8.31802   2
  -2  -9   3 84.5072 8.14768   3
   2  -9  -3 84.4022 8.29180   1
  -2   9  -3 91.3102 8.05489   1
  -2  -9   3 89.1627 7.56149   1
   3  -9   3 37.0633 6.69291   4
   3  -9   3 16.2704 5.71510   1
  -3   9   3 23.0019 7.60294   1
   3  -9  -3 23.9414 5.27787   3
   3   9   3 31.5700 9.58138   1
  -3  -9   3 25.4361 5.83750   3
  -3  -9   3 27.6558 7.57488   1
  -3   9  -3 31.3818 5.65014   1
  -3  -9   3 18.2064 5.92855   2
   4  -9   3 169.267 11.9375   1
  -4  -9  -3 169.134 14.2773   1
  -4   9   3 147.487 13.2466   1
  -4  -9   3 167.571 13.5433   1
  -4   9  -3 180.778 12.7204   1
  -4  -9   3 145.448 10.9592   3
  -5   9   3 9.59159 6.31049   1
  -5  -9  -3 10.7902 7.15953   1
  -5  -9   3 3.42450 4.12365   3
  -5  -9   3 2.10464 9.28211   1
  -5   9  -3 7.43790 7.11195   1
  -6  -9  -3 35.5854 11.4851   1
  -6   9   3 12.7549 6.89918   1
  -6  -9   3 14.2759 7.32395   1
  -6   9  -3 21.9838 8.16838   1
  -7   9   3 24.6458 7.68488   1
  -7  -9  -3 13.9138 8.28455   1
  -7   9  -3 21.6582 6.62139   1
  -7  -9   3 22.8995 10.9227   1
  -8   9   3 28.2009 10.5654   1
  -8  -9  -3 13.9877 11.5637   1
  -8  -9   3 6.32430 7.56662   1
  -8   9  -3 15.7901 6.65446   1
  -9   9   3 45.7576 11.0908   1
  -9  -9  -3 32.1312 9.72162   1
  -9   9  -3 38.4883 9.84628   1
  -9  -9   3 32.5180 11.7216   1
   0  10  -3 159.063 12.2458   1
   0 -10   3 159.172 10.1582   5
   0  10  -3 174.474 11.9616   2
   0  10  -3 172.936 14.2744   1
   0  10   3 154.184 9.62639   2
   0  10   3 170.602 13.5531   1
   0  10  -3 148.055 11.7412   4
  -1  10   3 344.525 24.8628   1
   1  10  -3 383.525 23.2664   4
   1  10  -3 367.648 27.7465   1
   1 -10   3 353.511 29.7098   1
  -1  10   3 376.040 29.8830   5
   1 -10   3 371.100 25.1681   4
   1  10  -3 361.673 21.5862   1
  -1  10  -3 341.476 23.0462   1
  -1  10  -3 393.362 41.1634   2
  -1  10  -3 351.761 24.2414   5
  -1 -10   3 360.757 24.5557   5
   1 -10  -3 417.294 21.9351   4
   1  10   3 373.908 24.1218   1
  -2  10   3 573.141 34.9808   1
   2 -10   3 651.096 50.3372   1
   2 -10   3 655.329 41.9116   4
  -2 -10  -3 627.117 46.9251   5
  -2 -10  -3 559.916 42.6224   2
   2  10  -3 627.824 36.2004   1
  -2 -10   3 592.546 37.1935   3
  -2  10  -3 539.459 40.6275   5
   2  10   3 566.043 35.9837   1
  -2  10  -3 631.863 35.3252   1
  -2 -10   3 610.810 50.1277   5
  -3  10   3 573.861 35.4586   1
   3 -10   3 573.136 36.6039   4
  -3 -10  -3 552.725 40.9394   2
   3 -10   3 580.122 47.8448   1
   3  10   3 678.353 41.1966   1
  -3 -10   3 584.073 38.3974   1
  -3 -10   3 532.632 41.8892   2
  -3  10  -3 606.113 42.6454   1
  -3 -10   3 542.609 45.4917   3
   4 -10   3 515.736 31.1839   4
   4 -10   3 418.296 29.4334   1
  -4  10   3 467.080 27.9325   1
  -4 -10   3 478.121 30.1806   1
  -4 -10   3 489.692 33.3593   3
  -4  10  -3 521.722 36.6600   1
   4  10   3 569.760 32.6350   1
  -5 -10  -3 84.3354 9.99904   1
  -5  10   3 66.4996 8.97256   1
  -5  10  -3 99.8845 9.72013   1
  -5 -10   3 89.3004 7.45391   3
  -5 -10   3 70.2590 11.6373   1
   5  10   3 82.4787 10.9489   1
  -6  10   3 14.4543 9.39913   1
  -6 -10  -3 14.0800 10.5719   1
  -6  10  -3 19.9659 6.13298   1
  -6 -10   3 13.7212 10.0790   1
  -7 -10  -3 14.0820 7.99156   1
  -7  10   3 19.8215 9.76376   1
  -7 -10   3 2.77316 7.65182   1
  -7  10  -3 28.6854 6.71931   1
  -8  10   3 11.2971 7.17325   1
  -8 -10  -3 -6.2697 7.61254   1
  -8 -10   3 -9.6464 7.30494   1
  -8  10  -3 8.73685 8.63316   1
  -9 -10  -3 21.1783 12.8917   1
  -9  10   3 10.8540 7.23444   1
  -9  10  -3 14.6431 6.65362   1
   0  11  -3 171.154 12.1388   2
   0  11   3 155.731 13.9786   1
   0  11  -3 153.564 13.0193   1
   0 -11   3 186.187 12.5491   5
   0  11  -3 181.542 14.1790   1
  -1  11   3 93.3116 8.21310   5
   1 -11   3 77.9978 6.95377   1
  -1  11   3 63.0082 9.24155   1
   1  11  -3 82.4435 9.25968   1
   1  11  -3 82.0644 6.63668   4
  -1 -11   3 84.5108 6.81760   5
  -1  11  -3 72.0045 7.72457   5
  -1  11  -3 80.0619 8.53103   1
   1  11   3 63.9455 8.23235   1
   1 -11  -3 78.8556 5.53108   4
  -1  11  -3 77.5317 8.21417   2
  -2  11   3 45.7362 8.64434   1
  -2 -11  -3 37.3729 4.84030   5
   2 -11   3 37.0699 5.71669   1
   2 -11   3 58.6975 6.45920   4
  -2  11   3 40.5947 5.79137   5
  -2  11  -3 33.1673 7.46560   1
   2  11   3 60.0604 10.8233   1
  -2 -11   3 51.5911 5.78846   5
  -2 -11   3 44.5678 5.96574   2
   2  11   3 46.4667 2.65039   4
  -3  11   3 282.100 18.1060   1
  -3 -11  -3 261.122 17.3436   2
   3 -11   3 212.380 17.7350   1
   3 -11   3 276.260 16.2547   4
   3  11  -3 258.446 19.0890   1
   3  11   3 258.392 17.4729   1
  -3  11  -3 277.309 20.4068   1
  -4  11   3 121.963 12.3669   1
   4 -11   3 105.704 10.7729   4
  -4 -11   3 143.120 12.6477   1
  -4  11  -3 126.328 11.4472   1
   4  11   3 136.473 14.8604   1
  -5  11   3 25.5461 9.53003   1
  -5 -11   3 9.45538 7.21211   1
   5  11   3 26.2542 12.5722   1
  -5  11  -3 22.2583 7.48290   1
  -6 -11  -3 30.2661 8.64301   1
  -6  11   3 20.9141 10.0101   1
  -6 -11   3 44.6126 8.52720   1
  -6  11  -3 31.9400 8.90003   1
  -7  11   3 19.5802 7.52612   1
  -7 -11  -3 29.5567 11.5427   1
  -7  11  -3 8.00716 8.41696   1
  -8  11   3 15.3176 9.87781   1
  -8 -11  -3 -7.6953 10.7021   1
  -8  11  -3 -1.5071 7.89932   1
  -8 -11   3 13.9142 11.4994   1
   0  12  -3 145.867 10.8607   2
   0  12  -3 121.590 10.9532   1
   0  12  -3 127.842 9.77698   1
   0  12   3 154.692 13.1950   1
   1  12  -3 172.064 15.2136   1
   1  12  -3 162.991 10.4558   4
   1 -12   3 146.028 11.1344   1
  -1  12   3 164.824 9.59315   2
  -1  12   3 144.460 10.7523   5
  -1  12   3 131.893 12.3768   1
  -1  12  -3 121.771 10.9590   2
  -1  12  -3 158.203 13.1963   5
  -1  12  -3 150.013 12.6937   1
   1  12   3 138.221 11.9440   1
  -1 -12   3 150.129 12.9855   5
  -2  12   3 66.5076 8.20980   1
   2  12  -3 96.8500 11.3409   1
  -2  12   3 66.8693 7.69323   5
   2  12  -3 81.7144 7.02569   4
   2 -12   3 68.4342 7.30048   1
   2 -12   3 89.3193 8.73396   4
  -2 -12  -3 86.7155 5.71649   5
   2 -12  -3 74.9548 7.52186   4
  -2 -12   3 78.5087 8.36072   5
  -2  12  -3 91.6541 8.24795   1
   2  12   3 87.3937 14.7384   1
   3 -12   3 48.7787 6.86293   1
  -3  12   3 39.3046 9.20460   1
   3 -12   3 56.7585 7.56971   4
  -3 -12  -3 54.5136 5.37197   2
   3  12  -3 23.7561 10.5757   1
  -3  12  -3 51.5236 8.46171   1
   3  12   3 33.8170 11.9884   1
  -4  12   3 133.784 13.2488   1
  -4 -12  -3 143.230 12.5412   2
   4 -12   3 151.365 12.8857   4
  -4  12  -3 172.116 13.7879   1
  -4 -12   3 171.238 12.5338   1
   4  12   3 171.791 16.5161   1
   5 -12   3 78.0157 9.93340   4
  -5  12   3 89.6005 11.3204   1
   5  12   3 69.8648 14.1772   1
  -5 -12   3 63.4537 11.1165   1
  -5  12  -3 60.0343 8.85186   1
  -6  12   3 47.6625 10.3193   1
  -6  12  -3 49.0912 7.37020   1
  -6 -12   3 40.2147 10.5508   1
   6  12   3 41.7948 10.2233   1
  -7  12   3 8.45902 9.35039   1
  -7 -12  -3 12.4585 8.06252   1
  -7  12  -3 27.5188 8.47440   1
   7  12   3 -4.9457 13.7385   1
  -7 -12   3 24.9754 7.93098   1
  -8 -12  -3 2.54973 10.4642   1
  -8  12   3 9.65854 9.53965   1
  -8 -12   3 -1.5020 10.6275   1
  -8  12  -3 -3.5466 7.91703   1
   0  13  -3 2.19863 7.14025   1
   0  13  -3 -0.3342 6.09727   2
   0  13   3 6.34061 9.60091   1
  -1  13   3 16.2690 8.43933   1
  -1  13   3 21.9170 4.66959   5
   1  13  -3 22.0217 5.04544   4
  -1  13   3 20.8317 4.46969   2
   1  13  -3 11.6063 8.39759   1
  -1 -13   3 35.1869 7.80128   5
  -1  13  -3 16.4059 7.06575   2
  -1  13  -3 23.0127 6.62016   1
   1  13   3 12.9162 9.82830   1
  -2  13   3 71.7003 8.05407   5
   2  13  -3 94.2859 7.49737   4
   2  13  -3 89.0133 9.63606   1
   2 -13   3 102.918 8.33115   4
  -2  13   3 104.828 10.9245   1
   2 -13  -3 84.3774 6.50353   4
  -2  13  -3 92.0268 9.74366   1
  -2 -13   3 87.8235 9.49889   5
   2  13   3 90.3916 10.4039   1
  -3 -13  -3 97.1485 7.27945   5
   3 -13   3 108.022 10.0877   4
   3  13  -3 121.150 11.0816   1
  -3 -13  -3 89.2264 7.34654   2
  -3  13   3 100.582 11.4032   1
  -3  13  -3 106.016 10.5448   1
  -3 -13   3 97.7600 9.52634   5
   3  13   3 109.335 14.0740   1
   4  13  -3 117.011 14.5108   1
   4 -13   3 118.949 10.6740   4
  -4  13   3 123.354 13.8875   1
   4  13   3 115.794 15.3285   1
  -4  13  -3 101.476 10.2896   1
   5  13  -3 0.71466 8.41546   1
   5 -13   3 19.4107 8.06841   4
  -5  13   3 19.0998 6.87524   1
  -5 -13   3 11.7573 6.89551   1
  -5  13  -3 19.3025 7.53685   1
   5  13   3 8.70064 13.2599   1
  -6  13   3 34.3110 7.65426   1
   6 -13   3 46.8554 9.73294   4
  -6  13  -3 34.5002 8.46568   1
   6  13   3 34.6465 13.7790   1
  -6 -13   3 44.9056 10.5977   1
  -7  13   3 6.46663 9.75298   1
   7  13   3 40.4820 13.9474   1
  -7 -13   3 27.9731 8.16073   1
  -7  13  -3 25.4225 8.14748   1
  -8  13   3 0.58369 9.30235   1
   8  13   3 -15.030 14.3940   1
  -8 -13   3 6.21757 11.1517   1
   0  14   3 18.3217 10.1313   1
   0  14  -3 5.20728 7.65490   1
   0  14  -3 14.3572 6.69935   2
   1  14  -3 125.386 12.6530   1
  -1  14   3 126.516 9.10139   2
   1  14  -3 142.765 8.93946   4
  -1  14   3 154.442 14.5318   1
   1  14   3 131.390 14.0350   1
  -1  14  -3 137.240 11.1102   1
  -1  14  -3 126.525 11.8983   2
  -1 -14   3 143.781 10.9021   5
   2 -14   3 147.897 11.2341   4
   2  14  -3 109.762 11.4370   4
  -2  14   3 124.058 11.0659   1
  -2  14   3 113.137 9.23946   5
   2  14  -3 113.918 13.2823   1
   2 -14  -3 141.894 10.1336   4
  -2  14  -3 117.992 16.9566   2
  -2  14  -3 154.336 12.5359   1
   2  14   3 128.272 12.5011   1
  -2 -14   3 159.876 12.2489   5
  -3 -14  -3 -0.9895 3.15122   5
  -3  14   3 10.9789 8.64569   1
   3 -14   3 16.0274 5.99690   4
   3  14  -3 4.34613 10.5865   1
   3  14   3 -8.8835 11.6972   1
  -3 -14   3 -3.8563 6.22216   5
   3 -14  -3 -1.2347 4.78089   4
  -3  14  -3 -3.0258 7.91979   1
  -4  14   3 37.6117 9.71386   1
   4 -14   3 25.4158 7.35491   4
   4  14  -3 32.6417 9.13712   1
  -4 -14  -3 33.0031 5.03034   5
  -4  14  -3 32.0438 7.71622   1
   4  14   3 38.2332 10.0674   1
   5  14  -3 44.2704 12.6087   1
  -5  14   3 16.6208 9.36199   1
   5 -14   3 26.7970 8.38904   4
   5  14   3 19.2554 9.49938   1
  -5  14  -3 15.9768 8.42782   1
   6 -14   3 21.0447 8.54862   4
  -6  14   3 6.80766 6.53019   1
   6  14   3 -6.3683 13.4132   1
  -6  14  -3 12.7751 7.50569   1
  -6 -14   3 -0.0730 9.46385   1
  -7  14   3 -10.224 9.21347   1
   7 -14   3 -4.6344 9.33106   4
  -7 -14   3 -8.6281 7.15452   1
   7  14   3 -14.837 13.4046   1
  -7  14  -3 2.89110 5.63982   1
   0  15   3 20.1156 10.1859   1
   0  15  -3 23.7172 6.94774   2
   0  15  -3 32.8670 8.49381   1
  -1  15   3 8.16017 4.06698   2
  -1  15   3 -10.017 9.17651   1
   1  15  -3 8.47623 8.43393   1
  -1  15  -3 -0.7883 6.76129   2
  -1 -15   3 -8.7023 7.27789   5
  -1  15  -3 -4.0704 6.56659   1
  -2  15   3 146.851 15.2417   2
   2  15  -3 187.458 18.7322   1
  -2  15  -3 188.383 14.5502   2
   2 -15  -3 179.572 11.5166   4
  -2  15  -3 172.095 14.8911   1
   2  15   3 196.212 16.8248   1
  -2 -15   3 176.642 12.3405   5
   3  15  -3 91.3038 13.6298   1
  -3  15   3 105.784 11.7524   1
   3 -15   3 100.659 9.43279   4
  -3  15  -3 99.1226 9.85862   1
   3  15   3 109.063 14.6089   1
  -3 -15   3 98.4417 9.61328   5
   3 -15  -3 97.1357 7.79895   4
  -4  15   3 -1.3251 8.82165   1
   4  15  -3 -14.801 12.7400   1
   4 -15   3 6.91619 7.72748   4
  -4  15  -3 -7.5037 6.56657   1
  -4 -15   3 6.78083 7.80394   5
   4  15   3 -8.0653 12.3974   1
   4 -15  -3 -2.8129 4.61173   4
   5  15  -3 9.05008 11.9620   1
   5 -15   3 -0.7354 7.32042   4
  -5  15   3 -7.3243 8.54248   1
  -5  15  -3 -6.6168 6.78123   1
   5  15   3 11.7443 13.3552   1
   6 -15   3 57.2588 9.90007   4
   6  15  -3 12.2991 13.1479   1
  -6  15   3 15.1591 9.51184   1
  -6  15  -3 37.2244 8.52468   1
   6  15   3 38.4204 10.5548   1
  -7  15   3 -4.0143 8.78967   1
   7 -15   3 14.2078 9.30075   4
   7  15  -3 -1.3435 9.01729   1
  -7 -15   3 10.9770 7.67148   1
   7  15   3 -8.1310 9.42290   1
   0  16  -3 20.0934 8.42746   1
   0  16   3 -7.6634 9.79547   1
  -1  16   3 23.6776 4.97110   2
  -1  16   3 37.7534 10.1209   1
   1  16  -3 27.0118 9.57162   1
  -1  16  -3 32.7747 8.05915   1
  -1  16  -3 28.3751 8.61940   2
   1  16   3 40.3137 11.4780   1
  -2  16   3 107.740 11.7145   1
   2  16  -3 72.5844 9.71097   1
  -2  16   3 86.9896 7.89891   2
  -2  16  -3 110.492 10.8249   2
   2  16   3 66.2849 13.5012   1
  -2 -16   3 87.9007 8.81921   5
  -2  16  -3 83.3132 9.82626   1
   3 -16   3 11.7644 5.35698   4
   3  16  -3 12.9389 10.8095   1
  -3  16   3 -1.0999 9.16562   1
   3  16   3 -15.583 11.4157   1
  -3 -16   3 9.44230 6.16052   5
  -3  16  -3 9.39451 6.80449   1
  -4  16   3 38.5550 7.75806   1
   4 -16   3 38.0851 7.17782   4
   4  16  -3 56.2612 12.7170   1
  -4 -16   3 51.8448 7.50603   5
   4  16   3 44.6308 10.7843   1
   4 -16  -3 37.8598 5.83115   4
   5  16  -3 -6.1442 12.2333   1
   5 -16   3 -2.7998 6.67682   4
  -5  16   3 -4.4176 6.29722   1
  -5 -16   3 -6.7096 8.14852   5
   5  16   3 -14.491 12.9859   1
  -5  16  -3 -8.7265 6.40979   1
   6 -16   3 30.4287 8.61772   4
   6  16  -3 6.92884 13.0818   1
  -6  16   3 25.8726 9.48177   1
   6  16   3 7.69558 13.5143   1
   0  17   3 -12.417 10.2352   1
   0  17  -3 -8.1162 8.09912   1
  -1  17   3 72.9951 11.3792   1
   1  17   3 58.7109 9.95500   1
  -1  17  -3 68.7003 10.8174   1
  -1  17  -3 52.5217 9.86359   2
   2  17  -3 33.4771 10.7629   1
  -2  17   3 23.0872 9.91502   1
  -2  17  -3 42.2848 8.10380   1
   2  17   3 45.4191 12.3348   1
  -2  17  -3 37.8278 8.18072   2
  -2 -17   3 45.1298 6.95260   5
  -3  17   3 68.8673 11.0765   1
   3  17  -3 70.5743 13.9650   1
   3  17   3 61.1186 10.6054   1
  -3  17  -3 72.7007 9.77671   1
  -3 -17   3 55.0330 8.38535   5
  -3  17  -3 68.4386 9.68343   2
  -4  17   3 31.0230 10.5031   1
   4 -17   3 45.8637 7.41116   4
   4  17  -3 58.3643 13.5160   1
   4  17   3 32.1285 13.6076   1
  -4  17  -3 50.4073 8.35715   1
   5 -17   3 24.3582 8.76877   4
   5  17  -3 26.7618 12.7601   1
  -5  17   3 12.1626 9.54282   1
   5  17   3 29.6524 14.0773   1
   6 -17   3 15.3394 7.69921   4
  -6  17   3 21.7422 9.31443   1
   6  17  -3 -7.1210 12.5191   1
   6  17   3 19.8002 9.84473   1
   0  18  -3 48.2099 11.4737   1
   1  18  -3 20.6452 9.68890   1
  -1  18   3 25.2391 10.1506   1
   1  18   3 9.93184 11.3847   1
  -1  18  -3 17.1169 8.35776   2
  -1  18  -3 18.8649 8.12952   1
  -2  18   3 45.3588 8.12730   1
   2  18  -3 43.7057 11.1143   1
  -2  18  -3 44.3580 9.73632   1
   2  18   3 38.7003 12.7786   1
  -2  18  -3 36.4939 8.00884   2
   3  18  -3 14.3606 11.0328   1
   3  18   3 21.3466 12.6919   1
  -3  18  -3 25.0097 8.04342   2
  -4  18   3 6.89885 6.56191   1
   4  18  -3 12.6251 12.2804   1
   4  18   3 8.06339 12.8819   1
  -4  18  -3 -8.2137 6.75615   1
  -5  18   3 22.5516 9.05668   1
   5  18  -3 30.0771 12.8979   1
   5  18   3 29.0375 11.1192   1
   0  19  -3 7.89903 10.4961   1
   0  19   3 15.8997 10.4933   1
  -1  19   3 42.0285 11.4402   1
   1  19  -3 37.6275 12.6992   1
  -1  19  -3 34.7047 9.08702   1
   1  19   3 62.3297 12.9229   1
  -2  19   3 51.9534 11.0277   1
   2  19  -3 39.3607 11.4521   1
  -2  19  -3 37.5186 7.86331   2
   2  19   3 42.1663 12.9773   1
  -2  19  -3 35.9896 9.83347   1
  -3  19   3 26.0706 9.82108   1
   3  19  -3 37.4003 9.28573   1
   3  19   3 52.8908 13.5346   1
  -3  19  -3 22.5818 8.69972   2
   4  19  -3 18.0379 11.5104   1
  -4  19   3 14.1809 8.94040   1
   4  19   3 10.5679 9.39066   1
   0  20   3 6.72077 10.4584   1
   0  20  -3 -12.899 8.24855   1
  -1  20   3 53.7837 12.0184   1
   1  20  -3 40.3852 11.3291   1
  -1  20  -3 54.7765 9.58308   1
   1  20   3 57.0130 12.7348   1
  -2  20   3 -2.5138 9.49536   1
   2  20  -3 29.9274 11.0943   1
   2  20   3 30.1318 12.5212   1
  -3  20   3 8.29130 9.42715   1
   3  20  -3 0.35292 10.6839   1
   3  20   3 8.38585 12.3133   1
   0  21   3 30.6306 11.3827   1
   0  21  -3 34.8370 9.18410   1
   1  21  -3 38.5391 10.6765   1
  -1  21   3 45.3810 11.1752   1
   1  21   3 62.4746 13.5114   1
  -2  21   3 25.1196 10.1995   1
   2  21   3 38.9517 13.3783   1
   0   0   4 14.3702 3.70036   1
   0   0   4 14.8925 4.14337   5
   0   0   4 13.0200 2.76636   2
   0   0  -4 13.4592 3.87232   2
   0   0  -4 9.19593 3.35864   1
   1   0   4 3305.53 201.238   4
   2   0  -4 3420.32 211.820   1
  -2   0   4 3308.08 209.465   1
  -2   0  -4 3571.22 231.184   1
  -3   0   4 9999.99 550.110   1
   4   0  -4 554.322 34.3325   1
  -4   0  -4 574.740 34.0807   1
   4   0   4 536.148 43.8055   1
  -4   0   4 546.318 37.1919   1
  -5   0   4 17.3214 6.34117   1
   5   0   4 5.39206 4.10872   1
  -5   0  -4 -7.4238 7.47655   1
  -6   0  -4 293.502 19.2063   1
  -6   0   4 243.469 18.6934   1
  -7   0  -4 31.7650 5.46705   3
  -7   0  -4 43.3552 8.04807   1
  -7   0   4 43.5655 8.73147   1
  -8   0   4 -3.2955 6.89305   1
  -8   0  -4 5.11093 7.21206   1
  -9   0  -4 5.05944 7.52422   1
  -9   0   4 8.94277 11.6810   1
 -10   0  -4 38.6733 11.7554   1
 -10   0   4 57.9149 10.0323   1
   0   1  -4 6.51260 2.44981   1
   0   1  -4 3.86400 4.56435   2
   0  -1   4 7.63985 4.00655   2
   0  -1   4 10.1365 2.35189   1
   0   1   4 6.42664 2.59945   2
   0  -1   4 6.87829 3.22515   5
   0  -1  -4 -0.9046 3.34234   1
   0   1  -4 9.56266 3.57494   4
   0   1   4 7.74216 3.91277   1
   0  -1  -4 6.24054 2.93689   2
   1  -1   4 4723.98 244.327   4
  -1  -1  -4 4857.80 269.714   5
  -1  -1   4 4953.12 271.884   1
   1   1   4 4641.78 259.638   4
  -1   1  -4 5290.96 302.423   5
  -2   1   4 2729.01 159.374   1
  -2  -1  -4 3036.19 190.082   1
  -2  -1   4 2862.59 159.499   1
   2   1   4 2820.05 163.117   1
  -2   1  -4 2980.19 160.917   1
   3  -1   4 1036.84 64.2567   1
  -3  -1  -4 1198.49 69.4068   1
   3   1  -4 1093.41 71.4606   1
  -3   1   4 1081.12 65.0352   1
   3  -1  -4 1040.95 58.5946   1
  -3  -1   4 1035.13 57.7615   1
  -3   1  -4 1072.11 61.2425   1
   3   1   4 992.935 61.7172   1
  -4   1   4 361.291 23.6160   1
   4   1  -4 359.294 21.8564   1
   4  -1   4 380.221 23.0663   1
  -4  -1  -4 327.821 22.1874   1
   4   1   4 351.253 25.0592   1
  -4   1  -4 364.431 22.1283   1
  -4  -1   4 362.946 20.2852   1
   4  -1  -4 340.080 23.8972   1
  -5  -1  -4 10.8247 8.09266   1
   5  -1   4 17.2785 5.77786   1
  -5   1   4 14.3538 6.54134   1
  -5   1  -4 21.9523 5.74156   1
  -5  -1   4 28.3937 9.16607   1
  -6   1   4 308.099 20.3599   1
  -6  -1  -4 283.486 20.5882   1
  -6   1  -4 296.451 18.4138   3
  -6  -1   4 322.255 19.2547   1
  -6   1  -4 297.184 20.6066   1
  -7   1   4 50.1874 9.04932   1
  -7  -1  -4 67.7592 9.13686   1
  -7   1  -4 62.6107 11.0992   1
  -7   1  -4 54.3334 7.57779   3
  -7  -1   4 63.8462 11.4780   1
  -8  -1  -4 15.4081 10.0129   1
  -8   1   4 -7.8370 7.37389   1
  -8   1  -4 0.57424 6.96056   1
  -8  -1   4 -10.741 10.0822   1
  -8   1  -4 1.30654 3.94053   3
  -9  -1  -4 159.753 18.1503   1
  -9   1   4 141.029 14.1859   1
  -9   1  -4 145.636 13.8997   1
  -9  -1   4 172.561 14.8988   1
 -10   1   4 39.9284 10.9301   1
 -10  -1  -4 42.1754 11.7653   1
 -10   1  -4 45.8413 11.6990   1
 -10  -1   4 48.3038 12.5048   1
   0  -2   4 1096.09 66.3650   1
   0  -2   4 1165.54 72.4320   5
   0   2  -4 1093.73 75.7149   2
   0  -2  -4 1128.91 71.3457   1
   0   2   4 1114.92 72.1145   1
  -1   2   4 228.584 14.0185   1
  -1  -2  -4 276.396 16.6377   5
   1  -2   4 259.920 16.2408   4
   1  -2   4 237.805 22.1677   1
   1   2  -4 262.248 19.9498   1
   1   2   4 236.614 15.7573   1
  -1   2  -4 248.095 18.6551   4
  -1  -2   4 253.721 13.8588   1
  -1  -2   4 273.340 16.7001   2
   1  -2  -4 236.197 21.5320   1
  -1   2  -4 275.534 16.5377   5
  -1   2  -4 257.642 14.9349   1
   1   2   4 253.724 15.7388   4
   1   2   4 242.581 14.3460   1
  -2   2   4 2008.31 117.650   1
   2   2  -4 2130.90 126.304   1
  -2  -2  -4 2092.63 119.351   1
   2  -2  -4 1979.84 128.420   1
  -2  -2   4 2044.89 112.440   1
   2   2   4 2008.67 118.290   1
  -3   2   4 289.511 19.9838   1
   3   2  -4 270.881 18.4361   1
   3  -2   4 270.773 16.6936   1
  -3  -2  -4 307.078 19.1111   1
  -3  -2   4 317.418 20.0581   1
   3  -2  -4 275.026 17.2935   1
   3   2   4 282.698 16.6437   1
  -3   2  -4 334.093 18.0188   1
  -4  -2  -4 2947.54 160.293   1
  -4   2   4 3103.53 179.534   1
  -4   2  -4 3200.42 214.695   1
  -4  -2   4 3058.78 159.601   1
  -5  -2  -4 81.7744 8.81920   1
   5  -2   4 69.5726 6.93524   1
  -5   2   4 76.7640 10.3833   1
  -5   2  -4 73.9491 7.46823   3
  -5   2  -4 92.7379 9.45071   1
  -5  -2   4 94.9754 10.6445   1
  -6  -2  -4 48.8203 10.8348   1
  -6   2   4 43.7680 8.20322   1
  -6   2  -4 44.6700 7.83299   1
  -6  -2   4 46.7200 8.30761   1
  -7  -2  -4 69.4096 9.52444   1
  -7   2   4 76.1654 9.87844   1
  -7   2  -4 62.8078 11.0649   1
  -7  -2   4 80.2425 12.3642   1
  -7   2  -4 55.1346 6.83508   3
  -8   2   4 31.9255 11.3356   1
  -8  -2  -4 21.2882 7.93916   1
  -8  -2   4 33.4176 11.2657   1
  -8   2  -4 8.70770 5.41240   3
  -8   2  -4 12.8267 9.83918   1
  -9  -2  -4 19.8433 8.56888   1
  -9   2   4 0.55394 10.9434   1
  -9  -2   4 15.4985 11.2068   1
  -9   2  -4 -14.886 10.5071   1
 -10   2   4 25.8581 10.9979   1
 -10  -2   4 21.1572 11.0770   1
 -10   2  -4 43.7152 11.4804   1
   0   3  -4 4326.84 259.475   3
   0  -3   4 4515.06 253.240   5
   0  -3  -4 4609.95 278.795   1
   0   3  -4 4593.33 275.932   2
  -1   3   4 1036.92 60.6242   1
   1  -3   4 1007.70 83.0496   4
  -1  -3  -4 990.248 59.5197   1
   1   3  -4 1054.49 57.9085   3
   1   3  -4 1049.31 55.9363   1
   1  -3  -4 1077.02 71.2847   1
  -1   3  -4 1122.67 87.8056   3
  -1  -3   4 1010.91 59.6614   1
   1   3   4 944.870 65.6860   1
  -1   3  -4 1035.37 78.5870   4
  -1  -3   4 1004.75 58.5094   2
   1   3   4 1030.01 65.8836   1
  -1   3  -4 1075.03 58.7383   5
   1   3   4 1008.40 52.1858   4
  -2   3   4 165.630 13.3441   1
   2  -3   4 147.190 13.5784   1
   2   3  -4 134.379 10.0799   1
  -2  -3  -4 141.453 13.5477   1
   2   3  -4 156.461 21.7378   3
   2  -3  -4 170.001 11.6025   1
  -2  -3   4 155.621 10.6451   1
   2   3   4 144.386 10.4485   1
  -2   3  -4 173.230 14.1713   1
  -3  -3  -4 4788.55 264.001   1
  -3   3   4 4579.99 252.400   1
  -3  -3   4 4600.65 280.963   1
  -4   3   4 118.248 10.5498   1
   4  -3   4 96.5897 7.40909   1
  -4  -3  -4 68.1054 9.72361   1
   4   3  -4 99.1545 9.89277   1
  -4  -3   4 93.6869 10.5069   1
   4  -3  -4 92.5434 8.24308   3
   4  -3  -4 78.0740 9.39074   1
  -4   3  -4 101.856 8.70717   3
  -5   3   4 5.30697 8.37562   1
  -5  -3  -4 4.20706 5.95411   1
   5  -3   4 0.24209 4.93555   1
  -5   3  -4 11.4147 5.77465   3
  -5  -3   4 9.15032 6.25186   1
  -5   3  -4 3.06497 4.81809   1
  -6  -3  -4 161.507 12.9165   1
  -6  -3   4 145.263 12.7352   1
  -6   3  -4 156.573 13.2969   1
  -6   3  -4 146.403 12.0811   3
  -7   3   4 24.5311 7.91753   1
  -7  -3  -4 32.1840 8.02092   1
  -7   3  -4 26.3107 6.85252   3
  -7   3  -4 23.8706 9.92064   1
  -7  -3   4 33.5594 8.39114   1
  -8  -3  -4 27.5694 8.35277   1
  -8   3   4 21.7767 8.16331   1
  -8   3  -4 32.2560 6.30950   3
  -8   3  -4 28.2726 7.73050   1
  -9  -3  -4 192.326 16.4152   1
  -9   3   4 235.439 18.8901   1
  -9   3  -4 197.762 17.3440   1
  -9  -3   4 191.203 16.0520   1
 -10   3   4 22.1187 11.7810   1
 -10  -3  -4 36.1160 8.98471   1
 -10   3  -4 43.9754 11.3300   1
 -10  -3   4 20.5405 9.04835   1
   0  -4  -4 4743.79 279.483   1
   0   4  -4 4493.70 290.509   2
   0   4   4 4382.79 262.969   1
   1   4  -4 2046.01 106.274   1
  -1   4   4 2007.23 114.061   1
   1  -4   4 1907.43 143.684   4
  -1  -4  -4 2031.63 114.180   1
  -1  -4   4 2087.00 125.164   2
  -1   4  -4 2001.81 104.118   4
   1   4   4 1996.59 123.293   4
  -1  -4   4 2021.79 119.311   1
  -1   4  -4 2098.02 172.325   5
   1   4   4 1990.33 116.786   1
  -1  -4   4 1989.15 110.774   3
   1  -4  -4 2222.53 122.036   1
  -1   4  -4 2038.67 118.614   3
   2   4  -4 1097.75 54.4603   1
  -2   4   4 1010.41 57.1717   1
   2  -4   4 1052.96 71.0033   4
   2   4   4 960.948 69.3903   1
   2   4   4 1025.99 67.9397   1
   2  -4  -4 1013.86 59.5803   1
  -2   4  -4 1145.72 67.1790   1
  -2   4  -4 1088.85 59.2602   3
  -2  -4   4 1083.73 64.4890   1
  -3   4   4 4538.62 233.477   1
  -3  -4  -4 4729.65 276.887   1
  -3  -4   4 4226.04 263.573   1
  -4   4   4 31.9305 6.37509   1
  -4  -4  -4 27.2129 8.44998   1
   4  -4   4 41.1904 5.27715   1
  -4  -4   4 26.2323 6.33055   1
   4   4   4 32.8195 5.40257   1
  -4   4  -4 46.7588 6.07137   3
   5  -4   4 30.9001 5.85761   1
  -5  -4  -4 49.7007 10.1346   1
  -5   4   4 26.1668 6.67153   1
  -5   4  -4 41.3009 6.92157   3
  -5   4  -4 28.2448 7.41537   1
  -5  -4   4 14.2979 9.28320   1
   5  -4  -4 26.5731 4.03089   3
  -6  -4  -4 7.10895 7.19825   1
  -6   4   4 3.03452 9.24920   1
  -6   4  -4 0.19780 5.52511   1
  -6  -4   4 23.7095 7.68469   1
  -7  -4  -4 40.2536 8.79750   1
  -7   4   4 58.4773 11.2526   1
  -7   4  -4 55.0346 10.2997   1
  -7  -4   4 45.3020 11.7785   1
  -7   4  -4 57.1855 7.17589   3
  -8   4   4 47.3335 11.7107   1
  -8  -4  -4 63.2969 12.5002   1
  -8   4  -4 52.5848 10.5216   1
  -8  -4   4 26.8235 11.3190   1
  -9  -4  -4 22.5050 11.3717   1
  -9   4   4 -8.1992 10.8229   1
  -9   4  -4 16.8601 10.5939   1
 -10   4   4 46.1152 9.11027   1
 -10  -4  -4 22.9438 8.92715   1
 -10   4  -4 34.4581 8.17617   1
   0  -5   4 1731.58 106.945   3
   0  -5   4 1682.46 109.521   5
   0   5  -4 1721.88 114.098   1
   0   5  -4 1795.60 130.105   4
   0   5   4 1649.12 104.496   1
   0  -5  -4 1751.47 93.3413   1
   0   5  -4 1750.74 105.963   2
   0   5  -4 1676.73 144.220   3
  -1  -5  -4 272.346 14.8415   5
  -1   5   4 262.388 17.5279   1
   1   5  -4 264.004 13.7342   3
   1  -5   4 260.604 13.9260   3
   1  -5   4 261.240 21.1370   1
   1   5  -4 243.909 18.0757   1
  -1  -5  -4 230.144 14.4301   1
   1  -5   4 236.714 16.6159   4
  -1   5  -4 297.962 23.1073   5
   1   5   4 241.333 15.3710   1
   1   5   4 253.058 14.8871   4
  -1  -5   4 271.634 18.6016   1
  -1   5  -4 223.260 16.7390   3
  -1  -5   4 238.103 15.0037   3
  -1   5  -4 269.729 16.9101   1
  -1  -5   4 269.827 17.6156   2
   1  -5  -4 268.351 18.0880   1
   2   5  -4 495.415 26.6285   1
   2  -5   4 493.499 25.9827   4
   2  -5   4 461.712 32.7652   1
  -2   5   4 478.108 28.8755   1
  -2   5  -4 468.531 37.2263   5
  -2   5  -4 473.301 30.2392   3
  -2  -5   4 479.264 31.5805   1
   2  -5  -4 439.052 30.9494   1
   2   5   4 486.230 29.5449   1
  -2   5  -4 502.717 34.3348   1
   2   5   4 437.798 30.0215   1
  -2  -5   4 502.397 31.1456   3
   3  -5   4 30.7483 5.18424   1
   3   5  -4 17.2634 5.35290   1
  -3  -5  -4 7.53269 8.01907   1
  -3   5   4 23.0893 8.05908   1
  -3   5  -4 25.6719 5.26140   1
  -3   5  -4 18.6671 9.15968   3
   3  -5  -4 32.1495 5.44026   1
  -3  -5   4 9.65431 7.72123   1
  -3  -5   4 26.8818 4.33755   3
   3   5   4 17.5458 6.68833   1
  -4   5   4 1314.67 70.5879   1
   4  -5   4 1279.40 119.722   1
  -4  -5  -4 1287.34 90.7543   1
  -4  -5   4 1287.66 74.7607   1
  -4   5  -4 1327.64 76.6817   3
  -4   5  -4 1371.51 85.1126   1
  -4  -5   4 1390.11 83.0183   3
   4  -5  -4 1369.90 95.8246   3
  -5  -5  -4 19.0039 6.87888   1
  -5   5   4 29.1706 9.11510   1
   5  -5   4 28.2926 5.64525   1
  -5   5  -4 26.1521 7.16728   3
  -5   5  -4 43.8452 7.71494   1
   5  -5  -4 32.6424 4.15170   3
  -5  -5   4 19.1496 6.67603   1
  -6  -5  -4 37.9653 10.9892   1
  -6   5   4 55.4029 10.9102   1
  -6   5  -4 66.7799 9.31644   1
  -6   5  -4 48.7631 7.86837   3
  -6  -5   4 56.3620 11.0328   1
  -7   5   4 22.8983 10.5730   1
  -7  -5  -4 20.2792 8.42547   1
  -7  -5   4 38.6036 8.64178   1
  -7   5  -4 19.5316 6.27227   3
  -8   5   4 20.7905 7.75551   1
  -8  -5  -4 35.4730 8.49940   1
  -8  -5   4 11.0690 11.1845   1
  -8   5  -4 22.5875 7.18496   1
  -9  -5  -4 92.6520 13.7212   1
  -9   5   4 72.8585 11.0054   1
  -9   5  -4 62.5065 12.7440   1
  -9  -5   4 105.478 14.3956   1
   0  -6   4 637.788 35.1042   5
   0  -6   4 606.719 30.9475   3
   0   6  -4 605.536 46.0526   1
   0   6   4 579.670 40.1534   1
   0   6  -4 575.988 42.2388   4
   0  -6  -4 602.689 47.4317   1
   0   6  -4 580.369 49.8632   1
   0   6  -4 570.957 45.2493   3
   0   6  -4 621.244 33.6214   2
   0   6   4 612.956 41.8686   5
   1  -6   4 10.0973 4.85010   3
   1  -6   4 18.9586 5.58524   4
   1   6  -4 4.55338 5.02097   1
  -1   6   4 0.84919 6.92726   1
  -1  -6  -4 6.71234 1.94078   2
   1  -6   4 14.8530 3.74550   1
  -1   6  -4 26.9729 8.33021   3
   1  -6  -4 -0.2553 5.83704   1
  -1  -6   4 9.32013 6.05603   3
  -1  -6   4 4.03659 4.75785   1
   1   6   4 8.01384 1.84502   4
  -1  -6   4 5.21105 5.37743   2
   1   6   4 1.97884 5.39011   1
   2  -6   4 519.980 34.3672   4
  -2   6   4 514.913 33.3070   1
   2  -6   4 543.388 36.8145   1
   2   6  -4 458.813 27.4750   1
  -2  -6   4 515.219 51.8049   3
  -2   6  -4 463.618 26.3679   3
   2   6   4 528.530 38.6005   1
   2  -6  -4 493.601 30.1477   1
   2   6   4 460.924 33.8693   1
  -2   6  -4 484.059 47.9886   1
  -2   6  -4 497.784 35.3476   5
  -2  -6   4 520.391 33.4283   1
  -2  -6   4 499.930 34.4990   2
  -3  -6  -4 676.346 44.4714   1
   3   6  -4 606.638 36.4882   1
   3  -6   4 657.026 40.8601   1
  -3   6   4 658.348 37.8269   1
   3  -6  -4 645.918 46.6845   1
  -3  -6   4 637.208 46.2783   3
   3   6   4 544.888 34.2824   1
  -3   6  -4 591.760 38.0820   3
  -3  -6   4 612.277 41.1680   1
  -3   6  -4 657.796 62.0258   1
   4  -6   4 336.809 24.8285   1
  -4  -6  -4 375.172 27.4002   1
  -4   6   4 345.061 21.5642   1
  -4  -6   4 376.987 28.1727   3
  -4   6  -4 384.989 33.2076   1
  -4   6  -4 341.431 21.3823   3
   4  -6  -4 399.955 21.2929   3
  -4  -6   4 355.784 25.3024   1
   5  -6   4 73.5525 7.63207   1
  -5   6   4 104.303 11.0114   1
  -5  -6  -4 119.583 13.7652   1
  -5  -6   4 70.2369 12.0760   1
  -5   6  -4 79.2433 7.85047   1
   5  -6  -4 91.4063 7.04047   3
  -5  -6   4 98.5046 5.98475   3
  -5   6  -4 93.1556 9.64423   3
  -6   6   4 39.0780 10.6230   1
  -6  -6  -4 17.6109 10.6630   1
  -6  -6   4 60.1462 11.0937   1
  -6   6  -4 42.9880 6.93178   1
  -6   6  -4 39.0630 7.93557   3
  -7   6   4 60.8869 9.00870   1
  -7  -6  -4 50.5819 12.3818   1
  -7   6  -4 63.5386 10.2069   1
  -8   6   4 17.0929 7.65989   1
  -8  -6  -4 6.54829 11.6478   1
  -8  -6   4 10.9488 11.2287   1
  -8   6  -4 13.8432 8.71214   1
  -9   6   4 17.8088 11.1519   1
  -9  -6  -4 35.7315 12.0785   1
  -9   6  -4 17.4945 10.4134   1
  -9  -6   4 35.5820 11.7104   1
   0   7  -4 3.56494 4.49703   1
   0   7  -4 -8.7481 6.35298   2
   0   7  -4 5.09228 4.39249   4
   0   7   4 4.31816 5.33425   1
   0  -7   4 3.53340 6.99852   3
   0  -7   4 -1.9265 6.09110   5
   0  -7  -4 8.50830 4.41308   1
   0   7  -4 6.39184 4.35358   1
   0   7   4 4.66448 1.78140   5
  -1  -7  -4 875.553 51.5837   1
  -1   7   4 955.162 59.2687   1
   1  -7   4 943.737 73.0153   1
   1  -7   4 936.833 55.3527   4
   1  -7   4 884.521 72.6688   3
   1   7  -4 882.041 57.0830   2
   1   7  -4 908.412 56.3776   1
   1  -7  -4 906.028 59.4918   1
  -1   7  -4 947.564 54.6145   1
  -1  -7   4 1004.44 69.4247   1
   1   7   4 960.273 55.7111   1
  -1  -7   4 932.737 56.3822   5
  -1  -7   4 899.751 49.9296   2
  -1   7  -4 846.309 53.7363   3
  -1   7  -4 901.498 56.8699   5
   1   7   4 892.488 49.7464   1
  -1  -7   4 947.992 62.6623   3
  -2   7   4 232.405 15.5447   1
   2  -7   4 249.636 17.0975   4
   2  -7   4 242.964 15.3938   3
   2   7  -4 201.998 14.7607   1
   2  -7   4 222.103 14.3579   1
  -2  -7   4 227.083 14.2758   1
  -2  -7   4 208.667 17.7241   2
  -2   7  -4 237.319 15.0580   1
  -2  -7   4 271.713 25.0827   3
   2  -7  -4 241.806 21.8728   1
   2   7   4 259.042 16.5505   1
  -2   7  -4 254.486 15.1173   5
  -2   7  -4 227.345 14.5921   3
   2   7   4 260.564 16.9363   1
  -3   7   4 1572.67 107.811   1
   3  -7   4 1623.84 114.758   1
   3   7   4 1743.29 97.2045   1
   3  -7  -4 1431.48 125.466   1
  -3   7  -4 1666.57 160.467   1
  -3   7  -4 1590.23 88.9310   3
  -3  -7   4 1698.88 99.7108   3
  -3  -7   4 1563.10 100.294   1
   4  -7   4 154.883 14.7067   1
  -4   7   4 167.948 12.9802   1
  -4  -7  -4 188.137 13.5878   1
  -4  -7   4 159.992 12.9643   1
  -4   7  -4 165.276 16.5863   1
   4  -7  -4 169.279 10.7340   3
  -4   7  -4 134.926 12.3082   3
  -4  -7   4 162.231 11.4018   3
  -5  -7  -4 -3.1912 7.07206   1
  -5   7   4 0.44632 9.00644   1
   5  -7   4 3.06353 6.34835   1
  -5   7  -4 16.1628 8.03400   3
  -5   7  -4 12.2562 6.97375   1
  -5  -7   4 5.10015 6.42367   1
  -5  -7   4 10.2229 3.60087   3
   5  -7  -4 7.52619 4.62276   3
  -6  -7  -4 241.191 17.6137   1
  -6   7   4 209.894 17.8040   1
  -6  -7   4 193.593 16.5492   1
  -6   7  -4 202.014 15.9528   1
   6  -7  -4 197.179 14.7945   3
  -7   7   4 -2.9544 6.94879   1
  -7  -7  -4 7.44700 11.2069   1
  -7   7  -4 -4.3373 8.22073   1
  -7  -7   4 -8.0308 10.2431   1
  -8  -7  -4 38.2811 11.9422   1
  -8   7   4 23.0650 7.51203   1
  -8   7  -4 5.42742 8.74196   1
  -8  -7   4 16.9442 11.1284   1
  -9  -7  -4 90.7424 14.5936   1
  -9   7   4 89.1515 13.6020   1
  -9   7  -4 94.0113 12.4543   1
  -9  -7   4 90.5035 12.6995   1
   0  -8  -4 84.2140 7.31982   1
   0   8  -4 65.4494 7.00946   4
   0  -8   4 63.5749 8.37910   3
   0   8  -4 63.8132 6.28894   1
   0   8  -4 67.6269 7.81351   2
   0   8   4 73.5991 9.73824   1
  -1  -8  -4 538.510 37.3321   1
   1  -8   4 595.673 36.3754   1
   1   8  -4 561.577 38.2368   1
   1  -8   4 562.620 37.7268   3
   1   8  -4 627.926 35.2350   1
   1  -8   4 593.364 33.1250   4
   1   8  -4 567.515 47.5547   4
  -1   8   4 592.617 37.3338   1
   1  -8  -4 587.047 35.2277   1
   1   8   4 619.781 36.6385   1
  -1   8  -4 559.825 48.6811   5
  -1  -8   4 588.988 35.5654   3
  -1   8  -4 595.852 35.3683   1
  -1  -8   4 624.264 54.6770   2
  -1  -8   4 603.873 36.0713   5
  -2   8   4 110.297 10.0596   1
   2  -8   4 110.224 9.42407   3
   2  -8   4 115.850 9.24327   4
   2  -8   4 118.278 11.0870   1
   2   8  -4 97.2132 9.05320   1
   2   8   4 101.451 9.45325   1
  -2  -8   4 106.416 8.76896   3
  -2   8  -4 120.976 8.61613   1
   2   8   4 82.8988 10.2678   1
  -2   8  -4 96.8298 9.38485   3
  -2  -8   4 112.658 8.13837   1
   2  -8  -4 103.932 8.71180   1
  -2  -8   4 119.723 8.69771   2
  -2   8  -4 110.790 8.32788   5
   3  -8   4 216.864 14.3364   4
   3  -8   4 213.826 18.7850   1
  -3   8   4 257.544 15.6949   1
  -3  -8   4 252.319 16.4351   1
  -3  -8   4 226.415 14.1309   3
   3   8   4 256.770 17.6692   1
  -3  -8   4 197.955 23.1037   2
  -3   8  -4 256.606 24.3674   1
  -4   8   4 740.948 39.9978   1
   4  -8   4 660.103 46.5201   1
  -4  -8  -4 674.257 38.6236   1
  -4   8  -4 730.094 47.6311   1
  -4  -8   4 671.015 47.0387   3
   4   8   4 741.047 46.8303   1
   4  -8  -4 724.223 41.4322   3
  -4  -8   4 690.321 43.3441   1
  -5  -8  -4 40.0937 8.40611   1
  -5   8   4 38.0794 9.60997   1
   5  -8  -4 24.4401 7.10330   3
  -5   8  -4 39.7507 7.67083   1
  -5  -8   4 37.1669 5.04948   3
  -6  -8  -4 284.647 21.6078   1
  -6   8   4 226.547 20.7607   1
  -6  -8   4 295.567 17.9513   1
  -6   8  -4 258.429 22.8931   1
   6  -8  -4 245.627 15.3069   3
  -7   8   4 64.1144 9.12231   1
  -7  -8  -4 38.4881 12.0023   1
  -7  -8   4 69.1850 9.61026   1
  -7   8  -4 59.0599 8.06677   1
  -8  -8  -4 93.0797 12.5248   1
  -8   8   4 124.585 12.9375   1
  -8  -8   4 139.713 14.8964   1
  -8   8  -4 129.285 13.0869   1
  -9   8   4 10.2836 10.0653   1
  -9  -8  -4 1.26308 8.20170   1
  -9   8  -4 0.97160 8.95127   1
  -9  -8   4 -0.4168 7.51619   1
   0  -9   4 36.1671 6.39022   5
   0  -9   4 9.66504 6.58735   3
   0   9  -4 20.3711 6.27504   2
   0   9  -4 31.3911 5.33571   1
   0   9  -4 30.2107 4.72589   4
   0   9   4 20.8488 5.91264   1
   0  -9  -4 21.8626 4.72971   1
   1   9  -4 229.656 18.7110   1
   1   9  -4 209.891 15.4164   1
  -1   9   4 199.181 14.0686   1
   1  -9   4 239.123 14.1645   4
   1  -9   4 202.980 16.3673   3
   1  -9   4 225.721 20.5568   1
  -1   9   4 242.471 16.2068   5
   1   9  -4 208.962 12.7590   4
  -1   9  -4 198.860 15.5359   5
  -1   9  -4 235.230 15.5420   1
  -1   9  -4 207.115 35.1557   2
   1  -9  -4 193.103 15.4821   1
   1   9   4 212.290 14.9734   1
  -1  -9   4 207.437 13.4020   5
  -1  -9   4 220.463 13.9231   3
   2  -9   4 455.870 44.7792   1
  -2  -9  -4 499.172 33.2842   2
   2   9  -4 458.979 29.0435   1
  -2   9   4 499.934 31.3713   1
   2  -9   4 473.437 27.9565   4
  -2  -9  -4 520.090 37.0823   5
  -2   9  -4 537.725 30.1117   1
   2   9   4 485.462 28.9801   1
  -2  -9   4 472.542 27.6614   2
  -2  -9   4 523.029 47.0546   3
  -2   9  -4 467.027 25.8379   5
  -2  -9   4 484.199 29.5992   1
  -3   9   4 26.0416 8.15576   1
   3  -9   4 36.6675 5.75404   1
  -3  -9   4 38.3131 7.88260   1
  -3  -9   4 27.2486 6.50498   2
  -3   9  -4 30.1320 5.50145   1
  -3  -9   4 36.2030 5.79446   3
   3   9   4 41.4632 10.1285   1
  -4   9   4 552.689 36.3470   1
   4  -9   4 605.675 51.9256   1
   4   9   4 742.860 43.6031   1
  -4  -9   4 631.279 34.9542   1
  -4   9  -4 760.895 71.7716   1
  -4  -9   4 645.293 50.2687   3
  -5  -9  -4 35.0143 10.0584   1
  -5   9   4 45.6756 7.78194   1
  -5  -9   4 41.1343 7.92079   1
  -5   9  -4 43.4656 8.06369   1
  -5  -9   4 50.4288 5.30247   3
  -6   9   4 49.4571 8.31326   1
  -6  -9  -4 69.1273 12.0429   1
  -6   9  -4 50.2050 8.93026   1
  -6  -9   4 55.4662 11.0132   1
  -7   9   4 10.0248 7.36764   1
  -7  -9  -4 21.6428 8.14343   1
  -7   9  -4 28.7857 8.56088   1
  -7  -9   4 6.80304 10.3416   1
  -8  -9  -4 -1.7035 10.8965   1
  -8   9   4 -3.3416 10.1730   1
  -8  -9   4 18.0041 10.6833   1
  -8   9  -4 -1.7933 8.32204   1
  -9  -9  -4 43.9406 11.6510   1
  -9   9   4 19.7475 8.17995   1
  -9  -9   4 31.3805 11.6588   1
   0  10   4 -6.4715 7.68336   1
   0  10  -4 -5.7993 4.67285   1
   0  10  -4 1.94920 4.74986   4
   0  10  -4 10.3166 6.06628   2
   0 -10   4 10.2000 4.21331   5
   0  10  -4 -4.1032 5.00681   1
   1  10  -4 481.535 28.9419   4
   1  10  -4 511.340 46.5075   1
  -1  10   4 477.647 29.9308   1
  -1  10   4 481.672 34.1984   5
   1 -10   4 483.064 40.5319   1
   1  10  -4 503.805 40.5340   1
   1 -10   4 521.568 30.2047   4
  -1  10  -4 509.885 30.3414   1
  -1 -10   4 487.846 32.3822   5
  -1  10  -4 488.258 28.9996   5
   1  10   4 487.194 26.7976   1
   1 -10  -4 506.645 28.5354   4
  -1  10  -4 513.644 48.9699   2
   2  10  -4 212.777 22.3002   1
   2  10  -4 198.473 15.4938   1
   2 -10   4 244.998 13.7220   4
   2 -10   4 220.174 17.1357   1
  -2  10   4 235.521 18.2441   1
  -2 -10  -4 234.321 15.8991   5
  -2 -10  -4 225.559 17.1440   2
   2  10   4 235.954 17.6540   1
  -2 -10   4 219.227 14.4921   5
  -2  10  -4 204.746 15.7504   1
  -2 -10   4 193.984 13.3136   2
   2  10   4 225.054 12.0744   4
  -2 -10   4 236.356 14.5229   3
   3 -10   4 898.959 81.9849   1
   3 -10   4 1131.00 75.5774   4
  -3  10   4 945.166 60.0792   1
  -3 -10   4 856.846 52.2603   3
  -3  10  -4 1009.82 69.3022   1
  -3 -10   4 1009.01 58.6576   1
   3  10   4 975.172 58.0225   1
   4 -10   4 300.058 22.8695   4
  -4  10   4 330.530 21.4189   1
   4 -10   4 338.505 28.3798   1
   4  10   4 316.080 24.6986   1
  -4 -10   4 337.639 19.7116   1
  -4  10  -4 345.069 25.2444   1
  -4 -10   4 322.899 20.0170   3
  -5  10   4 127.144 13.1333   1
  -5 -10  -4 122.299 12.0983   1
   5  10   4 136.342 12.9963   1
  -5 -10   4 136.726 9.23097   3
  -5  10  -4 128.449 13.2792   1
  -5 -10   4 129.601 11.4388   1
  -6 -10  -4 66.0427 12.3768   1
  -6  10   4 66.2134 9.21825   1
  -6  10  -4 86.0389 9.75764   1
  -6 -10   4 72.8207 11.7498   1
  -7  10   4 89.8710 12.2751   1
  -7 -10  -4 59.7639 12.7460   1
  -7 -10   4 85.0881 12.3458   1
  -7  10  -4 70.3412 10.2655   1
  -8  10   4 5.76704 10.3406   1
  -8 -10  -4 4.09600 8.40567   1
  -8  10  -4 -0.6976 8.38250   1
  -9  10   4 43.5662 11.6578   1
  -9 -10  -4 46.5157 10.2221   1
   0  11  -4 213.437 14.7148   1
   0  11  -4 243.422 14.8908   2
   0  11  -4 234.234 21.4762   4
   0  11  -4 243.598 18.7450   1
   0  11   4 289.464 33.2300   1
   0 -11   4 231.442 17.4370   5
   1  11  -4 131.145 10.3213   4
  -1  11   4 133.395 11.6132   1
   1  11  -4 128.650 13.1740   1
   1 -11   4 132.905 10.7584   1
  -1  11   4 122.102 10.5426   5
  -1 -11   4 141.685 10.7026   5
   1  11   4 153.099 12.7077   1
  -1  11  -4 142.785 9.65011   1
   1 -11  -4 130.704 8.70409   4
  -1  11  -4 133.492 11.1663   2
   2  11  -4 234.681 18.4918   1
  -2  11   4 224.052 15.4402   1
   2 -11   4 209.854 17.9443   1
   2 -11   4 200.633 13.3547   4
  -2 -11  -4 247.460 14.7639   5
  -2 -11   4 234.400 16.1012   5
  -2  11  -4 215.963 15.0713   1
  -2 -11   4 190.161 16.8635   2
   2  11   4 218.190 15.2171   1
   3 -11   4 456.228 34.5072   1
   3 -11   4 510.041 34.5308   4
  -3 -11  -4 490.790 30.9357   2
  -3  11   4 543.223 34.8604   1
  -3  11  -4 515.542 35.7372   1
   3  11   4 495.313 32.2802   1
  -3 -11   4 523.444 30.0586   1
   4 -11   4 33.4834 8.49124   4
   4 -11   4 19.9990 6.55533   1
  -4 -11   4 33.2276 6.85286   1
   4  11   4 23.2794 12.1200   1
   5 -11   4 66.5838 10.0851   4
  -5 -11   4 64.5034 10.6976   1
   5  11   4 68.5556 13.8856   1
  -5  11  -4 49.9510 8.10122   1
  -6 -11  -4 54.0276 9.66337   1
  -6  11   4 64.2926 11.2309   1
   6  11   4 46.4265 10.6295   1
  -6  11  -4 63.7250 10.0596   1
  -7  11   4 -3.6159 9.48014   1
  -7 -11  -4 14.9294 11.0820   1
  -7 -11   4 -3.8426 7.28906   1
  -7  11  -4 8.30849 7.99066   1
  -8 -11  -4 44.9345 12.8444   1
  -8  11   4 51.3953 11.5652   1
  -8  11  -4 45.0645 9.53621   1
  -8 -11   4 42.6012 11.7373   1
   0 -12   4 1751.56 102.314   5
   0  12  -4 1756.90 93.5690   2
   0  12   4 1774.31 121.993   1
   0  12  -4 1743.84 111.358   1
  -1  12   4 256.484 14.8327   2
   1  12  -4 279.740 28.2132   1
  -1  12   4 260.841 17.1267   1
  -1  12   4 249.589 14.5070   5
   1  12  -4 236.144 15.0668   4
  -1  12  -4 258.036 19.6900   2
  -1  12  -4 221.339 21.3182   1
  -1 -12   4 261.575 16.5912   5
  -1  12  -4 277.606 16.2376   1
   1  12   4 262.035 17.9922   1
   2  12  -4 754.685 52.3936   4
   2 -12   4 750.218 54.9412   1
  -2  12   4 791.552 46.3431   1
  -2  12   4 749.481 50.2590   5
   2 -12   4 814.244 56.7529   4
   2  12  -4 817.738 71.0097   1
   2  12   4 815.370 58.8062   1
  -2  12  -4 815.861 48.0500   1
  -2 -12   4 857.272 51.7617   5
   3 -12   4 124.964 10.7000   1
  -3 -12  -4 125.061 9.80022   2
  -3  12   4 112.496 12.2522   1
  -3 -12  -4 138.131 8.84179   5
   3 -12   4 145.187 10.8275   4
   3  12  -4 137.077 12.7164   1
   3  12   4 152.664 15.1579   1
  -3  12  -4 150.830 13.0532   1
  -4  12   4 121.710 12.7335   1
  -4 -12  -4 109.931 10.4429   2
   4 -12   4 118.185 11.9614   4
  -4  12  -4 128.463 10.6742   1
  -4 -12   4 127.688 10.7072   1
   4  12   4 114.374 15.4313   1
  -5  12   4 266.859 20.0073   1
   5 -12   4 231.017 18.9946   4
  -5  12  -4 245.521 17.2692   1
  -5 -12   4 207.972 18.7988   1
   5  12   4 245.051 23.1300   1
  -6  12   4 40.5280 10.2092   1
   6 -12   4 40.7780 9.77719   4
   6  12   4 42.4394 13.8281   1
  -6 -12   4 35.2278 8.07819   1
  -6  12  -4 41.5306 8.20629   1
  -7  12   4 27.1976 10.2198   1
   7  12   4 3.93416 13.7514   1
  -7  12  -4 31.5838 8.61045   1
  -7 -12   4 24.0906 8.07410   1
  -8 -12  -4 9.65247 8.47455   1
  -8  12   4 27.8379 10.5674   1
   8  12   4 30.8088 14.0848   1
  -8 -12   4 24.7651 11.3096   1
   0  13  -4 182.628 13.0702   1
   0  13   4 164.237 14.6641   1
   0  13  -4 154.207 11.0540   2
  -1  13   4 59.8624 5.60636   5
  -1  13   4 88.9672 10.4523   1
   1  13  -4 52.9068 9.26966   1
  -1  13   4 72.3546 5.57099   2
   1  13  -4 64.6960 6.43152   4
  -1 -13   4 66.5671 8.23848   5
   1  13   4 65.7949 9.29564   1
  -1  13  -4 73.2009 9.13490   2
   2 -13   4 106.199 9.85250   1
   2  13  -4 122.923 8.75154   4
   2 -13   4 142.007 11.6492   4
  -2  13   4 117.991 14.0942   1
   2  13  -4 144.496 11.4031   1
  -2  13   4 96.0512 10.2885   5
   2 -13  -4 119.390 8.57610   4
  -2 -13   4 130.877 10.6671   5
   2  13   4 113.840 13.9721   1
  -2  13  -4 129.872 10.7983   1
   3 -13   4 -1.6486 6.70208   4
   3  13  -4 23.5777 10.7067   1
  -3 -13  -4 8.90735 3.36794   2
  -3 -13  -4 9.39288 3.27420   5
  -3  13   4 24.8264 9.11515   1
   3  13   4 0.74085 7.98657   1
   3  13   4 6.50617 1.20061   4
  -3 -13   4 6.81328 7.08354   5
  -3  13  -4 3.87129 5.95894   1
   3  13   4 8.20185 1.22159   4
   4  13  -4 251.539 23.9587   1
   4 -13   4 269.884 20.6067   4
  -4  13   4 259.780 20.8617   1
  -4  13  -4 261.820 23.7558   1
   4  13   4 233.176 19.1949   1
  -5  13   4 24.4969 9.96264   1
   5 -13   4 41.9562 9.05008   4
  -5 -13   4 32.5520 7.50132   1
   5  13   4 31.3687 10.2605   1
  -5  13  -4 25.3633 8.77259   1
   6 -13   4 -7.9898 8.77723   4
  -6  13  -4 0.93849 5.01240   1
  -6 -13   4 4.77015 9.25748   1
   6  13   4 16.9431 13.4972   1
   7 -13   4 14.9812 9.56387   4
  -7  13   4 8.23839 9.48537   1
  -7 -13   4 14.4532 7.40896   1
  -7  13  -4 6.46294 7.47716   1
   7  13   4 -19.689 13.1391   1
  -8  13   4 -2.6872 6.68815   1
  -8 -13   4 -3.8351 10.2505   1
   0  14   4 12.9938 6.99513   1
   0  14  -4 -2.4482 7.18899   1
   0  14  -4 -13.027 8.40042   2
   1  14  -4 567.219 36.0692   1
  -1  14   4 544.426 32.8453   1
  -1  14   4 548.979 32.3021   2
   1  14  -4 478.342 29.4888   4
   1  14   4 528.713 30.8915   1
  -1  14  -4 510.457 31.3165   1
  -1 -14   4 532.170 31.5505   5
  -1  14  -4 558.841 43.8929   2
   2  14  -4 277.993 18.7231   1
   2 -14   4 257.332 21.0387   4
  -2  14   4 237.724 17.6754   5
   2  14  -4 244.037 24.6393   4
  -2  14   4 252.614 18.3142   1
  -2  14  -4 282.753 28.7186   2
  -2 -14   4 295.172 22.6312   5
   2 -14  -4 282.602 18.8157   4
  -2  14  -4 278.348 20.6585   1
   2  14   4 281.923 21.9812   1
  -3  14   4 271.127 19.7817   1
   3 -14   4 255.142 18.6656   4
  -3 -14  -4 288.095 18.1874   5
   3  14  -4 262.508 23.4959   1
   3  14   4 292.320 23.0372   1
  -3 -14   4 282.648 22.5680   5
  -3  14  -4 279.727 18.2550   1
   3 -14  -4 294.246 17.4989   4
   4 -14   4 119.465 10.8016   4
  -4  14   4 112.524 13.0768   1
   4  14  -4 127.461 12.2945   1
  -4  14  -4 108.434 10.5242   1
   4  14   4 102.097 15.8680   1
  -4 -14   4 126.923 11.2689   5
   5  14  -4 39.7513 13.0506   1
   5 -14   4 50.2222 9.22507   4
  -5  14   4 53.3801 10.7721   1
   5  14   4 56.7946 13.9559   1
  -5  14  -4 48.2206 8.33153   1
   6 -14   4 18.9480 8.64129   4
  -6  14   4 14.1859 9.52080   1
  -6 -14   4 -0.0734 9.80687   1
   6  14   4 10.6746 13.6307   1
  -6  14  -4 3.27620 7.25376   1
   7 -14   4 6.23656 9.16480   4
  -7  14   4 17.3844 10.1012   1
  -7 -14   4 -3.4986 6.90942   1
   7  14   4 7.11449 14.0608   1
   0  15  -4 3.98303 7.47653   1
   0  15   4 10.1558 9.93181   1
   0  15  -4 9.20521 7.11556   2
  -1  15   4 164.117 12.1397   2
  -1  15   4 158.029 17.3232   1
   1  15  -4 214.074 18.8963   1
  -1  15  -4 156.520 13.3933   1
   1  15   4 186.994 16.2898   1
  -1 -15   4 183.445 17.7361   5
  -1  15  -4 192.695 13.4686   2
  -2  15   4 103.231 11.6895   1
  -2  15   4 79.7986 8.09680   2
   2  15  -4 82.9350 11.4206   1
  -2 -15   4 60.9614 8.74441   5
   2 -15  -4 72.9721 5.68383   4
  -2  15  -4 83.7028 8.73866   1
   2  15   4 96.7522 15.0387   1
  -2  15  -4 59.8822 9.80384   2
   3 -15   4 82.0667 8.90432   4
  -3  15   4 75.2796 11.1990   1
   3  15  -4 71.1908 12.1798   1
  -3  15  -4 57.9029 8.09248   1
   3 -15  -4 62.6831 6.48868   4
  -3 -15   4 60.1192 8.90637   5
   3  15   4 67.4159 13.5539   1
   4  15  -4 46.1488 12.7438   1
   4 -15   4 61.9422 8.56472   4
  -4  15   4 67.6556 10.8454   1
   4  15   4 68.6467 14.2461   1
  -4  15  -4 60.9050 8.15788   1
  -4 -15   4 66.0563 10.0548   5
  -5  15   4 16.7858 7.19986   1
   5 -15   4 20.5866 8.07963   4
  -5  15  -4 23.7333 7.09022   1
   5  15   4 12.3799 9.41440   1
   6  15  -4 9.60521 8.86987   1
   6 -15   4 11.1346 8.72969   4
  -6  15   4 27.2900 9.89790   1
   6  15   4 30.3455 13.5954   1
   7 -15   4 -0.6549 9.12648   4
  -7  15   4 -15.481 9.58353   1
   7  15  -4 5.75192 12.9281   1
   7  15   4 -5.4668 14.1241   1
  -7 -15   4 1.68472 7.14742   1
   0  16   4 255.622 20.1195   1
   0  16  -4 260.029 19.6307   1
   0  16  -4 258.954 16.4973   2
  -1  16   4 -7.4950 9.72629   1
   1  16  -4 -4.9591 8.32040   1
  -1  16  -4 5.02624 6.71754   1
  -1  16  -4 2.44862 5.09692   2
   1  16   4 -4.4970 7.86981   1
  -2  16   4 65.8801 6.55607   2
   2  16  -4 85.6601 12.7926   1
  -2  16   4 77.2466 11.4798   1
   2  16   4 74.7363 13.4884   1
  -2  16  -4 92.8243 10.2161   2
  -2  16  -4 63.5877 8.56058   1
  -2 -16   4 71.4813 8.76832   5
  -3  16   4 19.3459 9.30171   1
   3 -16   4 -0.6893 5.61193   4
   3  16  -4 5.89343 10.9530   1
  -3 -16   4 3.25868 6.63009   5
   3  16   4 11.7256 12.2771   1
  -3  16  -4 -0.8830 7.80333   1
   4  16  -4 -10.653 10.9499   1
   4 -16   4 14.2704 6.73554   4
  -4  16   4 -2.9194 9.18412   1
   4  16   4 3.31212 12.6850   1
  -4 -16   4 8.49477 6.49312   5
  -4  16  -4 -4.2384 7.68281   1
  -5  16   4 68.5079 10.8799   1
   5 -16   4 42.4516 8.72935   4
   5  16  -4 53.5168 13.8477   1
  -5 -16   4 51.6311 8.29913   5
   5  16   4 52.4788 14.3518   1
  -5  16  -4 34.5096 8.11608   1
   6 -16   4 26.3593 9.13388   4
  -6  16   4 27.7797 7.44845   1
   6  16  -4 28.2904 9.58659   1
   6  16   4 36.3595 14.6858   1
   0  17  -4 22.6525 8.39936   1
   0  17   4 46.8718 11.4272   1
   1  17  -4 20.9345 9.36986   1
  -1  17   4 9.78555 9.66105   1
   1  17   4 35.2018 11.4517   1
  -1  17  -4 18.8798 7.45951   2
  -1  17  -4 19.9574 7.24819   1
  -2  17   4 35.5366 10.3050   1
   2  17  -4 64.5761 11.3436   1
  -2  17  -4 64.4455 8.23907   1
  -2 -17   4 45.5911 8.79715   5
   2  17   4 51.3593 12.6556   1
  -3  17   4 17.2709 9.68274   1
   3  17  -4 3.34506 10.5791   1
  -3 -17   4 -4.9127 5.88759   5
   3  17   4 9.86632 8.68890   1
  -3  17  -4 -8.4732 7.73923   1
  -3  17  -4 0.27791 5.58474   2
  -4  17   4 42.2271 10.6187   1
   4  17  -4 56.8522 12.9272   1
   4 -17   4 42.6599 7.73632   4
  -4 -17   4 44.7947 7.91900   5
   4  17   4 45.2170 13.9445   1
  -4  17  -4 51.3918 8.07865   1
   5 -17   4 26.0452 7.33118   4
   5  17  -4 19.1595 12.1985   1
   5  17   4 26.3610 9.93078   1
   6  17  -4 -9.8129 9.04937   1
   6 -17   4 10.0955 7.51989   4
  -6  17   4 -5.1267 8.53571   1
   6  17   4 34.0958 10.7426   1
   0  18   4 36.1024 10.9076   1
   0  18  -4 18.8641 8.48638   1
  -1  18   4 36.5342 11.1211   1
   1  18  -4 66.2120 11.8465   1
  -1  18  -4 65.5882 10.4188   1
   1  18   4 64.2401 13.3030   1
  -1  18  -4 61.8944 8.86540   2
  -2  18   4 1.47485 9.14820   1
   2  18  -4 8.94930 12.0230   1
   2  18   4 0.14153 11.5761   1
  -2  18  -4 -5.7284 7.89024   1
  -2  18  -4 -2.1666 7.22552   2
  -2 -18   4 -8.7065 6.11717   5
   3  18  -4 27.0819 11.3665   1
  -3  18   4 32.9476 7.92431   1
  -3  18  -4 26.4398 8.62868   2
  -3  18  -4 32.4387 7.42826   1
   3  18   4 25.7680 12.9120   1
  -4  18   4 61.5039 10.9993   1
   4  18   4 55.3503 14.7396   1
   5  18  -4 -5.7325 11.5200   1
   5  18   4 -4.5955 13.8754   1
   0  19   4 -10.827 10.3129   1
   0  19  -4 8.90809 7.93788   1
   1  19  -4 42.0969 10.5585   1
  -1  19   4 41.0728 11.4601   1
  -1  19  -4 42.6369 8.22411   2
   1  19   4 26.6103 12.0387   1
  -1  19  -4 51.7138 8.90464   1
   2  19  -4 1.76337 9.65049   1
   2  19   4 23.6497 12.7292   1
  -2  19  -4 2.86923 8.89137   1
  -2  19  -4 38.1468 7.91738   2
  -3  19   4 14.2875 9.79816   1
   3  19  -4 -0.7677 10.5089   1
  -3  19  -4 25.0399 8.11166   2
   3  19   4 39.3829 13.0128   1
   4  19  -4 26.3710 11.9408   1
  -4  19   4 21.5374 6.77644   1
  -4  19  -4 -9.2189 8.03338   2
   4  19   4 -12.211 8.62281   1
   0  20  -4 87.4918 12.6022   1
   0  20   4 101.985 13.7582   1
  -1  20   4 9.87607 10.0582   1
   1  20  -4 7.86529 9.41943   1
  -1  20  -4 5.50454 9.49004   1
   1  20   4 15.6713 8.50107   1
  -2  20   4 20.1890 10.2284   1
   2  20  -4 14.3582 10.4715   1
   2  20   4 13.6002 12.1466   1
   3  20  -4 0.11816 10.4897   1
  -3  20   4 22.8638 9.73544   1
   3  20   4 6.24956 13.0330   1
   0  21   4 63.4796 12.9459   1
  -1  21   4 -3.8412 10.3934   1
   1  21  -4 7.94023 8.66610   1
   1  21   4 -1.6786 11.8291   1
   0   0  -5 1.21449 3.72857   2
   0   0   5 0.95277 3.07504   1
   0   0   5 1.38437 2.92647   5
   0   0   5 -5.4955 3.40269   2
   0   0  -5 2.82693 2.80103   4
   1   0  -5 507.385 28.9884   1
   1   0   5 471.870 32.9172   4
  -1   0  -5 472.303 30.0872   4
  -1   0  -5 507.776 35.0375   5
   1   0   5 469.501 35.9078   1
  -1   0   5 487.851 29.8109   1
   1   0   5 479.329 32.2867   1
   2   0   5 38.6138 3.70204   1
  -2   0  -5 46.1711 4.73291   1
  -2   0   5 42.7388 5.22977   1
   2   0  -5 39.0216 6.30182   1
   3   0  -5 558.586 37.0095   1
   3   0   5 637.248 37.5702   1
  -3   0   5 630.344 37.3515   1
  -3   0  -5 652.014 37.7836   1
  -4   0  -5 106.272 9.33778   1
  -4   0   5 110.497 11.5998   1
   4   0   5 95.6587 8.02396   1
   4   0  -5 75.9616 9.62974   1
  -5   0  -5 402.353 23.0363   1
   5   0   5 342.843 26.7127   1
  -5   0   5 379.097 26.2869   1
  -6   0   5 389.953 23.9990   1
  -6   0  -5 443.014 25.6460   1
  -7   0   5 4.34860 7.52323   1
  -7   0  -5 9.72883 9.62739   1
  -8   0  -5 0.95718 9.65052   1
  -8   0   5 0.17860 10.2617   1
  -8   0  -5 1.08312 4.41213   3
  -9   0   5 113.118 14.8684   1
  -9   0  -5 120.418 14.5493   1
 -10   0   5 4.46659 7.33677   1
 -10   0  -5 16.8011 10.6933   1
   0   1  -5 95.6940 7.42168   1
   0  -1   5 85.7920 7.04857   1
   0  -1  -5 91.7205 6.57294   2
   0  -1  -5 78.6191 6.42767   1
   0   1  -5 88.2146 6.71594   4
   0   1  -5 91.2097 6.77054   2
   0  -1   5 81.2247 6.76083   5
   0   1   5 82.1986 6.02337   2
   0   1   5 82.7408 7.55131   1
   1  -1   5 2500.77 145.449   5
   1  -1   5 2374.28 140.087   4
  -1  -1  -5 2552.62 152.195   5
  -1  -1  -5 2398.48 136.440   4
   1   1   5 2300.84 165.198   1
   1  -1  -5 2515.17 141.669   1
  -1   1  -5 2596.93 152.244   5
   1   1   5 2375.08 151.012   4
  -1  -1   5 2588.08 155.510   2
   1   1   5 2332.95 135.987   1
  -1  -1   5 2475.49 146.924   1
  -1   1  -5 2356.72 144.811   4
   2  -1   5 790.373 51.4652   1
   2   1  -5 742.203 47.3922   1
   2  -1   5 726.734 46.7795   4
  -2   1   5 738.571 43.1618   1
  -2  -1  -5 762.071 49.4024   1
  -2  -1   5 739.023 37.4621   1
   2   1   5 715.608 51.8810   1
   2  -1  -5 701.461 51.3511   1
  -2   1  -5 726.000 45.2548   1
  -3   1   5 3087.73 174.123   1
  -3  -1  -5 3246.85 188.285   1
   3   1  -5 3023.78 172.470   1
   3   1   5 2812.61 177.589   1
   3  -1  -5 2843.56 164.153   1
  -3  -1   5 3058.80 167.006   1
  -4  -1  -5 362.925 20.4389   1
   4   1  -5 296.165 22.3961   1
   4  -1   5 335.006 29.0873   1
  -4   1   5 329.811 19.8452   1
   4  -1  -5 362.290 22.9028   3
  -4   1  -5 313.429 20.8562   1
   4   1   5 313.497 20.9800   1
   4  -1  -5 288.388 25.4729   1
  -4  -1   5 368.032 19.2486   1
   5  -1   5 368.517 27.6037   1
  -5  -1  -5 419.569 26.9707   1
  -5   1   5 409.182 27.7739   1
  -5   1  -5 419.357 23.3756   1
  -5  -1   5 448.252 25.5061   1
  -6   1   5 74.0071 9.39920   1
  -6  -1  -5 88.8979 9.27652   1
  -6  -1   5 87.3225 12.5770   1
  -6   1  -5 68.7426 8.65839   1
  -7  -1  -5 5.80182 9.85196   1
  -7   1   5 4.54169 10.2521   1
  -7   1  -5 -6.6724 9.17303   1
  -7  -1   5 19.6176 7.75948   1
  -7   1  -5 7.60991 5.34465   3
  -8   1   5 -4.9780 7.24872   1
  -8  -1  -5 8.98181 5.56095   3
  -8  -1  -5 13.8779 6.99541   1
  -8  -1   5 0.28406 10.1678   1
  -8   1  -5 -0.9699 5.67223   3
  -8   1  -5 -5.7990 9.41415   1
  -9  -1  -5 0.14293 11.4488   1
  -9   1   5 0.22447 7.66126   1
  -9   1  -5 3.03553 7.07162   1
  -9  -1   5 1.26111 7.84730   1
 -10  -1  -5 16.8878 10.9092   1
 -10   1   5 13.0743 8.21295   1
 -10  -1   5 8.67375 11.3635   1
 -10   1  -5 6.33128 7.36592   1
   0   2   5 682.946 48.8510   2
   0  -2   5 641.607 38.8012   5
   0   2   5 667.445 38.7485   1
   0   2  -5 639.691 47.5598   4
   0   2  -5 628.423 39.5580   2
   0  -2  -5 667.307 43.3900   2
   0  -2  -5 688.864 50.3216   1
  -1   2   5 89.1140 6.36222   1
  -1  -2  -5 98.0788 6.34955   1
   1   2  -5 86.2499 9.04760   1
   1  -2   5 84.1059 7.79018   5
  -1  -2  -5 93.3506 6.90550   5
   1  -2   5 87.6423 6.13791   4
   1   2   5 82.8510 7.75458   4
  -1   2  -5 87.2541 6.89371   4
  -1  -2   5 98.3853 7.21885   1
   1   2   5 76.5908 8.61339   1
  -1   2  -5 77.3770 9.03934   5
  -1  -2   5 95.7435 6.21041   2
   2   2  -5 2146.35 113.567   1
  -2   2   5 2182.10 127.905   1
  -2  -2  -5 2152.77 124.176   1
   2  -2   5 2056.13 119.730   4
  -2   2  -5 2182.82 129.563   1
   2   2   5 2053.47 123.754   1
  -2  -2   5 2143.86 111.924   1
   2  -2  -5 2214.63 121.188   1
   3  -2   5 2077.27 130.174   1
  -3  -2  -5 1915.03 110.196   1
  -3   2   5 1940.51 113.344   1
   3   2  -5 1851.79 103.520   1
  -3  -2   5 2084.62 114.151   1
   3   2   5 1862.19 108.735   1
  -3   2  -5 2172.72 145.715   1
   3  -2  -5 1846.43 125.019   1
  -4   2   5 1724.59 107.858   1
   4  -2   5 1850.70 123.289   1
  -4  -2  -5 1857.08 100.492   1
  -4   2  -5 1958.96 106.533   1
   4   2   5 1761.73 106.417   1
  -4  -2   5 1951.63 100.808   1
   5  -2   5 6.49209 5.02445   1
  -5  -2  -5 12.4904 7.96849   1
  -5   2   5 4.83037 6.14693   1
  -5   2  -5 4.73204 6.85711   1
  -5  -2   5 14.2659 8.88081   1
  -6  -2  -5 27.9135 10.1378   1
  -6   2   5 25.8770 10.3981   1
  -6  -2   5 50.6669 10.6732   1
  -6   2  -5 41.7020 7.05813   3
  -6   2  -5 43.6216 9.35452   1
  -7  -2  -5 69.7819 11.9233   1
  -7   2   5 62.0241 12.1938   1
  -7   2  -5 70.0777 11.1408   1
  -7   2  -5 63.4111 7.42087   3
  -7  -2   5 72.3434 12.2542   1
  -8   2   5 15.1769 8.01670   1
  -8  -2  -5 5.12981 10.3683   1
  -8   2  -5 28.7964 5.38216   3
  -8   2  -5 46.6178 10.2236   1
  -8  -2   5 17.4542 10.9981   1
  -9  -2  -5 85.3981 10.8472   1
  -9   2   5 92.6460 13.3246   1
  -9   2  -5 79.2366 10.2643   1
  -9  -2   5 78.2860 13.3941   1
 -10   2   5 10.3428 11.1270   1
 -10  -2  -5 27.4714 8.28590   1
 -10  -2   5 5.26646 11.1153   1
 -10   2  -5 9.20247 6.67874   1
   0  -3   5 93.1898 7.40272   1
   0   3   5 104.037 6.63866   2
   0   3   5 103.395 7.69706   1
   0   3  -5 93.1073 9.06826   2
   0   3  -5 107.343 7.05168   4
   0   3  -5 104.407 8.91384   1
   0  -3   5 93.1730 7.69478   5
   0  -3  -5 102.479 7.20897   1
   1   3  -5 910.811 53.8078   1
  -1   3   5 796.701 51.6946   1
  -1  -3  -5 906.424 65.8907   5
  -1  -3  -5 890.403 58.1436   1
   1  -3   5 904.860 65.0518   4
   1  -3   5 939.159 54.4476   5
   1   3   5 877.958 57.8981   4
   1  -3  -5 855.312 49.5320   1
   1   3   5 855.101 52.0241   1
  -1  -3   5 864.580 48.5854   2
  -1   3  -5 938.802 49.4941   5
  -1   3  -5 875.424 51.9842   4
  -1  -3   5 857.924 53.1672   1
   2  -3   5 1907.79 117.503   4
  -2   3   5 2108.70 121.160   1
   2   3  -5 1881.80 105.633   1
  -2   3  -5 2122.91 115.217   1
  -2  -3   5 1960.04 105.846   1
   2  -3  -5 1860.59 103.240   1
   2   3   5 1879.13 120.168   1
  -2   3  -5 2018.56 187.645   5
   2   3   5 1968.83 116.867   1
   3  -3   5 1212.24 117.136   1
  -3   3   5 1276.64 81.9285   1
  -3  -3  -5 1244.00 78.7859   1
   3  -3  -5 1142.41 72.7310   1
  -3  -3   5 1319.24 70.3504   1
   3   3   5 1158.02 76.6359   1
  -3   3  -5 1316.35 77.9134   1
   4  -3   5 235.767 21.5925   1
   4   3  -5 213.773 17.3733   1
  -4  -3  -5 259.916 17.0689   1
  -4   3   5 227.214 14.5858   1
   4   3   5 218.188 16.7650   1
   4  -3  -5 261.863 18.3034   3
  -4  -3   5 229.449 15.5886   1
  -4   3  -5 237.622 15.5203   3
  -4   3  -5 256.187 14.2575   1
  -5  -3  -5 8.05531 5.98519   1
  -5   3   5 20.6162 8.87800   1
   5  -3   5 5.79917 4.73179   1
  -5   3  -5 11.6741 6.77766   1
  -5   3  -5 -2.3942 6.52699   3
  -5  -3   5 7.98221 6.26891   1
  -6  -3  -5 111.231 13.0319   1
  -6   3   5 94.2424 12.5750   1
  -6  -3   5 125.533 12.9623   1
  -6   3  -5 93.7290 9.29895   3
  -6   3  -5 123.115 10.5126   1
  -7   3   5 29.5040 10.9011   1
  -7   3  -5 31.5525 9.70209   1
  -7   3  -5 29.3991 8.02486   3
  -8   3   5 8.40228 10.2538   1
  -8   3  -5 10.9778 10.0013   1
  -8  -3   5 13.1498 10.8814   1
  -8   3  -5 16.0836 6.40633   3
  -9  -3  -5 13.7688 11.1151   1
  -9   3   5 27.1162 11.2850   1
  -9   3  -5 5.36386 10.5434   1
  -9  -3   5 2.18613 8.20324   1
 -10   3   5 16.2713 11.1642   1
 -10  -3  -5 26.0180 8.67476   1
 -10   3  -5 23.1156 7.92891   1
   0  -4  -5 1002.97 59.0287   1
   0  -4   5 1014.65 72.5141   1
   0   4  -5 1067.02 57.2563   4
   0   4  -5 1087.17 63.4274   1
   0  -4   5 1036.33 64.1533   5
   0   4  -5 1079.24 66.7375   3
   0   4   5 1037.55 66.4089   1
   0   4  -5 1065.55 69.1309   2
   1   4  -5 40.1380 6.09247   3
  -1  -4  -5 46.2331 3.13992   5
  -1  -4  -5 41.0001 5.44046   1
   1  -4   5 43.8053 7.77077   5
  -1   4   5 32.1018 6.63727   1
   1  -4   5 45.1187 4.71956   4
   1   4  -5 34.2814 4.89427   1
   1  -4   5 38.9150 3.21132   1
   1   4   5 37.1755 3.77137   4
   1  -4  -5 39.6169 6.05675   1
  -1   4  -5 35.0755 3.80789   1
  -1  -4   5 45.0104 6.40628   2
  -1   4  -5 41.2268 5.47233   4
  -1   4  -5 29.1086 7.30512   3
  -1   4  -5 49.1041 6.47453   5
   1   4   5 36.5067 6.46373   1
   2  -4   5 865.801 50.0715   4
   2   4  -5 873.325 52.9914   1
   2   4  -5 933.860 94.9587   3
   2  -4   5 939.200 80.3034   1
  -2   4   5 950.027 57.2363   1
  -2  -4   5 970.525 51.8412   1
  -2   4  -5 976.961 86.1620   1
  -2   4  -5 890.113 57.8571   5
  -2   4  -5 947.501 52.9808   3
   2  -4  -5 880.059 59.0457   1
   2   4   5 851.398 48.3304   1
   2   4   5 890.348 62.4053   1
  -3  -4  -5 2100.36 120.436   1
  -3   4   5 2009.82 112.855   1
  -3  -4   5 2173.04 119.787   1
  -3   4  -5 2217.22 150.953   1
   3   4   5 1925.88 107.016   1
  -3   4  -5 2194.31 119.343   3
   4  -4   5 166.505 13.1900   1
  -4   4   5 162.437 12.9740   1
  -4  -4  -5 170.529 13.2208   1
  -4  -4   5 187.914 12.1829   1
   4   4   5 171.429 11.2617   1
  -4   4  -5 169.685 12.6995   1
  -4   4  -5 166.644 12.0874   3
   5  -4   5 283.775 20.7212   1
  -5  -4  -5 296.812 19.4322   1
  -5   4   5 281.593 18.9004   1
   5  -4  -5 270.972 16.1319   3
  -5  -4   5 258.084 21.6641   1
  -5   4  -5 278.304 17.2918   3
  -5   4  -5 272.920 18.5985   1
  -6  -4  -5 422.038 25.9001   1
  -6   4   5 443.497 27.1460   1
  -6   4  -5 435.842 34.0643   1
  -6   4  -5 416.548 26.1905   3
  -6  -4   5 363.119 30.6399   1
  -7  -4  -5 -3.2630 10.2160   1
  -7   4   5 3.31384 7.06414   1
  -7   4  -5 -3.4558 6.32057   1
  -7  -4   5 8.25565 7.43651   1
  -7   4  -5 5.53329 6.13530   3
  -8   4   5 -1.1771 10.3117   1
  -8  -4  -5 7.30409 10.6982   1
  -8  -4   5 19.7003 10.5014   1
  -8   4  -5 18.5195 9.39456   1
  -8   4  -5 10.4546 5.45582   3
  -9   4   5 132.473 13.2049   1
  -9  -4  -5 112.853 14.9304   1
  -9   4  -5 140.496 14.1776   1
  -9  -4   5 116.213 12.9895   1
   0   5  -5 43.9069 5.13339   1
   0   5  -5 37.0690 4.34947   1
   0  -5  -5 45.7084 3.32436   4
   0   5   5 53.9106 8.36711   1
   0  -5  -5 51.4827 5.19960   1
   0   5  -5 34.3573 5.30223   4
   0   5  -5 46.9181 7.86316   3
   0  -5   5 33.1785 6.54260   5
   0   5  -5 40.6769 6.71858   2
  -1  -5  -5 1726.09 111.532   1
   1   5  -5 1830.52 126.191   2
  -1   5   5 1791.00 112.077   1
   1  -5   5 1786.65 104.834   4
   1  -5   5 1827.05 109.194   5
   1   5  -5 1773.43 96.8759   1
  -1   5  -5 1766.14 154.131   4
   1  -5  -5 1852.91 124.670   1
  -1  -5   5 1792.59 96.8244   2
  -1  -5   5 1886.08 131.411   3
  -1   5  -5 1795.79 139.324   3
  -1   5  -5 1829.21 115.805   5
   1   5   5 1785.91 112.596   1
   1   5   5 1871.22 109.622   4
  -1  -5   5 1777.89 101.862   1
   2  -5   5 154.304 12.6308   4
  -2   5   5 164.992 12.2171   1
   2   5  -5 172.290 13.0956   1
   2  -5   5 165.249 12.4208   1
  -2   5  -5 178.160 16.7881   1
  -2  -5   5 165.466 13.3004   2
  -2  -5   5 165.039 11.5528   3
  -2  -5   5 161.497 11.8921   1
   2   5   5 187.327 11.2783   1
   2  -5  -5 149.296 11.3862   1
  -2   5  -5 166.023 18.1121   5
  -2   5  -5 135.813 10.8975   3
   2   5   5 166.775 11.3338   1
   3  -5   5 157.407 12.4782   1
  -3   5   5 166.588 11.4784   1
   3   5  -5 145.531 10.5182   1
  -3  -5  -5 168.488 15.5516   1
  -3   5  -5 158.226 13.3614   3
   3   5   5 161.704 10.5664   1
   3  -5  -5 154.829 11.9012   1
  -3   5  -5 159.040 16.7781   1
  -3  -5   5 145.765 11.0622   1
  -4  -5  -5 224.806 17.9712   1
  -4   5   5 273.921 15.8264   1
   4  -5   5 258.073 19.0546   1
  -4   5  -5 288.159 18.8232   1
  -4   5  -5 242.880 15.8918   3
  -4  -5   5 260.601 16.8023   1
  -5  -5  -5 44.9084 7.78925   1
  -5   5   5 35.1821 9.82632   1
   5  -5   5 60.0877 6.41525   1
  -5   5  -5 68.8321 8.50522   1
  -5   5  -5 52.2865 8.42566   3
   5  -5  -5 55.1083 5.53443   3
  -6  -5  -5 54.0206 9.35832   1
  -6   5   5 77.0274 11.5731   1
  -6  -5   5 76.8620 9.54206   1
  -6   5  -5 71.9717 9.13981   1
  -6   5  -5 87.2390 9.29206   3
  -7  -5  -5 105.091 11.9499   1
  -7   5   5 141.450 14.2479   1
  -7   5  -5 132.938 11.0773   1
  -7   5  -5 143.446 12.2565   3
  -8   5   5 33.8450 8.65637   1
  -8  -5  -5 36.7587 11.7016   1
  -8   5  -5 29.9182 7.55389   1
  -9  -5  -5 37.1426 9.68655   1
  -9   5   5 22.4576 8.40764   1
  -9   5  -5 22.8919 10.9754   1
  -9  -5   5 31.0023 12.4789   1
   0   6  -5 670.676 51.8446   1
   0   6  -5 703.424 45.1506   2
   0  -6   5 658.178 34.0111   3
   0  -6  -5 646.003 39.6819   1
   0   6  -5 679.049 69.2696   1
   0   6  -5 622.476 41.7090   3
   0  -6  -5 667.253 42.1222   4
   0   6  -5 647.189 34.4397   4
   0   6   5 680.433 44.0726   1
   0  -6   5 672.065 42.7154   5
   1  -6   5 128.536 10.2415   5
   1  -6   5 101.874 10.8898   4
   1  -6   5 113.743 7.45919   1
  -1   6   5 129.531 10.7981   1
   1   6  -5 111.604 10.0513   3
  -1  -6  -5 114.223 10.0475   1
   1   6  -5 116.780 8.90242   1
  -1  -6   5 95.8761 9.88364   2
  -1   6  -5 104.434 8.51359   5
  -1  -6   5 143.723 10.5566   3
  -1   6  -5 99.2228 11.0088   3
   1  -6  -5 104.240 9.37083   1
   1   6   5 127.449 9.77146   1
  -1   6  -5 131.232 8.34195   1
  -1  -6   5 120.463 9.76911   1
  -1  -6   5 116.755 8.66561   5
  -1   6  -5 113.818 8.55004   4
   2   6  -5 929.643 54.2328   1
   2  -6   5 932.005 74.9691   1
  -2   6   5 980.628 58.1540   1
   2  -6   5 996.499 54.1713   4
  -2  -6   5 951.282 63.6206   1
  -2  -6   5 1030.98 77.8347   3
   2   6   5 919.204 54.6725   1
  -2   6  -5 929.347 53.6511   3
  -2  -6   5 917.726 55.0080   2
   2   6   5 911.203 56.0757   1
   2  -6  -5 873.443 58.5326   1
  -2   6  -5 958.301 58.9665   5
  -2   6  -5 1090.31 78.9398   1
   3   6  -5 700.879 40.1358   1
   3  -6   5 705.110 49.3586   1
  -3   6   5 752.999 42.3081   1
   3  -6   5 735.994 58.9476   4
  -3   6  -5 768.557 40.2349   3
   3   6   5 662.366 39.7849   1
  -3  -6   5 751.817 47.8617   1
   3  -6  -5 676.200 47.7645   1
   3   6   5 719.453 55.4629   1
  -3   6  -5 685.374 46.5164   5
  -3  -6   5 733.704 49.5609   3
  -3   6  -5 846.353 82.9389   1
  -4   6   5 523.122 28.5856   1
   4  -6   5 468.107 34.7431   1
  -4  -6  -5 489.296 30.9528   1
  -4  -6   5 482.693 34.2713   1
  -4   6  -5 472.143 26.9745   3
  -4  -6   5 481.428 34.7032   3
  -4   6  -5 575.250 47.2141   1
  -5   6   5 47.9376 9.66780   1
   5  -6   5 15.2339 6.17849   1
  -5  -6  -5 20.1761 9.83148   1
   5  -6  -5 30.0526 4.68989   3
  -5  -6   5 25.8495 7.06545   1
  -5   6  -5 25.9229 8.24150   3
  -5   6  -5 28.2119 7.03340   1
  -6  -6  -5 66.3801 9.96783   1
  -6   6   5 74.6224 12.9872   1
  -6   6  -5 69.6181 10.4714   1
   6  -6  -5 55.0705 6.03247   3
  -6   6  -5 52.5621 7.10441   3
  -7  -6  -5 50.0372 9.12129   1
  -7   6   5 70.1740 9.41352   1
  -7   6  -5 45.6440 9.20271   1
  -7  -6   5 58.6018 9.12456   1
  -8  -6  -5 35.2863 12.0714   1
  -8   6   5 25.8690 7.75481   1
  -8   6  -5 24.1327 9.25399   1
  -8  -6   5 4.65777 10.4782   1
  -9  -6  -5 23.5891 11.7799   1
  -9   6   5 23.5292 8.58868   1
  -9  -6   5 30.0994 12.3747   1
  -9   6  -5 17.2441 9.76779   1
   0   7  -5 44.3166 4.88447   4
   0  -7   5 45.1296 5.82996   3
   0   7  -5 37.1268 9.29488   3
   0   7  -5 71.1467 8.14768   2
   0   7   5 59.5814 7.02226   1
   0  -7   5 54.1985 7.72026   5
   0   7  -5 56.3494 6.00391   1
   0  -7  -5 59.8222 5.91204   1
   0   7  -5 61.4559 6.04890   1
   1   7  -5 143.852 10.4527   1
  -1   7   5 139.958 12.7698   1
   1  -7   5 140.787 11.9385   3
  -1  -7  -5 141.111 11.5425   1
   1  -7   5 139.606 11.4245   4
   1  -7   5 141.122 11.4202   1
   1  -7  -5 139.396 10.6997   1
   1   7   5 142.881 12.1190   1
  -1   7  -5 160.157 9.72408   1
  -1  -7   5 150.153 12.1767   1
  -1  -7   5 165.421 12.9481   3
  -1   7  -5 141.888 10.7448   3
  -1  -7   5 140.153 11.6504   2
  -1  -7   5 162.250 12.8323   5
  -1   7  -5 149.607 14.4055   5
   2  -7   5 1010.88 85.4389   1
  -2   7   5 947.939 59.0355   1
   2   7  -5 933.383 52.7249   1
   2  -7   5 998.088 77.0540   4
  -2  -7   5 1025.36 63.2216   1
  -2   7  -5 962.820 51.5936   3
  -2   7  -5 865.487 81.7433   5
  -2  -7   5 1013.83 67.5269   2
   2  -7  -5 912.814 65.3323   1
   2   7   5 974.976 60.9730   1
   2   7   5 882.844 66.0731   1
  -2  -7   5 966.421 75.9626   3
  -2   7  -5 1077.00 85.1432   1
   3   7  -5 529.263 36.9911   1
   3  -7   5 605.508 35.4795   4
  -3   7   5 619.618 40.3210   1
   3  -7   5 613.378 48.7070   1
  -3  -7   5 650.717 38.0174   1
   3   7   5 661.976 38.3280   1
  -3   7  -5 626.051 58.1435   1
  -3   7  -5 615.456 34.8616   3
  -3  -7   5 636.019 42.3289   3
  -3  -7   5 610.346 38.0334   2
  -4  -7  -5 319.903 20.1881   1
  -4   7   5 274.121 17.7865   1
   4  -7   5 300.469 20.3919   1
  -4   7  -5 316.352 21.0369   1
  -4  -7   5 296.324 20.7337   3
  -4   7  -5 265.719 19.5768   3
  -4  -7   5 304.852 21.9870   1
  -5  -7  -5 233.694 17.0711   1
   5  -7   5 192.321 14.1784   1
  -5   7   5 239.738 17.4984   1
  -5   7  -5 184.126 13.7265   3
  -5  -7   5 198.593 20.9428   1
   5  -7  -5 232.395 13.3784   3
  -5   7  -5 231.879 14.2480   1
  -6   7   5 41.1999 10.8757   1
  -6  -7  -5 44.8692 9.85866   1
   6  -7  -5 51.1902 6.21911   3
  -6   7  -5 63.8808 9.42932   3
  -6  -7   5 68.1048 8.93714   1
  -6   7  -5 60.8908 9.04377   1
  -7   7   5 55.3131 9.16308   1
  -7  -7  -5 66.5500 12.5741   1
  -7  -7   5 69.2788 14.6965   1
  -7   7  -5 58.8183 9.84395   1
  -8  -7  -5 9.16088 11.2541   1
  -8   7   5 11.3920 7.15338   1
  -8  -7   5 2.76539 10.6977   1
  -8   7  -5 9.18134 8.47844   1
  -9   7   5 106.075 13.7986   1
  -9  -7  -5 78.7399 14.7853   1
  -9   7  -5 94.9113 10.5101   1
  -9  -7   5 85.3158 11.7812   1
   0   8  -5 89.7178 9.17441   4
   0  -8   5 103.660 9.39463   3
   0   8  -5 84.2776 6.90904   1
   0   8  -5 86.0373 9.38738   1
   0   8  -5 88.3833 10.6459   2
   0  -8   5 98.3119 9.12368   5
   0  -8  -5 90.0619 7.53059   1
   0   8   5 113.797 10.0498   1
   1   8  -5 412.174 25.1709   1
   1   8  -5 421.111 24.5428   4
  -1   8   5 428.087 26.9787   1
  -1  -8  -5 413.637 28.7364   1
   1   8  -5 457.062 32.5452   1
   1  -8   5 470.521 33.0650   3
   1  -8   5 411.199 23.9269   4
   1  -8   5 415.959 31.7608   1
  -1  -8   5 405.733 37.8098   2
  -1  -8   5 429.997 29.4479   3
  -1   8  -5 430.234 23.8970   3
  -1   8  -5 421.379 26.3010   1
   1  -8  -5 393.750 25.8284   1
  -1  -8   5 410.839 25.2976   5
  -1   8  -5 433.787 37.3383   5
   1   8   5 437.245 25.2190   1
  -2   8   5 63.3442 7.30815   1
   2  -8   5 61.8818 6.24749   4
   2   8  -5 69.6381 6.43964   1
   2  -8   5 55.2971 5.44191   1
  -2  -8   5 67.9927 7.94405   3
  -2  -8   5 73.7864 7.32607   2
   2   8   5 62.9388 9.74068   1
  -2   8  -5 69.9719 10.0995   3
  -2   8  -5 69.6628 8.47455   5
  -2   8  -5 78.2211 6.10603   1
  -2  -8   5 83.3942 7.75142   1
   2   8   5 73.6985 5.33281   4
   3  -8   5 897.842 50.6171   4
  -3   8   5 816.635 50.1423   1
   3  -8   5 814.432 57.8746   1
  -3   8  -5 848.311 46.0063   3
  -3   8  -5 853.251 58.0625   1
  -3  -8   5 869.249 79.1947   3
   3   8   5 794.870 49.8716   1
  -3  -8   5 834.621 56.6815   1
  -3  -8   5 680.163 64.7951   2
   4  -8   5 451.280 32.7838   1
  -4   8   5 540.888 35.0005   1
  -4   8  -5 500.080 27.8136   3
   4   8   5 534.774 32.8036   1
  -4  -8   5 532.450 32.5697   1
  -4   8  -5 512.422 48.8589   1
  -4  -8   5 521.500 39.9965   3
  -5  -8  -5 212.171 17.3583   1
   5  -8   5 221.546 18.2164   1
  -5   8   5 251.053 17.2181   1
  -5   8  -5 229.937 16.1696   3
   5  -8  -5 226.316 14.9900   3
  -5  -8   5 240.977 17.5740   1
  -5   8  -5 241.348 21.8147   1
  -5  -8   5 224.815 13.8752   3
  -6  -8  -5 132.865 11.9640   1
  -6   8   5 113.500 10.9235   1
   6  -8  -5 96.0281 8.27800   3
  -6   8  -5 102.032 10.5190   1
  -6  -8   5 112.902 12.9806   1
  -7  -8  -5 23.1650 11.0530   1
  -7   8   5 18.2917 7.61088   1
  -7   8  -5 14.0309 8.16016   1
  -7  -8   5 18.6874 7.77457   1
  -8  -8  -5 44.4689 12.0798   1
  -8   8   5 36.5762 8.36656   1
  -8  -8   5 21.0234 11.1398   1
  -9  -8  -5 63.6510 10.9936   1
  -9   8   5 84.0069 12.8447   1
  -9   8  -5 50.5753 10.6615   1
  -9  -8   5 65.6678 10.1906   1
   0   9  -5 670.717 45.9471   4
   0   9   5 680.811 51.2146   1
   0  -9   5 601.244 47.1167   3
   0   9  -5 750.742 40.0696   2
   0   9  -5 740.066 60.8816   1
   0  -9   5 706.035 45.6621   5
   0   9  -5 681.516 50.0482   1
   1   9  -5 435.639 28.2877   4
  -1   9   5 450.404 31.1209   1
   1   9  -5 380.893 24.4782   1
   1  -9   5 453.228 27.1721   4
   1   9  -5 422.465 29.1326   1
  -1   9  -5 407.376 25.4447   1
   1   9   5 416.362 26.0101   1
  -1  -9   5 405.279 33.0226   3
  -1  -9   5 457.939 34.6353   5
  -1   9  -5 442.810 24.8498   1
  -1   9  -5 376.867 30.4655   5
  -1   9  -5 418.090 41.1378   2
  -2  -9  -5 828.763 52.0531   5
   2  -9   5 835.373 46.0699   4
  -2   9   5 833.768 47.1250   1
   2   9  -5 767.234 46.3897   1
   2  -9   5 762.386 54.4336   1
  -2  -9  -5 819.592 55.9535   2
  -2  -9   5 709.444 46.5775   2
  -2  -9   5 805.833 45.3584   3
  -2   9  -5 885.375 49.2556   1
  -2  -9   5 825.133 47.7576   1
  -2   9  -5 676.542 66.9590   5
   2   9   5 795.395 47.6803   4
   2   9   5 794.836 45.2245   1
   3  -9   5 237.808 22.8653   1
   3  -9   5 235.407 20.3795   4
  -3   9   5 271.457 18.2295   1
  -3   9  -5 316.708 19.6645   1
  -3  -9   5 288.298 16.8965   1
  -3  -9   5 235.512 18.6703   3
   3   9   5 261.273 17.1091   1
  -4   9   5 38.3669 9.96771   1
   4  -9   5 64.2726 9.40983   4
  -4   9  -5 56.3490 8.50903   3
   4   9   5 62.8983 13.2615   1
  -4  -9   5 63.0097 9.47830   1
  -4  -9   5 46.8402 6.02219   3
  -4   9  -5 67.6583 7.20175   1
   5  -9   5 490.847 38.0752   1
  -5   9   5 556.455 31.6878   1
  -5  -9   5 621.046 34.3857   1
  -5  -9   5 532.302 36.5210   3
  -5   9  -5 561.554 34.8985   1
   5   9   5 537.679 37.0045   1
  -6   9   5 25.2775 7.56417   1
  -6  -9  -5 27.9469 10.9917   1
  -6  -9   5 37.8344 10.2570   1
  -6   9  -5 38.4191 8.01937   1
  -7  -9  -5 20.8029 8.20330   1
  -7  -9   5 29.4465 8.20580   1
  -7   9  -5 25.2932 8.40156   1
  -8  -9  -5 63.4720 10.4016   1
  -8   9   5 57.3620 11.9034   1
  -8  -9   5 58.8201 12.3715   1
  -8   9  -5 59.5049 10.2535   1
  -9  -9  -5 5.88114 8.30154   1
  -9   9   5 0.95825 7.10392   1
  -9  -9   5 -5.6170 10.4141   1
   0  10  -5 19.7121 6.61895   1
   0  10  -5 21.7397 4.78468   4
   0  10  -5 23.9955 6.71049   2
   0 -10   5 23.1753 6.69015   5
   0  10   5 10.5490 8.28612   1
   0  10  -5 30.3194 5.08245   1
  -1  10   5 51.0525 8.43715   1
  -1  10   5 42.6192 4.49643   5
   1  10  -5 37.3617 6.39732   1
   1  10  -5 35.5701 5.40553   4
   1  10  -5 33.0857 6.94820   1
  -1  10  -5 34.5477 5.47449   1
  -1 -10   5 35.5046 7.17271   5
  -1  10  -5 34.2404 7.65525   2
   1  10   5 44.4666 7.02613   1
  -1  10  -5 28.1779 4.73218   1
  -1  10  -5 32.4718 6.98806   5
   2  10  -5 89.5385 9.10424   1
   2 -10   5 78.3935 8.07694   1
  -2 -10  -5 99.8628 7.91656   2
   2  10  -5 93.8368 9.90440   1
  -2  10   5 96.0541 10.4233   1
   2 -10   5 79.8951 9.09974   4
   2  10   5 80.2210 9.18547   1
  -2 -10   5 84.4921 8.21400   2
  -2  10  -5 83.9403 8.57632   1
  -2 -10   5 84.7638 7.55423   1
   3 -10   5 74.8565 9.71893   4
   3 -10   5 75.0797 8.37328   1
  -3  10   5 78.9909 10.4098   1
  -3 -10   5 72.7938 7.87964   3
  -3 -10   5 104.209 9.51491   1
  -3  10  -5 95.0378 7.86483   1
   3  10   5 86.2135 12.5116   1
   4 -10   5 99.2283 10.8481   4
   4 -10   5 78.2917 7.45080   1
  -4  10   5 73.1944 9.20682   1
  -4 -10   5 77.2577 7.64298   3
   4  10   5 96.9334 10.9531   1
  -4  10  -5 91.8585 8.21624   1
  -4 -10   5 99.2265 10.7987   1
   5 -10   5 87.8465 9.12862   4
  -5  10   5 98.6376 12.0575   1
   5  10   5 71.3449 10.7480   1
  -5 -10   5 76.7690 7.43201   3
  -5  10  -5 86.9746 11.1231   1
  -6  10   5 54.1042 11.5345   1
  -6  10  -5 48.6961 10.0015   1
   6  10   5 66.8769 13.4528   1
  -6 -10   5 39.5124 8.55556   1
  -7 -10  -5 0.40608 10.8888   1
  -7  10   5 8.60685 9.93973   1
  -7 -10   5 8.04369 9.98250   1
  -7  10  -5 -2.9442 7.85946   1
  -8 -10  -5 34.2961 11.9756   1
  -8  10   5 13.7506 10.4586   1
  -8 -10   5 20.1213 10.8931   1
  -8  10  -5 14.9179 8.00836   1
   0  11  -5 39.2752 5.86511   1
   0  11  -5 28.3367 7.47458   2
   0  11   5 39.4579 7.58279   1
   0  11  -5 40.1863 6.42242   1
   0  11  -5 35.2687 6.15996   4
   0 -11   5 44.2407 7.51483   5
   1  11  -5 510.411 32.2382   1
  -1  11   5 515.041 33.2235   1
   1  11  -5 432.182 32.0585   1
   1  11  -5 466.922 37.6781   4
  -1  11   5 496.619 33.8406   5
  -1  11  -5 503.070 32.3006   1
   1 -11  -5 507.575 29.4512   4
  -1  11  -5 515.753 30.0414   1
  -1 -11   5 492.115 27.9394   5
  -1  11  -5 481.108 30.1312   2
   1  11   5 475.052 31.3438   1
   2  11  -5 421.653 29.9369   1
   2 -11   5 401.186 35.0955   1
   2 -11   5 410.940 28.5319   4
  -2  11   5 414.749 23.6334   1
  -2  11  -5 442.977 30.3021   1
   2  11   5 443.939 29.2329   1
  -2 -11   5 417.379 28.2872   5
   3 -11   5 603.903 44.0573   1
   3 -11   5 617.434 45.8868   4
  -3 -11  -5 618.422 44.8738   2
  -3  11   5 651.443 37.4905   1
  -3 -11   5 646.836 35.4012   1
  -3  11  -5 624.721 41.7331   1
   3  11   5 605.683 39.3056   1
  -4  11   5 14.6549 9.53084   1
   4 -11   5 4.86433 7.80901   4
   4 -11   5 5.14483 5.36525   1
  -4 -11   5 5.00687 8.13368   1
   4  11   5 10.7740 12.0942   1
   5 -11   5 14.0851 9.02070   4
  -5  11   5 17.5582 7.21158   1
   5  11   5 9.90051 12.4835   1
  -5  11  -5 -0.5950 6.55263   1
  -5 -11   5 6.74607 8.97078   1
  -6  11   5 19.5202 9.76193   1
   6 -11   5 14.1937 9.20664   4
   6  11   5 5.98085 12.2790   1
  -6 -11   5 13.0079 9.67391   1
  -6  11  -5 17.6507 7.24959   1
  -7 -11  -5 7.69830 8.17076   1
  -7  11   5 -0.6785 6.95097   1
  -7 -11   5 -12.239 6.53012   1
   7  11   5 -4.2149 9.06681   1
  -7  11  -5 0.76473 7.59417   1
  -8  11   5 36.1034 10.9088   1
  -8 -11  -5 29.7480 9.17614   1
  -8 -11   5 43.9433 11.6830   1
   8  11   5 41.2417 11.0010   1
   0 -12   5 94.2954 9.62440   5
   0  12  -5 93.3069 7.47953   4
   0  12  -5 99.7852 8.53232   2
   0  12  -5 71.4569 8.09044   1
   0  12   5 89.5892 10.0811   1
   0  12  -5 108.745 9.85274   1
   1  12  -5 31.5757 5.25098   4
  -1  12   5 34.6374 4.49591   5
  -1  12   5 38.0341 3.75865   2
   1  12  -5 24.4432 7.57095   1
  -1  12   5 29.7965 9.32437   1
   1  12   5 39.6706 7.91669   1
  -1  12  -5 29.3044 6.72291   1
  -1  12  -5 39.9877 5.90302   1
  -1  12  -5 25.7002 8.40546   2
  -1 -12   5 33.7525 7.38982   5
  -2  12   5 -0.1500 8.59626   1
   2 -12   5 15.5090 6.41013   4
   2  12  -5 15.4272 4.87721   4
   2  12  -5 14.4869 8.87723   1
   2 -12   5 12.7289 4.47930   1
  -2 -12   5 22.8533 7.57600   5
   2  12   5 13.6592 7.73949   1
  -3 -12  -5 209.493 17.0455   2
   3 -12   5 223.239 18.6942   1
   3 -12   5 283.293 21.0414   4
   3  12  -5 228.640 17.6389   1
  -3 -12  -5 255.135 19.6874   5
  -3  12   5 263.581 17.3566   1
   3  12   5 263.444 19.3340   1
  -3 -12   5 240.408 20.0083   5
  -3  12  -5 243.155 22.7740   1
   3  12   5 245.761 15.2113   4
  -4  12   5 590.368 33.0190   1
   4 -12   5 468.555 34.5706   1
   4 -12   5 626.511 34.7112   4
  -4 -12  -5 464.028 30.7018   2
  -4  12  -5 545.204 49.7510   1
  -4 -12   5 543.243 41.3405   1
   4  12   5 556.565 32.7725   1
  -5  12   5 160.317 14.9100   1
   5 -12   5 169.238 19.4524   4
  -5 -12   5 166.135 14.3057   1
  -5  12  -5 182.925 15.0957   1
   5  12   5 153.641 18.8671   1
   6 -12   5 -5.7844 9.27319   4
  -6  12   5 19.3475 9.65707   1
  -6 -12   5 9.67879 6.99912   1
   6  12   5 17.8584 12.8047   1
  -7  12   5 13.4365 9.95762   1
   7 -12   5 1.98228 9.45900   4
   7  12   5 35.5423 14.3257   1
  -7  12  -5 4.01289 7.77993   1
  -7 -12   5 6.92531 7.20791   1
  -8  12   5 61.9672 12.4886   1
  -8 -12   5 66.5298 12.6399   1
   8  12   5 83.9597 15.9362   1
   0  13  -5 254.629 16.3930   1
   0 -13   5 213.627 15.3137   5
   0  13   5 210.936 15.5207   1
   0  13  -5 226.112 14.9650   2
   1  13  -5 55.4868 8.32670   1
  -1  13   5 55.2635 10.0972   1
  -1  13   5 50.1885 4.08349   2
   1  13  -5 39.2611 5.93611   4
   1  13   5 35.4981 10.8476   1
  -1  13  -5 33.3142 6.40413   1
  -1 -13   5 49.2949 8.11822   5
  -1  13  -5 47.8500 8.84752   2
  -1  13  -5 38.5399 6.38528   1
   2  13  -5 271.210 16.7061   1
   2 -13   5 270.902 19.6000   4
   2  13  -5 248.763 17.0709   4
  -2  13   5 269.036 21.0616   1
   2 -13   5 215.802 18.4865   1
  -2  13   5 236.845 16.5942   5
   2 -13  -5 264.251 17.0566   4
   2  13   5 249.053 17.4347   1
  -2  13  -5 243.124 42.4293   2
  -2  13  -5 260.238 17.1137   1
  -2 -13   5 258.213 18.6233   5
  -3 -13  -5 74.3721 4.61480   5
   3  13  -5 65.1724 11.5627   1
   3 -13   5 69.3506 8.72432   4
  -3  13   5 58.8076 10.5625   1
   3  13   5 89.9335 13.4704   1
  -3  13  -5 72.1021 9.29251   1
   4 -13   5 5.67929 7.61061   4
  -4  13   5 -6.5634 9.67033   1
   4  13  -5 -7.0879 10.7539   1
  -4  13  -5 -6.9811 5.85428   1
   4  13   5 9.45918 11.9287   1
   5 -13   5 42.8922 7.34567   4
  -5  13   5 55.6841 10.8229   1
  -5 -13   5 30.3880 7.42326   1
   5  13   5 27.5925 13.5032   1
  -5  13  -5 36.7519 8.82492   1
   6 -13   5 1.95420 8.74591   4
  -6  13   5 2.94483 8.98687   1
  -6 -13   5 -1.8397 9.32378   1
   6  13   5 0.77179 8.66438   1
  -6  13  -5 -3.1960 8.01746   1
   7 -13   5 102.348 13.3329   4
  -7  13   5 107.420 13.5252   1
  -7 -13   5 110.419 11.3176   1
   7  13   5 101.636 13.5634   1
  -8  13   5 27.2542 10.8161   1
  -8 -13   5 21.6099 11.0794   1
   0  14   5 13.2811 7.47369   1
   0  14  -5 14.1177 7.26131   1
   0  14  -5 8.21024 7.57245   2
  -1  14   5 -2.5566 9.39397   1
   1  14  -5 3.25448 7.83521   1
   1  14  -5 17.2493 5.94268   4
  -1  14  -5 14.0151 6.03424   1
  -1  14  -5 24.1229 8.33190   2
  -1 -14   5 19.7904 7.54027   5
   2  14  -5 86.2703 9.34601   4
  -2  14   5 130.132 12.5145   1
  -2  14   5 91.8862 8.97852   5
   2  14  -5 91.1633 13.9797   1
  -2  14  -5 126.302 9.83393   1
  -2 -14   5 94.9109 9.13422   5
  -2  14  -5 132.662 12.7192   2
   2 -14  -5 119.655 7.58984   4
   2  14   5 108.881 14.1243   1
   3 -14   5 205.789 14.4677   4
  -3  14   5 219.605 16.8039   1
   3  14  -5 217.689 18.7306   1
  -3  14  -5 224.414 18.1473   1
   3  14   5 207.601 16.8186   1
  -3 -14   5 237.431 19.1168   5
  -4  14   5 30.8686 7.65473   1
   4  14  -5 16.9047 8.65778   1
   4 -14   5 41.0044 9.36261   4
   4  14   5 23.8575 9.42861   1
  -4 -14   5 26.1084 8.58821   5
  -4  14  -5 25.7773 7.85958   1
  -5  14   5 55.0535 8.87609   1
   5  14  -5 62.5858 13.3924   1
   5 -14   5 57.5404 9.69821   4
  -5  14  -5 71.7994 8.29053   1
   5  14   5 48.7405 10.6347   1
   6 -14   5 48.4308 9.85734   4
  -6  14   5 40.0475 10.8191   1
   6  14   5 53.4410 14.6391   1
  -6 -14   5 47.0163 8.36072   1
  -7  14   5 30.4011 10.1515   1
   7 -14   5 24.3141 10.4279   4
   7  14   5 19.3138 13.5305   1
  -7 -14   5 4.70651 9.94694   1
   0  15  -5 -2.2798 6.98263   1
   0  15  -5 0.84803 7.42061   2
   0  15   5 -20.956 9.98636   1
  -1  15   5 18.5927 9.82393   1
   1  15  -5 15.1604 7.98619   1
  -1 -15   5 6.00184 6.94384   5
   1  15   5 18.0278 11.0364   1
  -1  15  -5 18.5337 6.45494   1
  -1  15  -5 8.77685 7.72985   2
  -2  15   5 72.6252 11.0643   1
  -2  15   5 42.9855 5.77870   2
   2  15  -5 54.7271 10.4926   1
  -2  15  -5 59.1877 7.48298   1
   2  15   5 42.6463 12.6193   1
  -2  15  -5 55.8915 10.1198   2
  -2 -15   5 62.2262 8.60636   5
   3 -15   5 28.8243 7.15464   4
   3  15  -5 30.6492 10.7061   1
  -3  15   5 31.0576 10.1773   1
   3  15   5 17.2250 8.55422   1
   3 -15  -5 33.7711 4.64747   4
  -3 -15   5 14.8840 7.77688   5
  -3  15  -5 26.2108 6.30537   1
  -4  15   5 9.71652 9.33171   1
   4  15  -5 0.75139 11.0176   1
   4 -15   5 0.43614 8.70774   4
   4  15   5 -5.6084 12.9098   1
  -4 -15   5 2.94296 7.40812   5
   5 -15   5 9.82882 7.86881   4
   5  15  -5 33.4778 12.1071   1
  -5  15   5 21.9895 9.88597   1
   5  15   5 15.8386 13.4393   1
  -5  15  -5 15.4952 6.97848   1
   6  15  -5 20.3950 8.83338   1
   6 -15   5 -2.8914 8.49089   4
  -6  15   5 -3.2879 6.96531   1
  -6 -15   5 -4.6757 6.60680   1
   6  15   5 32.2076 13.9226   1
  -7  15   5 30.5755 8.22709   1
   7  15   5 9.76123 14.4599   1
  -7 -15   5 18.8544 10.0798   1
   0  16  -5 41.1983 9.84571   2
   0  16   5 54.9911 11.7250   1
   0  16  -5 26.4017 7.98109   1
  -1  16   5 80.4579 12.2312   1
   1  16  -5 70.5076 10.1839   1
   1  16   5 80.9282 13.1010   1
  -1  16  -5 78.8072 9.73377   1
  -1 -16   5 64.4371 9.28881   5
  -1  16  -5 85.3849 10.0972   2
   2  16  -5 -5.2216 9.00869   1
  -2  16   5 -12.915 9.17833   1
  -2 -16   5 -1.8426 6.68999   5
  -2  16  -5 7.76921 8.40941   2
  -2  16  -5 -0.2572 7.11389   1
   2  16   5 2.63034 11.3966   1
  -3  16   5 123.873 13.9021   1
   3  16  -5 105.666 11.6098   1
   3 -16   5 129.270 10.1364   4
   3  16   5 125.009 15.4888   1
  -3 -16   5 103.088 10.6916   5
  -3  16  -5 90.9290 14.9174   2
  -4  16   5 191.458 16.1299   1
   4  16  -5 149.348 16.9971   1
   4 -16   5 186.540 13.6014   4
  -4  16  -5 170.055 14.0752   1
  -4 -16   5 197.389 14.1226   5
   4  16   5 191.946 18.8485   1
   5  16  -5 58.6551 10.8689   1
  -5  16   5 38.2257 8.52488   1
   5 -16   5 52.9164 9.21711   4
   5  16   5 27.1299 10.5946   1
  -5 -16   5 36.4559 8.82777   5
   6  16  -5 34.6083 12.6919   1
   6 -16   5 15.6183 8.41540   4
  -6  16   5 35.4120 10.1506   1
   6  16   5 36.7721 10.7836   1
   0  17  -5 70.7824 9.97948   1
   0  17   5 68.2821 12.3957   1
  -1  17   5 24.5770 7.84948   1
   1  17  -5 37.4852 11.0085   1
  -1  17  -5 22.5218 7.01609   1
  -1  17  -5 27.6694 8.44958   2
   1  17   5 15.1636 11.6271   1
  -2  17   5 15.0977 9.62901   1
   2  17  -5 13.9205 9.66860   1
  -2 -17   5 17.0586 7.20039   5
   2  17   5 11.7586 11.9688   1
  -2  17  -5 34.5824 8.93076   2
   3  17  -5 23.5392 11.0238   1
  -3  17   5 -0.0511 9.36621   1
   3  17   5 -5.5425 12.1369   1
  -3  17  -5 0.64413 8.21409   2
  -3 -17   5 0.85013 4.87924   5
  -3  17  -5 15.4983 7.30941   1
   4  17  -5 33.4597 8.83605   1
   4 -17   5 24.4798 7.12519   4
  -4  17   5 9.83987 9.58723   1
  -4 -17   5 27.5359 7.53618   5
   4  17   5 8.52567 13.0778   1
   5  17  -5 60.7680 13.7474   1
   5 -17   5 62.4456 9.59833   4
  -5  17   5 65.3139 11.8559   1
   5  17   5 82.0268 15.2348   1
  -6  17   5 21.9560 7.28107   1
   6  17  -5 17.3316 13.0925   1
   0  18  -5 -3.5524 7.52379   1
   0  18   5 1.71037 10.0707   1
   1  18  -5 5.59940 8.73033   1
  -1  18   5 8.24671 7.38184   1
  -1  18  -5 14.2029 6.95982   1
  -1  18  -5 2.65544 7.72955   2
   1  18   5 3.29280 11.5670   1
  -2  18   5 106.574 12.9377   1
  -2  18  -5 97.5410 12.4760   2
  -2 -18   5 75.9740 9.62923   5
   2  18   5 106.417 15.2108   1
  -2  18  -5 86.1954 9.66277   1
   3  18  -5 5.44156 10.5096   1
   3  18   5 17.1636 12.8968   1
  -3  18  -5 25.1160 9.19984   2
  -3 -18   5 10.1876 7.07249   5
  -4  18   5 -5.8661 9.52758   1
   4  18  -5 0.74556 10.7796   1
   4  18   5 -6.2272 8.97989   1
  -4  18  -5 -1.7591 8.97288   2
  -5  18   5 -12.386 9.09955   1
   5  18   5 -9.0241 13.6068   1
   0  19  -5 -4.0213 7.04572   1
   0  19   5 -3.8409 10.4914   1
  -1  19   5 46.9900 9.19419   1
   1  19  -5 26.7660 11.4230   1
   1  19   5 32.4187 9.64388   1
  -1  19  -5 41.1780 8.68263   2
  -1  19  -5 50.6772 9.75828   1
  -2  19   5 9.42456 10.3100   1
   2  19  -5 6.07495 9.42571   1
   2  19   5 -6.7282 12.2509   1
  -2  19  -5 -3.9889 7.92974   2
   3  19  -5 13.5043 10.5618   1
  -3  19   5 25.4153 10.1019   1
  -3  19  -5 15.9944 8.64861   2
   3  19   5 10.9076 12.5935   1
   4  19  -5 11.3536 11.0485   1
  -4  19   5 11.8802 9.53378   1
   4  19   5 10.3852 12.7668   1
  -4  19  -5 6.34251 8.43379   2
   0  20  -5 16.6102 8.16516   1
   0  20   5 5.00768 11.2281   1
   1  20  -5 10.0783 8.85346   1
  -1  20   5 29.1637 11.0799   1
   1  20   5 10.7320 12.3545   1
   2  20  -5 4.93731 9.27068   1
  -2  20   5 12.8973 6.93910   1
   2  20   5 4.05337 12.7253   1
  -3  20   5 -2.3401 6.77671   1
   3  20  -5 -2.9361 9.66306   1
   3  20   5 -15.690 12.4546   1
   0  21   5 10.3512 11.3228   1
  -1  21   5 11.2189 10.4803   1
   1  21   5 -17.024 11.0503   1
   0   0  -6 130.164 8.89317   2
   0   0   6 137.240 11.0302   5
   0   0  -6 149.420 9.36713   4
   0   0   6 140.628 10.3087   1
   0   0  -6 136.541 10.3997   1
   1   0  -6 693.617 70.4420   1
   1   0   6 680.933 42.8006   5
  -1   0  -6 708.409 50.3393   5
  -1   0  -6 713.320 39.0004   4
  -1   0   6 690.269 40.3261   1
   1   0   6 668.654 42.0135   1
   1   0   6 668.112 42.8062   4
  -1   0   6 716.449 46.4729   2
   1   0   6 671.243 46.4292   1
  -2   0   6 833.332 48.7515   1
   2   0  -6 844.518 67.5995   1
   2   0   6 787.301 46.0422   1
  -2   0  -6 824.577 50.0978   1
   2   0   6 895.171 53.0845   4
   3   0  -6 392.781 22.9663   1
  -3   0   6 430.388 25.4303   1
  -3   0  -6 430.048 25.1048   1
   3   0   6 403.221 29.5493   1
   4   0   6 24.3917 4.25859   1
  -4   0   6 21.7301 6.21707   1
  -4   0  -6 28.5816 5.59594   1
  -5   0  -6 210.275 14.6550   1
   5   0   6 210.968 19.3774   1
  -5   0   6 219.322 17.4479   1
  -6   0  -6 100.396 9.62353   1
  -6   0   6 96.6292 12.5968   1
  -7   0  -6 24.8146 9.67369   1
  -7   0   6 37.2519 11.1269   1
  -8   0  -6 3.03064 6.75390   1
  -8   0   6 28.5800 11.0419   1
  -8   0  -6 15.1129 6.62401   3
  -9   0   6 51.7934 11.9821   1
 -10   0  -6 11.3177 7.63400   1
 -10   0   6 9.34328 8.41898   1
   0   1  -6 875.355 68.0525   4
   0  -1  -6 892.291 53.3775   2
   0   1   6 824.566 57.3194   1
   0   1   6 878.683 59.5784   5
   0  -1   6 888.472 63.0578   5
   0  -1  -6 871.778 67.6720   1
   0   1  -6 891.780 52.4259   2
   0   1   6 834.658 69.6190   2
  -1  -1  -6 1033.86 64.7557   4
  -1  -1  -6 1168.73 74.6135   1
   1  -1   6 1061.71 63.0231   4
   1  -1   6 1111.32 63.1206   1
  -1  -1  -6 1050.06 67.8761   5
   1   1  -6 1129.76 65.9458   1
  -1   1   6 1080.18 58.3272   1
   1  -1   6 1079.18 67.4989   5
  -1   1  -6 1083.55 64.4057   4
  -1   1  -6 1126.45 86.6252   5
   1   1   6 1090.77 95.3797   1
  -1  -1   6 1123.39 67.4341   2
   1   1   6 1120.40 75.7942   4
   1  -1  -6 1124.57 97.6716   1
   2   1  -6 286.885 21.0063   1
   2  -1   6 271.633 18.6114   4
  -2  -1  -6 282.363 16.5470   1
  -2   1   6 282.747 15.7046   1
   2  -1   6 268.264 17.8298   1
  -2   1  -6 290.035 20.3989   1
  -2   1  -6 301.294 22.4819   5
  -2  -1   6 273.170 18.1371   1
   2   1   6 283.681 18.1641   1
   2   1   6 268.884 16.4632   4
   2  -1  -6 262.039 16.6166   1
   3   1  -6 1251.68 80.6605   1
  -3  -1  -6 1510.29 84.6830   1
  -3   1   6 1319.02 82.5394   1
   3  -1   6 1385.28 83.1368   1
  -3  -1   6 1460.06 85.9163   1
   3   1   6 1355.12 76.6574   1
  -3   1  -6 1487.44 81.7990   1
   3  -1  -6 1377.97 76.6816   1
   4  -1   6 249.517 14.3832   1
  -4   1   6 241.866 14.8966   1
  -4  -1  -6 225.870 15.8960   1
  -4  -1   6 204.668 15.9480   1
   4   1   6 251.819 21.3086   1
  -4   1  -6 253.895 16.1716   1
  -5  -1  -6 19.7989 7.81420   1
  -5   1   6 15.2917 6.60092   1
   5  -1   6 13.7060 5.37984   1
  -5   1  -6 17.7812 7.44694   1
  -5  -1   6 17.4496 9.34894   1
  -6   1   6 178.280 14.0361   1
  -6  -1  -6 172.881 14.7166   1
  -6   1  -6 176.906 13.9032   1
  -6  -1   6 157.277 15.1060   1
  -7  -1  -6 15.2426 10.0199   1
  -7   1   6 -4.4886 10.1073   1
  -7   1  -6 9.63492 6.97231   1
  -7  -1   6 3.05819 7.09536   1
  -7   1  -6 18.5679 6.39670   3
  -8   1   6 18.1993 8.08059   1
  -8  -1  -6 23.0635 10.4679   1
  -8   1  -6 27.8983 5.84661   3
  -8   1  -6 38.4468 10.6506   1
  -8  -1   6 30.9024 10.9888   1
  -9  -1  -6 42.1010 9.06808   1
  -9   1  -6 40.7847 11.1880   1
 -10   1   6 12.8777 8.32310   1
 -10  -1  -6 1.05111 6.96863   1
 -10   1  -6 22.5769 7.56700   1
   0  -2   6 28.3133 3.27475   1
   0  -2  -6 33.8799 4.47122   1
   0   2  -6 40.3015 5.34999   2
   0   2   6 30.9113 4.87645   1
   0  -2  -6 28.8506 3.51026   2
   0   2  -6 37.9412 3.60859   1
   0   2  -6 39.3693 3.79228   4
   0  -2   6 32.1838 6.33712   5
   1  -2   6 33.0536 2.26015   1
   1   2  -6 31.0249 4.36682   1
   1  -2   6 30.6802 1.96558   1
  -1  -2  -6 29.5366 4.08716   4
  -1  -2  -6 31.2731 4.16792   5
  -1   2   6 28.0922 5.74648   1
   1  -2   6 31.6301 4.63786   5
   1  -2   6 22.3754 5.47808   4
  -1  -2  -6 31.2093 4.31559   1
  -1   2  -6 25.2509 3.71353   4
   1   2   6 19.4728 5.16205   4
  -1   2  -6 28.9234 3.98020   5
   1  -2  -6 31.0628 5.37616   1
  -1  -2   6 22.1979 4.25787   1
   1   2   6 30.7158 4.87708   1
  -1  -2   6 24.8149 5.34078   2
   2  -2   6 611.133 48.6899   1
   2  -2   6 667.900 39.8586   4
   2   2  -6 663.093 42.6939   1
  -2   2   6 671.529 38.1821   1
   2   2   6 625.068 34.5881   1
  -2  -2   6 675.723 35.4156   1
  -2   2  -6 680.610 36.4995   5
   2   2   6 610.726 55.9493   1
   2   2   6 673.350 41.5343   4
  -2   2  -6 671.293 38.9668   1
   2  -2  -6 618.196 36.7683   1
  -3   2   6 286.819 19.9828   1
  -3  -2  -6 354.244 20.1846   1
   3  -2   6 338.551 19.8470   1
   3   2  -6 348.077 32.9749   3
   3   2  -6 294.701 19.6938   1
   3   2   6 319.597 19.6704   1
  -3   2  -6 362.288 19.2844   1
  -3  -2   6 379.517 21.2277   1
   3  -2  -6 299.460 19.1987   1
  -4   2   6 155.077 12.9901   1
  -4  -2  -6 166.672 12.5518   1
   4  -2   6 157.745 11.0345   1
  -4   2  -6 164.318 11.0234   1
   4   2   6 165.923 10.8227   1
  -4  -2   6 177.448 11.6796   1
   5  -2   6 396.227 27.9937   1
  -5  -2  -6 511.535 29.9958   1
  -5   2   6 432.702 31.7724   1
  -5  -2   6 434.120 25.9548   1
  -5   2  -6 480.864 28.5459   1
  -6  -2  -6 305.376 22.0567   1
  -6   2   6 375.026 23.7406   1
  -6   2  -6 366.897 22.0874   1
  -6   2  -6 353.793 21.8340   3
  -6  -2   6 383.367 26.5785   1
  -7   2   6 -10.041 10.0035   1
  -7  -2  -6 20.4217 10.1250   1
  -7  -2   6 19.4004 7.72232   1
  -7   2  -6 9.76362 6.41107   3
  -7   2  -6 10.3867 6.45695   1
  -8  -2  -6 1.18034 7.28394   1
  -8   2   6 12.5297 7.66788   1
  -8   2  -6 1.89844 6.44848   1
  -8  -2   6 5.33913 10.8025   1
  -8   2  -6 7.54128 6.59215   3
  -9   2   6 8.33793 10.7411   1
  -9  -2  -6 14.1743 10.7951   1
  -9  -2   6 -3.3121 11.1530   1
  -9   2  -6 -4.5223 9.82075   1
   0   3   6 721.123 50.3526   1
   0  -3   6 714.345 43.2056   1
   0   3  -6 720.950 42.5359   4
   0  -3  -6 709.015 45.8433   1
   0  -3   6 685.969 43.6288   5
   0   3  -6 733.107 47.7579   2
   1   3  -6 696.507 38.9516   1
  -1  -3  -6 629.096 39.3753   5
   1  -3   6 655.006 44.0737   5
  -1  -3  -6 685.486 43.4487   1
   1  -3   6 628.407 44.9451   4
  -1   3   6 625.501 49.2570   1
  -1  -3   6 676.444 37.1065   2
  -1   3  -6 684.418 45.2624   5
  -1   3  -6 668.437 38.3962   4
   1  -3  -6 639.033 36.0326   1
   1   3   6 646.916 36.3773   4
  -1  -3   6 670.139 37.4835   1
   1   3   6 635.652 49.7958   1
   2   3  -6 1084.80 59.6682   1
   2  -3   6 1097.55 60.9490   4
  -2   3   6 1119.30 64.6317   1
   2   3   6 1052.74 67.1949   1
   2   3   6 1110.94 97.6889   1
  -2   3  -6 1205.41 68.4451   1
   2  -3  -6 1024.53 69.1750   1
  -2  -3   6 1118.30 57.3531   1
   2   3   6 1107.85 63.9634   4
  -2   3  -6 1059.16 70.4899   5
   3  -3   6 315.365 26.1010   1
   3   3  -6 317.972 26.2906   3
  -3   3   6 312.594 18.2543   1
  -3  -3  -6 316.787 18.7212   1
   3   3  -6 310.102 23.8305   1
  -3   3  -6 358.032 18.5585   1
   3  -3  -6 276.196 18.8030   1
  -3  -3   6 338.126 18.0484   1
   3   3   6 324.177 19.0839   1
  -4   3   6 0.29286 5.50354   1
   4  -3   6 -2.8931 4.74024   1
  -4  -3  -6 16.6848 7.46447   1
   4   3   6 -13.262 5.98361   1
  -4  -3   6 -9.8624 7.57297   1
  -4   3  -6 6.26125 3.84258   1
  -5  -3  -6 51.6679 9.50900   1
  -5   3   6 46.0415 7.76606   1
   5  -3   6 53.1713 6.06125   1
  -5   3  -6 44.2702 5.88456   1
  -5   3  -6 30.6551 7.98923   3
  -5  -3   6 34.0795 9.32646   1
   5  -3  -6 37.5669 4.27303   3
  -6   3   6 -11.594 9.48150   1
  -6  -3  -6 16.4726 9.62461   1
  -6   3  -6 -0.5295 7.52533   3
  -6   3  -6 6.51512 8.04122   1
  -6  -3   6 -0.8320 6.96888   1
  -7   3   6 56.0173 12.1613   1
  -7  -3  -6 27.6410 10.8089   1
  -7   3  -6 31.8596 7.30379   1
  -7  -3   6 52.0665 11.6700   1
  -7   3  -6 49.3099 7.78732   3
  -8   3   6 25.7900 11.0391   1
  -8   3  -6 35.5581 7.60860   3
  -8   3  -6 22.0876 9.59229   1
  -8  -3   6 28.7534 8.32099   1
  -9  -3  -6 1.17477 10.8223   1
  -9   3   6 -19.102 11.0247   1
  -9  -3   6 -4.1268 7.70342   1
  -9   3  -6 8.30095 9.69665   1
   0  -4  -6 4.99902 5.00818   1
   0  -4   6 7.43179 2.55628   1
   0  -4   6 14.1611 6.31742   5
   0   4  -6 4.95217 2.53825   1
   0  -4  -6 10.3369 2.78951   4
   0   4  -6 4.32568 6.03329   2
   0   4   6 17.4918 6.23196   1
   0   4  -6 7.75602 3.47579   4
   0   4  -6 3.78873 7.32299   3
  -1  -4  -6 356.156 24.8706   5
   1  -4   6 337.886 22.9893   5
  -1  -4  -6 350.807 19.9347   1
  -1   4   6 288.293 21.6017   1
   1   4  -6 368.665 36.3985   3
   1  -4   6 352.766 23.4431   4
   1   4  -6 338.712 19.3707   1
  -1   4  -6 387.638 28.6149   3
  -1  -4   6 334.514 18.8288   2
   1  -4  -6 348.275 21.0689   1
  -1   4  -6 348.422 19.6834   5
  -1   4  -6 342.724 17.7018   4
   1   4   6 346.943 20.6719   1
  -1  -4   6 341.004 21.9333   1
   1   4   6 350.325 24.5904   4
   2   4  -6 956.012 72.9324   3
   2   4  -6 885.661 49.9568   1
   2  -4   6 988.331 70.5351   4
  -2   4   6 958.403 56.4093   1
  -2   4  -6 931.709 58.1535   5
  -2   4  -6 982.544 49.9766   3
   2   4   6 990.015 80.2162   4
  -2  -4   6 936.400 56.0096   2
   2   4   6 971.779 53.0490   1
  -2   4  -6 1009.92 58.8833   1
   2  -4  -6 933.322 64.8381   1
   2   4   6 913.754 56.5120   1
  -2  -4   6 978.516 51.3653   1
  -3   4   6 1031.05 61.1434   1
  -3  -4  -6 1060.98 66.3116   1
   3   4  -6 999.456 59.8510   1
   3  -4   6 1107.97 67.5114   4
   3  -4  -6 1031.10 56.1811   1
  -3   4  -6 1139.10 61.7838   1
  -3  -4   6 1107.19 61.3730   1
   3   4   6 998.071 62.7059   1
  -3   4  -6 1021.96 56.7127   3
  -4   4   6 176.256 12.1097   1
   4  -4   6 187.838 15.0539   1
  -4  -4  -6 158.372 11.7464   1
  -4   4  -6 193.002 13.5695   1
  -4  -4   6 165.707 11.6999   1
  -4   4  -6 179.445 13.9373   3
   4   4   6 147.743 11.3054   1
   5  -4   6 213.339 19.2363   1
  -5   4   6 274.766 17.1844   1
  -5  -4  -6 235.575 17.0760   1
  -5   4  -6 259.269 15.3830   1
  -5  -4   6 204.133 16.7984   1
  -5   4  -6 246.262 16.7056   3
   5  -4  -6 240.707 17.8288   3
  -6  -4  -6 16.6606 7.64828   1
  -6   4   6 27.8798 7.85332   1
  -6  -4   6 32.0712 8.08763   1
  -6   4  -6 41.3731 8.77786   1
  -6   4  -6 25.8475 7.92923   3
  -7  -4  -6 41.9222 8.57471   1
  -7   4   6 28.3622 8.42392   1
  -7   4  -6 39.3084 9.12106   3
  -7   4  -6 23.5881 9.30498   1
  -7  -4   6 33.3919 8.71684   1
  -8   4   6 -8.1462 9.96719   1
  -8  -4  -6 6.74114 7.48608   1
  -8  -4   6 8.43722 11.0225   1
  -8   4  -6 13.1916 7.55541   3
  -8   4  -6 -4.0934 8.92646   1
  -9  -4  -6 28.9129 12.1479   1
  -9   4   6 42.7702 9.27509   1
  -9   4  -6 44.8841 10.7558   1
  -9  -4   6 52.5229 9.60894   1
   0  -5  -6 1349.90 79.4166   4
   0   5  -6 1420.59 112.210   3
   0  -5  -6 1408.40 98.6885   1
   0   5  -6 1345.26 91.3629   2
   0   5  -6 1376.92 69.9107   4
   0   5   6 1425.44 97.7038   1
   0  -5   6 1352.22 87.6467   5
   0   5  -6 1395.02 92.7121   1
   1   5  -6 107.767 7.97488   1
  -1   5   6 95.3562 10.4116   1
  -1  -5  -6 120.685 10.2014   1
   1   5  -6 115.771 9.86467   3
   1  -5   6 126.720 8.79056   5
   1  -5   6 92.6944 7.82052   4
  -1   5  -6 106.484 9.52948   5
  -1  -5   6 102.971 7.79512   2
   1  -5  -6 119.011 10.1446   1
  -1   5  -6 119.688 9.05699   1
  -1   5  -6 87.9763 11.0782   3
  -1   5  -6 111.664 7.61579   4
  -1   5  -6 111.911 8.37237   1
   1   5   6 115.291 8.66136   1
  -1  -5   6 101.851 7.50983   1
   2   5  -6 277.392 22.9150   3
   2   5  -6 326.752 22.9437   1
  -2   5   6 302.639 19.4375   1
   2  -5   6 325.522 28.2428   1
   2  -5   6 350.661 26.0560   4
   2   5   6 306.328 19.4923   1
  -2   5  -6 322.369 21.4938   3
   2   5   6 295.928 17.5933   4
   2   5   6 285.139 19.9776   1
   2  -5  -6 325.994 21.3344   1
  -2  -5   6 298.886 19.3418   1
  -2   5  -6 296.142 21.0471   5
  -2  -5   6 313.788 23.9990   2
  -2   5  -6 359.275 27.3715   1
  -3   5   6 378.327 21.9258   1
   3  -5   6 370.824 35.6987   1
   3  -5   6 394.557 27.8498   4
   3   5  -6 328.770 22.2316   1
   3   5   6 355.211 28.4667   1
   3  -5  -6 318.429 23.4280   1
  -3   5  -6 384.726 21.8332   5
  -3   5  -6 411.272 24.1156   1
  -3   5  -6 346.723 24.3452   3
   3   5   6 339.498 20.5858   1
  -3  -5   6 424.477 24.8849   1
  -4  -5  -6 150.736 14.1935   1
  -4   5   6 151.991 14.8402   1
   4  -5   6 140.611 12.5079   1
  -4   5  -6 170.624 11.5012   1
  -4  -5   6 180.337 12.8386   1
  -4   5  -6 179.020 13.0987   3
  -5   5   6 361.894 23.5391   1
  -5  -5  -6 398.207 24.5266   1
   5  -5   6 352.660 24.0993   1
  -5   5  -6 396.965 23.2309   1
  -5  -5   6 388.037 24.2136   1
  -5   5  -6 399.311 23.4794   3
   5  -5  -6 408.011 24.6715   3
  -6  -5  -6 42.4623 10.8260   1
  -6   5   6 42.8122 10.6814   1
  -6   5  -6 37.9357 8.59632   3
   6  -5  -6 36.2195 4.25023   3
  -6   5  -6 25.6869 6.22415   1
  -7   5   6 71.2346 11.6255   1
  -7  -5  -6 58.5110 12.0848   1
  -7   5  -6 37.5987 8.20178   3
  -7  -5   6 23.3549 11.0430   1
  -7   5  -6 49.1151 9.63791   1
  -8  -5  -6 13.4373 11.1089   1
  -8   5   6 8.37003 7.34205   1
  -8   5  -6 6.00167 6.37426   3
  -8  -5   6 13.8431 10.7941   1
  -8   5  -6 21.5477 6.87522   1
  -9  -5  -6 80.5851 11.3556   1
  -9   5   6 113.769 12.0253   1
  -9  -5   6 112.176 14.4448   1
  -9   5  -6 86.5427 11.7538   1
   0  -6  -6 188.376 12.7196   1
   0  -6   6 195.555 14.1604   5
   0  -6  -6 183.473 12.2781   4
   0   6   6 188.801 15.2802   1
   0   6  -6 201.885 12.4316   3
   0   6  -6 187.632 11.6786   1
   0   6  -6 229.302 17.6014   1
   0   6  -6 202.988 14.3838   4
   0   6  -6 204.900 14.1786   2
   1  -6   6 270.282 17.3648   5
  -1   6   6 239.525 17.8509   1
   1   6  -6 254.793 19.7937   3
   1   6  -6 242.378 20.3207   2
   1  -6   6 279.107 17.0981   4
   1   6  -6 248.662 14.9774   1
  -1  -6  -6 236.962 15.0258   1
  -1   6  -6 269.923 18.4515   1
  -1  -6   6 239.059 15.9713   5
  -1  -6   6 276.140 16.5853   1
   1   6   6 252.754 15.1383   1
  -1   6  -6 261.266 17.6265   1
  -1   6  -6 261.810 16.3252   3
  -1  -6   6 251.105 14.7323   2
   1  -6  -6 253.576 19.6222   1
  -1   6  -6 261.522 20.9660   4
  -1   6  -6 258.094 20.9532   5
   2  -6   6 775.352 56.9905   1
   2  -6   6 839.708 54.7551   4
   2   6  -6 781.622 42.6193   1
  -2   6   6 773.414 48.6320   1
  -2   6  -6 750.772 63.7177   5
  -2  -6   6 740.594 49.0046   2
  -2   6  -6 844.745 82.4614   1
   2   6   6 808.122 46.2481   1
   2   6   6 778.251 46.6080   1
  -2   6  -6 820.844 46.5247   3
  -2  -6   6 787.042 52.2875   1
   2  -6  -6 702.380 43.4796   1
   2   6   6 809.178 58.6193   4
   3  -6   6 691.075 51.5510   1
   3  -6   6 754.487 57.8023   4
   3   6  -6 611.079 36.2628   1
  -3   6   6 668.982 42.5873   1
  -3   6  -6 686.671 38.5988   3
  -3  -6   6 656.093 42.9954   1
  -3   6  -6 730.379 52.0252   1
   3   6   6 584.481 45.6955   1
   3   6   6 694.004 41.3718   1
   4  -6   6 107.846 8.62278   1
  -4  -6  -6 106.419 11.2261   1
  -4   6  -6 92.2125 11.7480   3
  -4   6  -6 122.739 8.81370   1
  -4  -6   6 86.2137 8.73967   1
  -5  -6  -6 487.932 27.5942   1
   5  -6   6 403.642 32.5815   1
  -5   6   6 522.662 28.6964   1
  -5  -6   6 477.056 28.5720   1
   5  -6  -6 486.490 28.0974   3
  -5   6  -6 448.494 28.4952   1
  -5   6  -6 458.739 27.4308   3
  -6   6   6 67.2380 11.3972   1
  -6  -6  -6 68.0982 11.7609   1
  -6   6  -6 45.4976 10.1811   3
  -6  -6   6 77.7173 9.33671   1
   6  -6  -6 68.3500 6.74846   3
  -6   6  -6 45.0415 8.56191   1
  -7   6   6 56.8989 9.54509   1
  -7  -6  -6 75.1822 14.1055   1
  -7  -6   6 72.5010 9.76784   1
  -7   6  -6 62.5519 9.85180   1
  -8   6   6 11.1484 7.45430   1
  -8  -6  -6 -0.7086 7.56975   1
  -8  -6   6 2.37489 10.9518   1
  -8   6  -6 15.7312 8.53016   1
  -8   6  -6 21.8828 6.82351   3
  -9   6   6 -17.229 10.4545   1
  -9  -6  -6 -15.954 10.7631   1
  -9   6  -6 -17.426 8.90591   1
  -9  -6   6 -1.2992 10.8506   1
   0  -7  -6 862.939 47.4240   4
   0   7  -6 946.076 52.1244   3
   0   7   6 843.372 62.0323   1
   0   7  -6 857.932 53.7734   2
   0   7  -6 935.124 81.8970   1
   0   7  -6 894.526 60.5028   1
   0   7  -6 794.855 47.3419   4
   0  -7   6 838.097 61.4878   5
   0  -7  -6 875.415 55.0762   1
   1  -7   6 1132.51 73.6259   5
   1  -7   6 1137.74 87.1242   4
   1   7  -6 1195.88 62.4751   1
   1   7  -6 1175.89 141.462   3
  -1   7   6 1203.38 66.3709   1
  -1  -7  -6 1151.78 72.4354   1
   1   7  -6 1202.37 66.5114   2
  -1  -7   6 1269.70 93.3126   3
  -1   7  -6 1255.88 62.8146   3
  -1  -7   6 1229.63 80.2116   1
   1  -7  -6 1183.02 71.8069   1
   1   7   6 1197.30 68.5869   1
  -1   7  -6 1263.44 104.361   1
  -1   7  -6 1139.41 69.2760   4
  -1  -7   6 1144.31 73.6651   2
  -1   7  -6 1257.26 80.8250   1
  -1  -7   6 1152.59 66.0035   5
  -1   7  -6 1168.46 66.1760   5
   2  -7   6 104.313 7.45286   1
   2  -7   6 77.3963 8.60155   4
   2   7  -6 92.9478 8.63728   1
  -2   7   6 107.536 11.2923   1
  -2   7  -6 103.692 12.9042   3
   2   7   6 101.503 6.43165   4
  -2   7  -6 101.903 12.1874   1
   2   7   6 93.1293 8.75703   1
  -2   7  -6 121.852 11.9589   5
  -2  -7   6 101.482 9.50026   1
   2  -7  -6 114.739 9.49739   1
  -2  -7   6 97.4848 9.93274   2
  -2  -7   6 101.722 7.32638   3
   2   7   6 83.8792 7.74019   1
   3  -7   6 244.216 15.4073   4
   3  -7   6 222.507 21.0317   1
  -3   7   6 238.861 16.1601   1
   3   7  -6 205.807 15.8351   1
  -3   7  -6 228.958 17.5062   3
  -3  -7   6 233.125 13.8799   3
   3   7   6 227.572 18.6052   1
  -3  -7   6 213.884 17.4246   1
  -3   7  -6 242.908 19.7190   1
  -4   7   6 33.0256 9.19225   1
   4  -7   6 36.9841 5.08686   1
  -4   7  -6 30.0517 5.52846   1
  -4  -7   6 33.3113 7.78539   1
   4   7   6 40.9624 9.85623   1
  -4   7  -6 21.5297 7.15260   3
   5  -7   6 17.4135 4.64167   1
  -5   7   6 17.5048 6.66027   1
  -5  -7  -6 17.3390 7.30283   1
  -5   7  -6 18.7488 6.86364   3
  -5  -7   6 29.4466 6.99199   1
  -5   7  -6 31.0759 6.65736   1
   5  -7  -6 21.4027 5.09057   3
  -6  -7  -6 0.72907 10.5181   1
  -6   7   6 10.9386 9.75799   1
  -6   7  -6 -5.3107 7.10150   1
  -6  -7   6 9.11426 9.71155   1
  -6   7  -6 6.69754 9.13560   3
   6  -7  -6 5.01385 4.39880   3
  -7   7   6 -0.4607 7.86110   1
  -7  -7  -6 2.66567 7.53939   1
  -7   7  -6 -12.944 7.21154   1
  -7   7  -6 7.81460 7.74217   3
  -7  -7   6 -10.249 10.1060   1
  -8  -7  -6 21.9065 11.3607   1
  -8   7   6 21.0146 7.91113   1
  -8   7  -6 17.3080 9.03704   1
  -8  -7   6 47.1430 11.6763   1
  -9  -7  -6 14.6771 11.0496   1
  -9   7   6 -15.051 10.5347   1
  -9   7  -6 -10.001 8.55817   1
  -9  -7   6 7.41374 7.85782   1
   0   8  -6 341.844 21.6921   2
   0  -8   6 352.487 24.8979   5
   0   8   6 309.625 23.8425   1
   0   8  -6 343.183 23.0121   3
   0  -8  -6 310.266 24.7861   1
   0   8  -6 328.215 24.5495   4
   0  -8   6 337.051 22.3436   3
   0   8  -6 345.187 25.1754   1
   1   8  -6 96.9819 8.79236   1
   1  -8   6 105.416 8.46866   3
   1   8  -6 90.2275 8.47288   1
  -1   8   6 89.9071 9.84058   1
   1   8  -6 93.3639 9.79331   4
  -1  -8  -6 91.8461 8.69974   1
   1   8  -6 96.4918 9.62451   2
   1  -8   6 122.134 9.96969   4
   1  -8   6 104.816 8.50724   5
  -1   8  -6 113.296 7.84523   1
   1  -8  -6 94.9283 9.12899   1
   1   8   6 104.900 10.5351   1
  -1   8  -6 103.606 12.8122   2
  -1   8  -6 103.881 10.9600   3
  -1   8  -6 116.566 9.41860   5
  -1   8  -6 121.533 8.75369   1
  -1  -8   6 117.500 10.6731   2
  -1  -8   6 83.7396 8.55209   3
  -1   8  -6 98.5921 9.90907   4
  -1  -8   6 112.916 9.83119   5
   2  -8   6 529.583 36.9136   1
   2   8  -6 508.692 30.3197   1
   2  -8   6 523.580 34.9201   4
  -2  -8  -6 574.244 30.7868   5
  -2   8   6 535.493 30.2335   1
  -2   8  -6 513.882 28.3363   3
  -2   8  -6 575.587 41.1949   1
  -2  -8   6 505.113 33.8691   1
  -2   8  -6 498.681 35.4652   5
  -2  -8   6 501.574 30.3106   2
   2   8   6 591.441 34.8167   1
   2   8   6 552.111 33.3702   4
  -2  -8   6 544.621 41.1870   3
  -3   8   6 320.347 20.4102   1
   3  -8   6 353.408 21.8885   4
   3  -8   6 326.102 25.3829   1
  -3   8  -6 321.661 20.9676   3
  -3  -8   6 298.947 21.1127   3
   3   8   6 321.971 19.5053   1
  -3  -8   6 325.405 22.4925   1
  -3   8  -6 337.066 32.6268   1
  -4   8   6 202.897 16.6513   1
   4  -8   6 182.895 13.9868   4
   4  -8   6 202.213 15.5346   1
  -4  -8   6 207.175 16.4291   3
   4   8   6 195.493 14.5569   1
  -4  -8   6 216.243 13.4009   1
  -4   8  -6 180.046 15.1777   3
  -4   8  -6 208.222 18.2070   1
  -5   8   6 2.39307 9.55993   1
   5  -8   6 23.0009 5.77178   1
  -5  -8  -6 18.6934 7.63480   1
   5  -8   6 17.8974 6.90559   4
   5  -8  -6 8.24907 5.39026   3
   5   8   6 3.93718 7.49078   1
  -5   8  -6 24.7631 6.52035   1
  -5   8  -6 13.0968 9.71984   3
  -6  -8  -6 18.1509 7.58823   1
  -6   8   6 -0.6719 9.41741   1
   6  -8  -6 -3.8142 4.09478   3
  -6   8  -6 15.6381 7.04432   1
  -6  -8   6 -16.348 9.29146   1
  -6   8  -6 2.91758 8.61367   3
  -7   8   6 -5.8504 7.18506   1
  -7  -8  -6 17.4043 11.1050   1
  -7  -8   6 2.02004 10.2408   1
  -8   8   6 -2.7906 6.98267   1
  -8  -8  -6 16.2752 11.1267   1
  -8  -8   6 18.5190 10.7264   1
  -8   8  -6 5.55268 7.39242   1
  -9  -8  -6 36.4991 12.8924   1
  -9   8   6 28.5090 10.0192   1
  -9  -8   6 44.5233 9.30481   1
   0  -9   6 171.998 11.6436   5
   0   9  -6 192.235 14.7955   2
   0   9  -6 202.533 13.1188   1
   0   9   6 167.687 18.0771   1
   0   9  -6 177.176 10.8761   1
   0   9  -6 183.443 16.9603   4
   1   9  -6 128.595 10.8882   1
   1   9  -6 116.963 9.10972   4
  -1   9   6 122.483 11.4990   1
   1   9  -6 135.986 10.1977   1
   1   9  -6 124.958 9.26752   2
  -1  -9   6 132.752 11.0690   3
  -1   9  -6 102.239 10.0164   3
  -1   9  -6 134.914 8.42407   1
  -1   9  -6 116.438 12.6798   2
  -1  -9   6 111.681 10.4001   5
   1   9   6 142.831 11.6402   1
  -1   9  -6 106.544 10.1465   5
  -2   9   6 16.5272 8.12844   1
  -2  -9  -6 15.2719 2.39685   2
   2  -9   6 25.5566 3.94067   1
   2  -9   6 11.6988 6.54681   4
   2   9  -6 26.4058 5.16134   1
  -2  -9   6 33.9777 5.93515   5
  -2   9  -6 26.9892 7.29200   3
  -2  -9   6 20.5919 6.14490   1
  -2   9  -6 23.6592 4.27872   1
   2   9   6 20.8157 2.40422   4
  -2  -9   6 21.5595 5.79037   3
   2   9   6 5.43816 8.82201   1
   3  -9   6 218.828 18.0721   4
  -3   9   6 246.764 18.4231   1
   3  -9   6 227.582 19.6933   1
  -3   9  -6 273.315 22.0862   3
  -3  -9   6 223.455 15.3777   3
   3   9   6 268.701 17.8802   1
  -3  -9   6 245.420 18.5139   1
  -3   9  -6 254.133 15.7469   1
   4  -9   6 284.107 22.3524   1
  -4   9   6 327.740 21.4698   1
   4  -9   6 355.671 25.6563   4
  -4  -9   6 352.945 21.5858   1
  -4  -9   6 338.965 23.8279   3
  -4   9  -6 317.597 20.0045   3
  -4   9  -6 357.501 24.4061   1
   4   9   6 385.540 23.0289   1
   5  -9   6 23.5778 6.15856   1
  -5   9   6 31.5865 10.1665   1
   5  -9   6 26.6328 9.40052   4
  -5   9  -6 21.7758 10.5141   3
  -5  -9   6 21.8821 9.40812   1
   5   9   6 40.0476 12.0089   1
  -5   9  -6 25.2796 6.44625   1
  -6  -9  -6 9.11525 10.5095   1
  -6   9   6 -2.9076 9.69674   1
  -6  -9   6 3.19933 9.43655   1
  -6   9  -6 -7.1813 6.96381   1
  -7  -9  -6 34.3191 8.91072   1
  -7   9   6 3.72199 10.0101   1
  -7  -9   6 13.5626 7.29826   1
  -8  -9  -6 0.45159 7.63527   1
  -8   9   6 33.6451 10.8229   1
  -8  -9   6 4.14232 10.4264   1
  -8   9  -6 12.8600 7.69450   1
  -9   9   6 47.1178 10.9272   1
  -9  -9  -6 24.3683 8.29092   1
  -9  -9   6 27.6912 11.4878   1
   0  10  -6 135.083 9.38380   4
   0  10  -6 145.180 13.0270   1
   0  10  -6 122.917 10.9752   1
   0 -10   6 151.100 11.4016   5
   0  10  -6 129.880 10.3839   2
  -1  10   6 98.2246 7.66994   5
   1  10  -6 99.9425 9.69378   1
  -1  10   6 106.961 11.2657   1
   1  10  -6 94.4398 8.12945   4
   1  10  -6 97.4379 8.63827   1
  -1  10  -6 105.596 9.57821   2
   1  10   6 113.331 11.2445   1
  -1 -10   6 114.939 10.3944   5
  -1  10  -6 97.0124 8.99036   1
  -1  10  -6 102.726 8.09844   1
   2  10  -6 281.537 18.3986   1
   2 -10   6 330.127 19.4400   1
  -2  10   6 305.443 19.4347   1
   2 -10   6 331.732 19.6898   4
   2  10   6 281.462 20.1058   1
  -2 -10   6 321.076 19.6290   5
  -2 -10   6 352.630 26.0424   1
  -2  10  -6 319.335 28.1514   1
   3 -10   6 20.2760 4.52898   1
   3 -10   6 31.0254 7.86100   4
  -3 -10   6 21.9864 5.92597   3
   3  10   6 23.3245 7.80888   1
  -3  10  -6 6.46816 7.84549   3
   3  10   6 22.4311 3.43172   4
  -3  10  -6 28.7451 5.81763   1
   4 -10   6 22.9946 6.48869   4
  -4  10   6 32.7350 10.1406   1
   4 -10   6 28.3176 5.80312   1
  -4 -10   6 22.9106 8.18152   1
   4  10   6 38.3345 11.5981   1
  -4  10  -6 26.0369 6.80432   1
  -4 -10   6 36.7051 5.70812   3
   5 -10   6 174.271 15.9351   1
   5 -10   6 211.748 18.4341   4
  -5  10   6 170.323 14.1391   1
   5  10   6 197.327 15.5939   1
  -5 -10   6 193.682 12.2355   3
  -5 -10   6 240.624 18.7376   1
  -5  10  -6 202.382 16.7578   1
   6 -10   6 8.11875 6.89766   4
  -6  10   6 3.97061 9.93097   1
  -6  10  -6 24.5268 7.21152   1
   6  10   6 17.4806 11.8626   1
  -6 -10   6 10.0333 6.78833   1
  -7  10   6 60.9455 11.3954   1
   7  10   6 70.0132 14.5087   1
  -7  10  -6 59.6186 8.83598   1
  -8 -10  -6 33.9494 11.7705   1
  -8  10   6 14.2437 7.83141   1
  -8 -10   6 27.7829 11.1073   1
   0  11  -6 236.334 13.9903   4
   0  11  -6 223.916 14.3572   1
   0  11  -6 229.868 21.1481   1
   0  11   6 232.283 17.3499   1
   0  11  -6 266.555 16.5899   2
   0 -11   6 256.357 19.2116   5
   1  11  -6 47.1769 7.44020   1
   1  11  -6 30.9029 6.72151   1
   1  11  -6 34.6374 5.97600   4
  -1  11   6 56.2507 9.53271   1
  -1  11   6 49.3588 3.53396   2
  -1  11  -6 50.4143 5.44454   1
  -1  11  -6 67.3871 9.05226   2
   1  11   6 45.3488 7.94363   1
   1 -11  -6 46.5260 3.15438   4
  -1 -11   6 64.2837 8.67489   5
  -1  11  -6 44.7717 5.59971   1
   2  11  -6 225.739 17.6699   1
   2 -11   6 180.059 13.8248   1
   2 -11   6 207.190 17.6283   4
  -2  11   6 210.013 15.8018   1
   2  11   6 242.721 18.7210   1
  -2  11  -6 233.649 13.8197   1
  -2 -11   6 236.257 16.0806   5
  -3  11   6 272.419 20.1537   1
  -3 -11  -6 286.649 20.2413   5
   3 -11   6 224.726 22.1343   1
  -3 -11  -6 260.501 20.2310   2
   3 -11   6 312.799 21.8515   4
   3  11   6 272.297 16.8182   4
   3  11   6 296.413 20.3835   1
  -3  11  -6 296.200 24.8486   1
  -3 -11   6 279.893 22.4712   1
   4 -11   6 0.65311 8.01377   4
   4 -11   6 1.78978 4.60859   1
  -4  11   6 10.6772 9.75360   1
  -4 -11   6 23.8968 8.21773   1
   4  11   6 -10.233 11.5156   1
  -4  11  -6 8.14027 6.65326   1
   5 -11   6 9.77483 6.59786   4
  -5  11   6 9.19678 9.65850   1
  -5 -11   6 5.02029 8.71027   1
   5  11   6 20.5666 12.2886   1
  -5  11  -6 19.0216 7.33097   1
   6 -11   6 34.6054 10.3419   4
  -6  11   6 28.4941 10.3804   1
  -6 -11   6 26.8860 9.86097   1
  -6  11  -6 39.6191 7.58421   1
   6  11   6 31.7832 13.0533   1
   7 -11   6 4.27204 9.69616   4
  -7  11   6 -6.7677 9.79111   1
  -7 -11   6 5.59510 6.95379   1
   7  11   6 13.7789 12.7285   1
   8 -11   6 31.2893 11.5524   4
   8  11   6 32.5966 13.7648   1
  -8 -11   6 5.00175 7.67862   1
   0  12  -6 104.399 10.6819   2
   0  12   6 90.6508 11.9425   1
   0  12  -6 84.3217 8.00135   4
   0 -12   6 110.306 9.02680   5
   0  12  -6 107.148 9.13534   1
   0  12  -6 92.7907 9.31520   1
   1  12  -6 117.469 10.4371   1
  -1  12   6 130.459 8.28013   2
  -1  12   6 140.824 8.38512   5
  -1  12   6 113.213 13.1432   1
   1  12  -6 128.492 11.8510   4
   1  12  -6 138.227 12.0340   1
  -1 -12   6 133.705 14.3778   5
  -1  12  -6 124.297 11.7401   2
  -1  12  -6 136.254 9.97888   1
   1  12   6 151.234 13.8201   1
  -1  12  -6 107.511 12.7407   1
   2 -12   6 90.1001 9.64213   4
   2  12  -6 68.6889 7.47659   4
   2  12  -6 90.4327 10.4355   1
   2 -12   6 72.5029 6.89294   1
  -2  12  -6 94.1118 7.80832   1
  -2 -12   6 82.6044 9.91194   5
   2  12   6 58.3661 12.0278   1
   3 -12   6 115.770 9.36736   1
   3  12  -6 117.069 12.6647   1
  -3 -12  -6 106.099 7.45285   2
   3 -12   6 137.456 11.1852   4
  -3  12   6 122.462 12.6033   1
   3  12   6 140.638 15.0811   1
  -3 -12   6 108.529 12.6681   5
  -3  12  -6 139.073 12.4204   1
  -4  12   6 91.9479 12.0119   1
   4 -12   6 80.5716 7.61914   1
   4 -12   6 98.0641 10.4876   4
  -4  12  -6 68.9988 8.77893   1
  -4 -12   6 87.9388 11.1375   1
   4  12   6 95.7880 12.5099   1
  -5  12   6 34.6050 10.3262   1
   5 -12   6 37.6077 9.40485   4
  -5 -12   6 30.0989 8.92508   1
   5  12   6 17.0406 9.37781   1
   6 -12   6 9.02366 9.18329   4
  -6  12   6 3.75771 6.98170   1
  -6 -12   6 9.43594 6.67628   1
   6  12   6 30.3552 13.0506   1
  -6  12  -6 12.7582 6.65405   1
  -7  12   6 18.7049 7.64267   1
   7 -12   6 23.3206 10.4855   4
  -8  12   6 31.0811 10.9398   1
   8 -12   6 17.9452 11.5615   4
   8  12   6 24.3952 10.0159   1
   0  13  -6 26.6049 6.42185   1
   0  13  -6 14.5535 5.97589   1
   0  13  -6 14.7766 8.14638   2
   0 -13   6 23.9851 8.27490   5
   0  13  -6 23.6806 5.55579   4
   0  13   6 27.3161 7.72050   1
  -1  13   6 71.5745 6.19397   5
  -1  13   6 105.549 11.7386   1
   1  13  -6 77.2881 7.86609   4
   1  13  -6 101.608 11.6533   1
  -1  13   6 91.2895 5.28014   2
  -1  13  -6 85.6131 9.19516   1
  -1  13  -6 93.9578 8.56509   1
  -1  13  -6 96.6753 10.7249   2
   1  13   6 104.534 10.4026   1
   2 -13   6 59.3151 7.95544   4
  -2  13   6 56.0074 6.03749   5
   2  13  -6 40.1748 9.75485   1
  -2  13   6 54.1801 8.22513   1
   2  13   6 64.1196 12.1870   1
  -2  13  -6 68.6061 7.48808   1
  -2  13  -6 43.4686 6.09136   1
  -2  13  -6 68.0603 10.3994   2
  -2 -13   6 45.8536 8.98384   5
   3 -13   6 76.0314 8.85032   4
  -3  13   6 50.2816 10.4760   1
   3 -13   6 58.8364 6.54840   1
   3  13  -6 50.8199 10.6517   1
  -3  13  -6 61.7425 9.22939   1
   3  13   6 67.1972 12.8426   1
  -4  13   6 45.9347 10.8854   1
   4 -13   6 66.8092 7.57568   4
  -4  13  -6 62.8103 8.17809   1
   4  13   6 60.4184 13.4980   1
  -4 -13   6 71.1755 9.84085   1
   5 -13   6 38.6157 9.51213   4
  -5  13   6 22.5113 10.2030   1
  -5  13  -6 30.0994 6.74129   1
   5  13   6 33.6956 13.4421   1
  -5 -13   6 27.9213 7.21770   1
   6 -13   6 5.60260 6.81430   4
  -6  13   6 19.0798 7.16931   1
  -6 -13   6 17.8300 8.94396   1
   6  13   6 26.2969 13.2339   1
   7 -13   6 4.18626 7.26143   4
  -7  13   6 -2.1934 6.73585   1
   7  13   6 -16.151 13.3023   1
  -7 -13   6 25.3733 9.64157   1
   0  14  -6 113.248 10.7720   2
   0  14  -6 100.098 9.21722   1
   0  14   6 74.7087 10.0334   1
   1  14  -6 115.791 11.7469   1
  -1  14  -6 82.9503 10.4398   1
  -1  14  -6 98.8402 9.15654   1
   1  14   6 109.747 13.5526   1
  -1  14  -6 103.801 11.0825   2
  -1 -14   6 95.7384 10.5033   5
  -2  14   6 46.5152 8.12218   1
   2  14  -6 37.4402 9.85987   1
  -2  14  -6 47.9237 10.0996   2
  -2  14  -6 37.5668 6.31660   1
  -2 -14   6 39.0145 8.80066   5
  -2  14  -6 34.1684 6.10034   1
   2 -14  -6 50.0984 3.93925   4
   3 -14   6 15.1031 7.35889   4
   3  14  -6 5.68916 9.96970   1
  -3  14   6 -0.2795 9.45138   1
  -3  14  -6 10.8462 5.24300   1
   3  14   6 15.3710 11.9507   1
  -3 -14   6 2.54714 7.81790   5
  -4  14   6 2.00566 9.48826   1
   4  14  -6 18.0377 10.9328   1
   4 -14   6 0.99085 5.55874   4
  -4  14  -6 6.74799 6.55121   1
   4  14   6 -19.096 12.4801   1
  -4 -14   6 -0.6108 8.55158   5
   5 -14   6 50.4153 7.64022   4
  -5  14   6 40.2819 10.7731   1
   5  14   6 24.8525 13.6468   1
  -5 -14   6 49.3345 10.0532   1
  -5  14  -6 38.1284 8.25601   1
  -6  14   6 7.63251 7.00467   1
   6 -14   6 6.51232 8.64883   4
   6  14   6 6.50063 9.23798   1
  -6 -14   6 2.00620 6.49721   1
  -7  14   6 48.4986 11.2611   1
   7 -14   6 39.3213 10.7498   4
   7  14   6 23.4387 10.6805   1
  -7 -14   6 37.5215 10.4763   1
   0  15  -6 49.9458 9.05419   1
   0  15   6 40.3399 11.3996   1
   0  15  -6 40.4792 8.84138   2
   1  15  -6 9.30304 7.69280   1
  -1  15   6 -2.0328 6.95692   1
   1  15   6 14.6907 11.4171   1
  -1  15  -6 9.97596 6.22214   2
  -1  15  -6 21.3139 7.17705   1
  -1 -15   6 5.49272 7.45359   5
   2  15  -6 146.000 15.7173   1
  -2  15   6 103.713 12.5552   1
  -2  15  -6 99.7094 9.02873   1
  -2  15  -6 110.492 11.8853   2
  -2 -15   6 122.643 11.0668   5
   2  15   6 95.2007 14.2488   1
   3 -15   6 16.3169 6.98137   4
  -3  15   6 15.4626 9.85300   1
   3  15  -6 19.3626 10.2151   1
  -3  15  -6 3.85751 6.57373   1
   3  15   6 5.02989 12.1674   1
   3 -15  -6 13.6068 3.27619   4
  -3 -15   6 12.8795 7.99185   5
   4 -15   6 8.27608 5.50680   4
   4  15  -6 19.9373 11.0221   1
  -4  15   6 4.06352 9.30283   1
  -4  15  -6 15.4162 6.89201   1
  -4 -15   6 16.9824 8.51277   5
   4  15   6 38.6490 12.7619   1
   5 -15   6 39.4395 9.28963   4
  -5  15   6 40.2563 8.34743   1
   5  15   6 49.8408 10.5654   1
   6  15  -6 0.78648 11.7043   1
   6 -15   6 5.69392 8.69055   4
  -6  15   6 5.07502 9.23994   1
   6  15   6 -10.780 13.6708   1
  -7  15   6 8.54841 9.82460   1
  -7 -15   6 12.1502 9.51382   1
   0  16   6 76.0149 12.4091   1
   0  16  -6 52.0909 9.35245   2
   0  16  -6 74.7069 10.1634   1
  -1  16   6 49.2352 10.9745   1
   1  16  -6 30.6411 8.51751   1
  -1  16  -6 36.7625 8.31820   1
  -1 -16   6 28.6964 8.02235   5
   1  16   6 31.9349 12.0249   1
   2  16  -6 -8.0713 8.62602   1
  -2  16   6 1.16120 9.29934   1
   2  16   6 0.16568 8.06382   1
  -2  16  -6 10.8843 6.45335   2
  -2  16  -6 11.0576 7.03026   1
  -2 -16   6 9.03413 7.27454   5
   3  16  -6 9.92196 10.4038   1
  -3  16   6 -2.4698 9.55675   1
   3  16   6 13.3078 12.0342   1
  -3  16  -6 13.5390 6.91260   1
  -3  16  -6 -0.8848 9.45644   2
  -3 -16   6 10.7100 7.55028   5
  -4  16   6 31.4387 10.9628   1
   4  16  -6 35.2044 12.1024   1
   4  16   6 51.7852 10.4459   1
  -4 -16   6 44.7263 8.86056   5
   5  16  -6 17.7411 12.2883   1
  -5  16   6 6.12099 9.85496   1
   5 -16   6 12.3724 7.77606   4
   5  16   6 21.8830 13.9982   1
  -5 -16   6 15.0563 8.17198   5
   6 -16   6 11.9105 8.44924   4
   6  16  -6 20.4568 12.5872   1
  -6  16   6 5.98882 6.85078   1
   6  16   6 13.6562 13.7033   1
   0  17  -6 -0.2423 8.17651   1
   0  17   6 -7.9393 9.94122   1
  -1  17   6 18.6276 10.9007   1
   1  17  -6 28.0376 10.2173   1
  -1  17  -6 19.6490 9.17034   2
  -1  17  -6 17.7137 6.63205   1
  -2  17   6 52.0812 8.92852   1
   2  17  -6 39.9665 10.3038   1
   2  17   6 49.1354 12.9986   1
  -2  17  -6 41.3264 9.67685   2
  -2  17  -6 48.6844 8.31947   1
  -2 -17   6 49.7514 8.65714   5
   3  17  -6 11.6100 10.2209   1
  -3  17   6 1.93780 9.91569   1
  -3  17  -6 0.91309 9.12514   2
   3  17   6 10.0098 12.2818   1
  -3 -17   6 12.9404 7.44851   5
   4 -17   6 8.01601 6.68436   4
  -4  17   6 2.98812 9.72252   1
   4  17  -6 11.2292 10.8081   1
   4  17   6 -0.5283 9.07300   1
  -4 -17   6 11.2966 5.50186   5
  -5  17   6 7.50288 9.32571   1
   5  17  -6 3.06201 11.6915   1
   5 -17   6 -4.5951 5.05057   4
   5  17   6 -4.8103 12.8204   1
  -5 -17   6 -2.6839 7.42438   5
   0  18   6 19.9807 10.9435   1
   0  18  -6 35.0053 9.21681   1
  -1  18   6 42.8996 13.0003   1
   1  18  -6 40.7016 9.52412   1
  -1  18  -6 28.8372 7.42867   1
   1  18   6 57.3515 13.1577   1
  -1  18  -6 42.4873 9.13661   2
  -2  18   6 -7.4046 9.89924   1
   2  18  -6 3.07717 8.86929   1
  -2 -18   6 3.39949 8.69519   5
   2  18   6 -4.6575 12.2961   1
  -2  18  -6 18.7091 8.72077   2
   3  18  -6 28.9599 11.2008   1
  -3  18   6 36.8622 8.54034   1
  -3  18  -6 43.8689 9.95614   2
  -3 -18   6 29.2962 7.90280   5
   3  18   6 37.2134 13.2783   1
   4 -18   6 -0.9684 6.91617   4
   4  18  -6 23.0046 11.2671   1
  -4  18   6 18.4458 10.2118   1
  -4  18  -6 0.71070 9.41738   2
   4  18   6 4.78607 12.6887   1
  -5  18   6 23.7527 9.93410   1
   5  18  -6 37.2633 12.0610   1
   5  18   6 24.4448 14.6585   1
   0  19  -6 -12.488 8.37016   1
   0  19   6 5.30580 7.71128   1
   1  19  -6 23.2759 9.15723   1
  -1  19   6 52.1415 11.9899   1
   1  19   6 25.3076 12.3956   1
  -1  19  -6 38.1914 8.92081   2
   2  19  -6 32.6615 9.71202   1
  -2  19  -6 28.1829 9.00770   2
   2  19   6 16.3192 13.8139   1
  -3  19   6 0.40545 9.63465   1
   3  19  -6 4.89704 12.4670   1
  -3  19  -6 3.30721 8.70868   2
   3  19   6 11.8987 12.9264   1
   4  19  -6 6.12707 10.8684   1
  -4  19   6 0.32740 9.19484   1
  -4  19  -6 12.2773 9.18508   2
   4  19   6 12.2010 13.5308   1
   0  20   6 -15.256 10.9010   1
  -1  20   6 13.8218 10.9339   1
   1  20   6 21.3133 12.1477   1
   2  20  -6 -11.396 8.71493   1
  -2  20   6 3.77794 9.72576   1
   3  20  -6 1.87079 11.7430   1
  -3  20   6 19.0205 10.1315   1
   3  20   6 -15.077 12.0531   1
   0  21   6 6.83201 10.7281   1
   0   0   7 -5.7961 4.59937   5
   0   0  -7 3.17465 3.17437   2
   0   0   7 2.73081 3.97937   1
   0   0  -7 0.67333 3.69165   1
   0   0  -7 4.48695 4.18127   4
  -1   0  -7 1746.34 100.291   4
  -1   0  -7 1787.36 107.414   1
  -1   0   7 1720.89 100.067   1
   1   0   7 1844.31 110.602   4
  -1   0  -7 1840.70 110.380   5
   1   0   7 1777.87 123.708   5
   1   0  -7 1777.15 105.100   1
  -1   0   7 1739.66 103.606   2
  -2   0   7 4058.91 244.165   1
   3   0   7 516.749 36.3559   1
  -3   0   7 579.260 38.3687   1
  -3   0  -7 548.302 33.8465   1
   3   0  -7 491.972 29.3186   1
  -4   0  -7 803.782 46.2528   1
  -4   0   7 777.930 45.8211   1
   4   0   7 737.103 45.3909   1
  -5   0  -7 389.161 21.8068   1
   5   0   7 322.894 24.1337   1
  -5   0   7 367.266 24.3707   1
  -6   0   7 118.476 13.2009   1
  -6   0  -7 104.531 12.6094   1
  -7   0   7 4.94894 10.1480   1
  -7   0  -7 15.8459 7.20105   1
  -8   0  -7 -4.0043 6.55664   1
  -8   0  -7 8.13866 6.17455   3
  -8   0   7 11.5255 10.3840   1
  -9   0   7 -1.1360 10.3839   1
  -9   0  -7 -9.6191 10.3611   1
   0   1  -7 697.710 48.6342   4
   0   1   7 707.060 47.6206   5
   0  -1  -7 694.706 40.9923   4
   0  -1   7 745.048 48.6445   5
   0  -1  -7 732.322 58.3558   1
   0  -1  -7 705.568 45.3344   2
   0   1  -7 702.491 53.4455   1
   0   1   7 678.174 54.9921   1
   0   1  -7 676.072 40.3577   2
   1  -1   7 117.969 10.3488   1
  -1  -1  -7 123.195 9.55778   5
   1  -1   7 112.123 7.41616   1
  -1  -1  -7 123.959 8.07882   1
  -1   1   7 117.998 8.68789   1
   1  -1   7 140.386 11.1895   5
  -1  -1  -7 138.045 8.49068   4
  -1   1   7 110.415 8.17543   2
   1  -1   7 116.567 7.96350   4
   1   1  -7 120.081 7.98958   1
   1   1   7 108.845 8.49005   4
  -1   1  -7 120.420 7.65991   4
   1   1   7 119.862 9.99470   5
   1  -1  -7 125.504 10.5346   1
  -1  -1   7 119.364 12.0880   1
  -1  -1   7 134.268 8.76421   2
   1   1   7 127.339 8.83162   1
  -1   1  -7 142.200 10.8008   5
   2  -1   7 52.8677 4.91406   1
   2  -1   7 49.9343 6.11027   4
  -2  -1  -7 49.9516 6.54971   5
   2  -1   7 46.0803 4.09441   1
  -2   1   7 45.2843 6.12028   1
   2   1  -7 42.4964 7.14932   1
   2   1   7 54.8585 7.42651   1
  -2   1  -7 53.4114 7.35304   5
   2  -1  -7 41.4778 7.17103   1
  -2  -1   7 53.4206 7.50205   1
   2   1   7 35.6772 4.53742   1
   2   1   7 35.7430 5.41285   4
   3  -1   7 1130.29 68.8354   1
  -3   1   7 1070.56 71.8623   1
   3   1  -7 1017.46 61.8400   1
   3  -1   7 1085.13 66.4561   4
  -3  -1  -7 1074.55 60.3843   1
   3  -1  -7 988.158 59.0910   1
  -3  -1   7 1059.17 60.8757   1
  -3   1  -7 1209.93 68.0720   1
   3   1   7 1080.32 60.7211   1
  -4  -1  -7 191.917 13.3589   1
   4   1  -7 186.148 13.0484   3
   4  -1   7 177.438 12.5959   1
  -4   1   7 179.215 14.9501   1
  -4  -1   7 196.361 13.4995   1
  -4   1  -7 191.909 11.4024   1
   4   1   7 169.168 12.8676   1
  -5  -1  -7 291.710 21.7399   1
   5  -1   7 265.360 18.1737   1
  -5   1   7 317.223 21.1118   1
  -5   1  -7 340.395 19.0319   1
  -5  -1   7 314.164 20.3031   1
  -6   1   7 224.715 15.2638   1
  -6  -1  -7 215.911 14.5986   1
  -6   1  -7 197.832 15.3025   1
  -6  -1   7 197.746 14.8599   1
  -7  -1  -7 35.4207 10.2549   1
  -7   1   7 37.6292 11.3794   1
  -7  -1   7 38.8462 8.73707   1
  -7   1  -7 28.7012 9.46850   1
  -8  -1  -7 13.9987 9.84860   1
  -8   1   7 -0.7815 7.40285   1
  -8   1  -7 19.8661 6.08313   3
  -8  -1   7 9.99772 9.91208   1
  -8   1  -7 12.0443 9.57360   1
  -9  -1  -7 7.11222 10.4687   1
  -9   1   7 25.0600 8.70345   1
  -9  -1   7 19.0207 7.99848   1
  -9   1  -7 27.3160 10.9793   1
   0  -2  -7 428.197 26.6243   2
   0   2  -7 422.148 27.1671   2
   0  -2  -7 481.144 40.3802   1
   0  -2   7 435.383 47.1760   1
   0   2   7 447.467 25.3794   5
   0   2  -7 437.998 30.3121   4
   0  -2  -7 467.965 32.0560   4
   0   2  -7 474.481 42.4540   1
   0  -2   7 409.302 26.7362   5
   0   2   7 472.934 27.8467   1
  -1   2   7 2963.25 190.043   2
   1  -2   7 2903.93 175.194   4
  -1  -2  -7 3029.13 165.534   5
   1  -2   7 2877.91 170.983   5
  -1  -2  -7 2906.78 168.887   1
   1   2  -7 2841.02 159.591   1
  -1   2   7 2833.15 152.030   1
  -1  -2  -7 2938.05 171.949   4
   1   2   7 2907.08 201.987   4
  -1   2  -7 3058.09 164.539   5
  -1  -2   7 2986.76 181.254   2
  -1   2  -7 2875.83 153.535   4
   1  -2  -7 2822.23 172.250   1
   2   2  -7 1226.12 68.9844   1
  -2  -2  -7 1265.90 81.6720   5
  -2   2   7 1152.53 72.5236   1
   2  -2   7 1118.30 64.6650   4
   2  -2   7 1216.60 75.4734   1
  -2  -2   7 1290.34 69.8238   1
  -2   2  -7 1269.07 92.8039   1
   2  -2  -7 1175.65 75.6875   1
   2   2   7 1210.31 69.2674   4
  -2   2  -7 1198.72 71.3678   5
   2   2   7 1183.48 84.8380   1
   2   2   7 1162.55 64.0533   1
   3  -2   7 430.707 28.6509   1
   3   2  -7 388.710 24.8483   1
  -3   2   7 435.613 23.9091   1
   3   2  -7 467.476 47.8211   3
  -3  -2  -7 453.804 29.1813   1
   3  -2   7 422.836 35.9489   4
   3   2   7 405.638 31.0198   1
  -3  -2   7 456.290 25.0260   1
   3  -2  -7 409.645 28.1264   1
  -3   2  -7 486.342 27.4468   1
   4  -2   7 173.050 13.3795   1
  -4  -2  -7 184.526 12.9912   1
  -4   2   7 192.287 12.2126   1
  -4  -2   7 156.449 13.1479   1
   4   2   7 146.342 10.9767   1
  -4   2  -7 200.803 11.0939   1
  -5  -2  -7 506.058 30.4400   1
   5  -2   7 448.989 28.9491   1
  -5   2   7 496.938 30.1935   1
  -5  -2   7 520.331 30.7285   1
   5  -2  -7 513.358 35.8502   3
  -5   2  -7 501.088 28.3019   1
  -6   2   7 112.313 12.9964   1
  -6  -2  -7 86.2840 10.0710   1
  -6   2  -7 94.1108 10.7653   1
  -6  -2   7 113.768 10.7868   1
  -7  -2  -7 -7.1812 9.45673   1
  -7   2   7 16.4840 10.3686   1
  -7   2  -7 3.38070 6.77568   3
  -7  -2   7 -7.8048 6.83879   1
  -7   2  -7 -3.0754 8.53573   1
  -8  -2  -7 28.7831 10.5091   1
  -8   2   7 25.8166 8.26260   1
  -8   2  -7 28.0467 7.51677   1
  -8   2  -7 9.57268 7.77045   3
  -8  -2   7 18.2614 10.9400   1
  -9   2   7 15.7018 11.4178   1
  -9  -2  -7 26.1158 11.1518   1
  -9   2  -7 22.8981 10.2023   1
   0  -3  -7 710.844 49.3813   1
   0   3  -7 705.731 44.9601   2
   0   3  -7 688.644 38.2406   4
   0  -3   7 701.496 43.9218   1
   0  -3  -7 635.100 35.9460   4
   0   3   7 689.056 48.7019   1
   0   3   7 702.046 45.4956   5
   0  -3   7 655.690 38.3445   5
  -1  -3  -7 360.057 21.0598   5
  -1  -3  -7 358.464 20.3550   4
   1  -3   7 346.329 20.4790   4
  -1   3   7 358.236 28.9065   1
   1  -3   7 361.665 21.1024   5
   1   3  -7 344.483 22.8730   1
  -1  -3  -7 306.128 22.8113   1
  -1   3  -7 389.480 29.2508   5
   1   3   7 332.870 22.1837   1
   1   3   7 385.086 23.7874   4
  -1  -3   7 360.338 20.6273   2
   1  -3  -7 376.119 25.8427   1
  -1   3  -7 339.341 25.0463   4
  -1  -3   7 348.335 20.9855   1
  -2  -3  -7 565.854 35.3390   5
   2  -3   7 486.915 33.8405   4
   2   3  -7 529.611 46.8852   3
  -2   3   7 528.256 29.9519   1
   2   3  -7 502.438 40.4650   1
   2  -3   7 507.829 44.8666   1
  -2  -3   7 526.820 48.0064   2
   2   3   7 506.846 30.3751   1
   2  -3  -7 483.500 37.1789   1
   2   3   7 556.662 42.3288   4
  -2   3  -7 559.069 42.4475   5
  -2  -3   7 524.293 30.0915   1
  -2   3  -7 510.732 36.0794   1
   2   3   7 551.031 50.0041   1
   3   3  -7 31.5313 6.92202   1
   3   3  -7 29.9380 4.64845   3
   3  -3   7 33.7653 4.11977   1
  -3   3   7 24.3732 8.12784   1
  -3  -3  -7 29.0589 5.30645   1
  -3   3  -7 30.6661 4.88851   1
   3  -3  -7 26.7626 7.09356   1
   3   3   7 20.7653 4.29694   1
  -3   3  -7 17.7313 5.16377   5
  -3  -3   7 23.8075 7.45334   1
   4  -3   7 193.659 16.3120   1
  -4   3   7 214.025 14.3599   1
  -4  -3  -7 192.074 16.1485   1
   4   3   7 191.149 16.8405   1
  -4  -3   7 176.554 13.0944   1
  -4   3  -7 220.351 12.7982   1
  -5   3   7 291.695 18.5271   1
   5  -3   7 280.530 18.2066   1
  -5  -3  -7 288.598 18.8264   1
  -5   3  -7 308.355 17.9083   1
   5  -3  -7 310.838 23.1623   3
  -5  -3   7 277.894 17.8364   1
  -6   3   7 18.4847 9.94570   1
  -6  -3   7 39.1549 10.6456   1
  -6   3  -7 29.7337 6.23515   1
  -6   3  -7 39.9680 8.80410   3
  -7   3   7 25.6383 10.7859   1
  -7  -3  -7 8.25212 7.21583   1
  -7   3  -7 14.5137 5.31069   3
  -7   3  -7 20.1178 8.69540   1
  -7  -3   7 29.3478 10.5152   1
  -8   3   7 8.62272 10.7417   1
  -8  -3  -7 3.43688 7.33856   1
  -8   3  -7 12.8666 9.12790   1
  -8   3  -7 35.4351 16.8015   3
  -8  -3   7 4.96418 10.2809   1
  -9   3   7 4.03907 11.0642   1
  -9  -3  -7 -2.4201 7.39537   1
  -9   3  -7 5.13128 9.69384   1
  -9  -3   7 12.1411 8.26144   1
   0  -4   7 1847.00 135.777   5
   0   4  -7 1888.65 99.2143   4
   0   4   7 1837.91 110.115   5
   0   4   7 1935.16 115.843   1
   0  -4  -7 1882.60 108.866   4
   0  -4  -7 1885.34 126.399   1
   0   4  -7 1904.70 115.452   2
  -1   4   7 913.314 60.0477   1
   1   4  -7 952.079 70.0995   2
  -1  -4  -7 921.641 50.4395   1
   1   4  -7 974.661 55.0505   3
   1  -4   7 998.688 59.3565   5
   1  -4   7 912.936 51.6234   4
   1   4  -7 952.210 57.4860   1
  -1   4  -7 935.505 54.1073   4
  -1  -4   7 1048.68 53.9653   1
  -1  -4   7 968.168 53.2141   2
   1   4   7 923.437 53.0407   1
   1  -4  -7 941.042 61.0171   1
  -1   4  -7 954.254 48.7214   5
  -2   4   7 1046.80 71.1870   1
  -2  -4  -7 1140.83 76.2194   5
   2   4  -7 1036.89 58.9719   3
   2  -4   7 1067.48 74.1362   4
   2   4  -7 1006.41 70.7558   1
  -2   4  -7 1175.05 65.0799   1
  -2   4  -7 1054.14 61.8488   5
  -2  -4   7 1059.77 62.1484   1
   2   4   7 1006.70 58.3730   1
   2  -4  -7 932.480 60.7381   1
   2   4   7 1078.19 71.1718   4
  -2  -4   7 1038.03 59.5274   2
   2   4   7 1123.56 95.7918   1
   3  -4   7 566.212 49.2528   4
  -3   4   7 526.685 31.1844   1
   3   4  -7 482.438 40.1505   1
   3  -4   7 543.901 39.8672   1
   3   4  -7 529.765 38.0257   3
   3   4   7 555.640 36.2908   1
  -3  -4   7 579.153 30.8684   1
  -3   4  -7 614.459 34.1330   1
   3  -4  -7 508.581 29.0371   1
  -3   4  -7 479.677 31.6364   5
   3   4   7 520.708 29.6871   1
  -4  -4  -7 162.849 12.6896   1
   4  -4   7 176.292 13.8274   1
  -4   4  -7 168.781 12.8684   1
  -4  -4   7 171.494 13.0927   1
  -4   4  -7 180.252 13.9194   3
   5  -4   7 111.435 9.32103   1
  -5   4   7 119.480 12.5728   1
  -5  -4  -7 141.418 14.2275   1
   5  -4  -7 140.170 8.68945   3
  -5  -4   7 133.497 10.9462   1
  -5   4  -7 141.120 11.7240   3
  -5   4  -7 112.921 10.2378   1
  -6  -4  -7 -3.6302 7.14650   1
  -6   4  -7 4.52674 7.38102   1
  -6   4  -7 1.78433 7.89845   3
  -6  -4   7 6.47223 10.1068   1
  -7   4   7 55.7431 9.29475   1
  -7  -4  -7 32.7312 11.2078   1
  -7   4  -7 68.4330 9.04773   3
  -7   4  -7 49.3691 7.47588   1
  -7  -4   7 66.2941 9.45274   1
  -8  -4  -7 5.81423 10.5922   1
  -8   4   7 7.04980 10.8748   1
  -8   4  -7 -2.8602 6.64769   3
  -8   4  -7 23.1410 8.91350   1
  -8  -4   7 16.0623 10.7873   1
  -9   4   7 -2.0902 10.9460   1
  -9  -4  -7 -0.0281 7.43245   1
  -9  -4   7 7.82021 7.89573   1
  -9   4  -7 9.87682 8.76374   1
   0   5  -7 556.887 31.7646   4
   0   5  -7 572.962 35.5207   3
   0  -5   7 541.973 35.4907   1
   0   5  -7 573.684 35.2884   1
   0  -5  -7 534.477 34.4777   1
   0  -5  -7 527.847 34.6240   4
   0  -5   7 529.880 39.0458   5
   0   5  -7 536.132 32.8433   2
   0   5   7 509.787 34.7885   5
   0   5   7 541.382 38.3942   1
   1  -5   7 1514.45 85.1616   4
  -1   5   7 1546.63 95.7466   1
   1   5  -7 1595.93 140.829   3
   1  -5   7 1505.10 96.0363   5
  -1  -5  -7 1574.85 96.7758   1
   1   5  -7 1530.79 103.175   2
   1  -5  -7 1599.34 98.5173   1
   1   5   7 1498.09 89.6254   1
  -1   5  -7 1554.35 127.544   3
  -1   5  -7 1470.65 89.0657   5
  -1  -5   7 1556.78 94.8122   1
  -1  -5   7 1592.38 127.129   2
  -1   5  -7 1582.65 90.4239   4
   2   5  -7 281.841 16.4937   1
   2  -5   7 289.080 21.3191   1
   2  -5   7 298.268 20.7389   4
  -2   5   7 287.990 18.3534   1
  -2  -5  -7 305.717 17.1475   5
   2   5  -7 324.126 35.4295   3
  -2   5  -7 316.256 22.3345   3
  -2  -5   7 300.705 17.1793   1
   2   5   7 275.143 22.9777   1
  -2   5  -7 283.996 17.8572   5
   2  -5  -7 251.710 18.0386   1
   2   5   7 272.597 16.4733   1
  -2   5  -7 298.933 17.3252   1
  -2  -5   7 298.385 18.6223   2
   2   5   7 285.088 22.0311   4
   3  -5   7 317.801 18.7485   4
   3   5  -7 255.817 17.4836   1
  -3   5   7 289.457 19.4736   1
   3  -5   7 331.335 29.8990   1
  -3   5  -7 266.610 37.2695   5
  -3   5  -7 325.985 20.9590   1
   3   5   7 323.239 24.6236   1
  -3  -5   7 321.422 19.0408   1
   3   5   7 279.313 17.6106   1
  -3   5  -7 293.140 18.9435   3
   4  -5   7 230.194 16.7018   4
   4  -5   7 226.720 21.1089   1
  -4  -5  -7 228.012 15.6661   1
  -4   5   7 230.587 18.0700   1
  -4  -5   7 228.890 14.2580   1
  -4   5  -7 223.963 14.2832   3
  -4   5  -7 239.356 15.6415   1
  -5  -5  -7 323.014 19.5807   1
   5  -5   7 264.996 16.9820   1
  -5   5   7 260.095 19.2271   1
   5  -5  -7 304.320 18.2351   3
  -5  -5   7 286.043 20.2789   1
  -5   5  -7 338.479 19.1778   1
  -5   5  -7 276.113 18.1269   3
  -6  -5  -7 59.1761 11.6188   1
  -6   5   7 81.5539 12.2204   1
  -6   5  -7 66.1210 9.01949   1
  -6   5  -7 92.7864 8.65546   3
  -6  -5   7 86.9571 12.3794   1
   6  -5  -7 75.3334 6.36534   3
  -7   5   7 5.26660 10.2847   1
  -7  -5  -7 0.51282 10.6029   1
  -7   5  -7 17.4877 8.27078   1
  -7  -5   7 20.6997 10.7815   1
  -7   5  -7 11.7726 7.73866   3
  -8  -5  -7 19.0837 8.60594   1
  -8   5   7 21.1449 8.09202   1
  -8  -5   7 41.1790 11.2529   1
  -8   5  -7 12.9034 8.40873   1
  -8   5  -7 12.7242 6.82519   3
  -9   5   7 -3.8458 10.9392   1
  -9  -5  -7 10.7559 8.00040   1
  -9   5  -7 3.93125 8.10661   1
  -9  -5   7 12.8098 10.8518   1
   0   6  -7 88.7445 10.5057   3
   0   6  -7 81.7916 7.78455   4
   0  -6   7 113.896 9.71382   5
   0   6  -7 79.7745 6.19629   1
   0   6  -7 86.1187 9.31931   2
   0   6   7 78.3396 9.64275   1
   0  -6  -7 95.8326 6.57461   4
   0   6  -7 89.8173 8.43404   1
  -1  -6  -7 365.901 23.2267   1
   1   6  -7 380.014 21.6219   3
   1  -6   7 425.020 26.7568   5
   1   6  -7 397.566 25.9535   2
   1  -6   7 386.797 26.0295   4
   1   6  -7 394.693 25.5592   1
  -1   6   7 404.150 27.1438   1
  -1   6  -7 420.783 26.4753   5
   1  -6  -7 389.776 27.7482   1
   1   6   7 404.397 23.6493   1
  -1  -6   7 425.817 26.6396   5
  -1   6  -7 413.093 23.8558   1
  -1  -6   7 401.636 23.9541   1
  -1   6  -7 414.681 30.8966   1
  -1  -6   7 410.768 21.8385   2
  -1   6  -7 422.690 41.6451   3
  -1   6  -7 409.068 30.1887   4
   2   6  -7 332.521 35.6901   3
  -2   6   7 344.168 24.2414   1
   2  -6   7 366.118 22.6368   4
   2  -6   7 366.158 26.6178   1
   2   6  -7 356.894 20.5857   1
  -2  -6  -7 365.541 21.9285   5
  -2   6  -7 337.185 25.5965   5
  -2   6  -7 389.958 30.3650   1
   2   6   7 374.120 25.1542   4
  -2   6  -7 392.299 21.8783   3
   2   6   7 384.998 22.3578   1
  -2  -6   7 393.036 24.5883   1
  -2  -6   7 369.027 22.3698   2
   2  -6  -7 354.340 28.5303   1
   2   6   7 349.933 20.5345   1
  -3   6   7 28.1663 8.37510   1
   3   6  -7 22.3255 6.71477   1
   3  -6   7 30.6897 5.99078   4
   3  -6   7 21.5371 3.60151   1
   3   6   7 26.9152 6.33604   1
  -3   6  -7 26.8832 8.93527   3
  -3  -6   7 25.8133 5.06846   1
  -3   6  -7 21.6658 4.09888   1
   4  -6   7 189.561 13.5162   1
  -4   6   7 205.935 15.2132   1
   4  -6   7 189.842 12.9896   4
  -4   6  -7 202.593 15.3734   3
  -4   6  -7 196.700 17.6232   1
  -4  -6   7 229.705 14.4462   1
   5  -6   7 5.51496 5.07228   1
  -5  -6  -7 7.76523 6.54964   1
  -5   6   7 17.7752 7.16901   1
  -5   6  -7 15.7697 6.67659   3
  -5   6  -7 5.53840 5.72632   1
   5  -6  -7 2.50510 3.89282   3
  -5  -6   7 -0.8939 6.03140   1
  -6  -6  -7 35.5178 10.7709   1
  -6   6   7 40.9396 8.18826   1
  -6   6  -7 20.4224 9.09698   3
  -6   6  -7 32.1812 5.89895   1
   6  -6  -7 46.7937 5.03803   3
  -6  -6   7 24.5283 9.84444   1
  -7  -6  -7 139.159 14.3955   1
  -7   6   7 124.315 14.3784   1
  -7  -6   7 97.2084 12.3925   1
  -7   6  -7 124.002 10.3538   3
  -8   6   7 13.3044 7.67089   1
  -8  -6  -7 -2.9062 7.51811   1
  -8  -6   7 -8.8641 10.2001   1
  -8   6  -7 8.05578 7.10440   3
  -8   6  -7 -1.6142 5.77279   1
  -9   6   7 21.2766 10.7598   1
  -9  -6  -7 17.7949 11.0004   1
  -9   6  -7 20.6355 9.10086   1
  -9  -6   7 13.3841 11.5404   1
   0   7  -7 169.235 12.7742   2
   0   7  -7 210.244 15.9711   1
   0  -7  -7 198.020 10.7074   4
   0   7  -7 177.759 13.9861   4
   0  -7   7 190.302 15.7398   5
   0   7  -7 189.581 11.4416   1
   0   7  -7 168.103 16.3138   3
   0  -7  -7 212.658 13.5317   1
   0   7   7 202.404 14.0674   1
   1  -7   7 174.881 12.2175   5
   1   7  -7 166.034 12.2410   2
   1   7  -7 150.426 15.1556   3
   1  -7   7 138.161 13.2983   4
  -1   7   7 130.491 13.9101   1
  -1  -7  -7 166.180 11.0569   1
   1   7  -7 149.945 9.97149   1
   1   7  -7 154.534 11.4643   4
   1  -7  -7 151.653 13.3666   1
  -1   7  -7 154.899 12.8246   5
  -1   7  -7 162.705 21.2964   2
  -1  -7   7 155.716 11.1324   2
  -1  -7   7 192.645 12.6652   5
  -1   7  -7 136.931 9.71644   4
  -1  -7   7 173.822 11.5227   1
   1   7   7 168.278 13.0582   1
  -1   7  -7 158.593 10.9277   1
  -1   7  -7 167.465 11.2653   1
  -1   7  -7 154.668 11.3500   3
   2  -7   7 297.337 23.7577   4
   2  -7   7 295.366 21.3600   1
   2   7  -7 265.809 16.6277   1
  -2   7   7 307.722 21.3666   1
  -2  -7  -7 303.279 17.8209   5
  -2   7  -7 306.777 27.4466   1
   2   7   7 293.966 17.0418   4
  -2   7  -7 251.738 21.3515   5
  -2   7  -7 278.112 25.5479   3
  -2  -7   7 279.975 17.9190   2
  -2  -7   7 251.577 17.3837   1
   2   7   7 290.755 18.2348   1
   3  -7   7 75.3710 8.08052   1
   3  -7   7 64.2345 8.94507   4
   3   7  -7 72.9735 8.39258   1
  -3   7   7 64.2080 9.58884   1
  -3   7  -7 88.5400 11.4287   3
   3   7   7 64.3609 10.1623   1
  -3  -7   7 61.7490 8.03017   1
   3   7   7 72.0449 6.63342   4
  -3   7  -7 71.4352 5.98453   1
   4  -7   7 97.0564 8.05853   1
  -4   7   7 115.421 9.92946   1
   4  -7   7 97.2068 9.45593   4
  -4   7  -7 108.054 12.0643   3
  -4   7  -7 97.7262 7.89817   1
   4   7   7 112.807 12.1340   1
  -4  -7   7 103.358 10.2870   1
   5  -7   7 114.958 10.4953   4
  -5  -7  -7 103.606 10.4570   1
  -5   7   7 139.614 13.3467   1
   5  -7   7 105.610 9.30563   1
  -5   7  -7 95.9366 11.9178   3
  -5   7  -7 98.1299 10.0278   1
   5  -7  -7 110.104 9.00713   3
  -6   7   7 112.567 13.0801   1
  -6  -7  -7 120.951 11.4431   1
  -6   7  -7 105.114 10.1357   3
  -6   7  -7 126.406 10.3055   1
  -6  -7   7 91.1754 12.3540   1
  -7   7   7 49.8161 9.10793   1
  -7  -7  -7 42.9345 11.9325   1
  -7   7  -7 66.0149 9.96720   3
  -7  -7   7 44.2971 11.1045   1
  -8  -7  -7 22.0293 11.6527   1
  -8   7   7 2.07425 7.45448   1
  -8  -7   7 22.9902 10.7850   1
  -8   7  -7 14.7787 7.63935   3
  -8   7  -7 15.3235 6.33410   1
  -9  -7  -7 -2.4177 11.2117   1
  -9   7   7 12.5441 10.7302   1
  -9  -7   7 -1.8966 7.74220   1
   0   8  -7 486.493 39.9496   1
   0   8  -7 451.199 59.3525   3
   0   8  -7 461.119 25.4502   2
   0   8  -7 453.757 27.1136   1
   0  -8   7 455.680 25.9246   5
   0   8  -7 426.743 25.9048   4
   0  -8  -7 473.879 27.7585   4
   0   8   7 499.946 33.7917   1
   1  -8   7 279.361 20.4221   5
   1   8  -7 265.768 20.6099   4
  -1   8   7 288.058 17.5185   1
   1   8  -7 310.116 17.7797   1
   1   8  -7 271.016 17.3297   2
   1   8  -7 270.139 17.2697   3
  -1   8  -7 294.544 24.7069   3
  -1   8  -7 320.911 23.9048   1
   1   8   7 277.126 18.2202   1
  -1  -8   7 296.245 20.0990   1
  -1   8  -7 286.300 20.7312   4
  -1   8  -7 297.924 22.2209   2
  -1  -8   7 277.965 19.9769   5
  -1   8  -7 291.861 16.4492   1
  -1   8  -7 253.105 18.2883   5
   2  -8   7 0.37192 4.53003   4
   2   8  -7 -1.1979 4.04576   1
   2  -8   7 5.45193 2.74587   1
  -2   8  -7 -4.5339 6.58914   3
  -2   8  -7 4.46636 3.36540   1
  -2  -8   7 2.63197 3.76336   3
   2   8   7 0.25893 7.99990   1
  -2  -8   7 3.18554 5.03906   1
   2   8   7 -2.8486 2.45894   4
  -3   8   7 185.818 13.8957   1
   3  -8   7 158.878 12.8918   1
   3  -8   7 187.697 15.5032   4
  -3  -8   7 173.256 14.7766   1
   3   8   7 160.005 14.4333   1
  -3   8  -7 183.261 14.4153   1
   3   8   7 178.335 10.3330   4
  -3   8  -7 153.008 15.1503   3
   4  -8   7 75.7677 10.5997   4
  -4   8   7 99.3839 9.61035   1
   4  -8   7 81.5309 6.83946   1
  -4  -8   7 111.068 10.4167   1
  -4   8  -7 90.0522 12.2358   3
  -4   8  -7 86.7553 7.95386   1
   4   8   7 89.6052 12.2084   1
   5  -8   7 10.0427 4.99761   1
   5  -8   7 4.50068 6.33950   4
  -5   8   7 -12.990 9.19137   1
  -5   8  -7 3.71856 7.08207   1
  -5  -8   7 5.51328 6.06361   1
   5  -8  -7 16.5082 5.33938   3
   5   8   7 11.3381 10.5523   1
  -5   8  -7 5.41012 6.86395   3
  -6   8   7 155.449 14.0171   1
  -6  -8  -7 121.603 14.3718   1
  -6  -8   7 130.556 13.5208   1
  -6   8  -7 140.068 15.0030   3
  -6   8  -7 115.083 11.4842   1
  -7   8   7 13.3488 10.6826   1
  -7   8  -7 -7.3916 8.44327   3
  -7  -8   7 26.0467 10.7586   1
  -8  -8  -7 17.9130 11.3205   1
  -8   8   7 43.9866 11.2496   1
  -8  -8   7 28.6206 10.8908   1
  -8   8  -7 24.5865 6.31560   1
  -9   8   7 9.08837 7.19678   1
  -9  -8  -7 14.3663 11.1997   1
  -9  -8   7 9.40139 7.99183   1
   0   9  -7 419.834 28.5165   4
   0   9  -7 418.825 34.6485   1
   0   9   7 379.893 25.4550   1
   0   9  -7 460.666 26.4275   1
   0  -9   7 443.168 30.4417   5
   0   9  -7 492.217 30.1736   3
   0   9  -7 462.155 23.8712   2
   1   9  -7 451.705 26.1364   4
   1  -9   7 476.090 30.2025   5
   1   9  -7 467.558 33.1524   1
  -1   9   7 523.175 25.6072   1
   1   9  -7 476.549 31.9735   2
   1   9  -7 444.491 26.4007   1
   1   9   7 434.207 26.0489   1
  -1   9  -7 455.621 40.0012   2
  -1   9  -7 421.896 40.2068   4
  -1  -9   7 443.393 31.2146   5
  -1   9  -7 471.277 25.0563   3
  -1   9  -7 509.646 38.8661   1
  -1   9  -7 452.094 28.8726   1
   2   9  -7 7.03310 5.90228   1
  -2  -9  -7 14.6773 1.58167   2
  -2   9   7 2.57970 8.30665   1
   2  -9   7 15.7586 6.85081   4
   2  -9   7 16.4863 3.29915   1
  -2   9  -7 35.2452 10.4480   3
  -2   9  -7 16.6321 4.26042   1
  -2  -9   7 17.7596 5.76761   3
  -2  -9   7 6.83951 5.67663   5
  -2  -9   7 11.7676 5.37136   1
   2   9   7 9.55023 8.81640   1
  -3   9   7 29.1970 9.16132   1
   3  -9   7 33.6924 8.15516   4
  -3   9  -7 30.1763 8.26380   3
  -3   9  -7 38.4146 6.40671   1
   3   9   7 36.1271 7.81879   1
   3   9   7 40.3789 4.57593   4
  -3  -9   7 42.2662 7.53786   1
  -3  -9   7 36.7727 5.89823   3
   4  -9   7 153.981 12.1416   4
  -4   9   7 116.440 11.6367   1
   4  -9   7 123.952 10.9644   1
  -4  -9   7 123.754 11.2597   1
  -4   9  -7 113.309 10.2072   1
  -4   9  -7 115.837 13.7188   3
   5  -9   7 115.440 8.60737   1
  -5   9   7 129.118 13.4692   1
   5  -9   7 125.066 12.7952   4
  -5  -9   7 120.974 10.6072   1
   5   9   7 112.000 11.9124   1
  -5   9  -7 126.555 13.5018   3
  -5   9  -7 127.420 9.76748   1
  -6   9   7 80.8624 12.0144   1
   6  -9   7 103.488 12.0048   4
   6   9   7 81.4706 10.8572   1
  -6  -9   7 62.1107 8.97244   1
  -6   9  -7 74.5148 8.74114   1
  -6   9  -7 70.2423 9.39771   3
  -7   9   7 44.5483 11.2540   1
  -7  -9  -7 22.1399 8.49428   1
  -7  -9   7 24.8065 7.59619   1
   7   9   7 33.4593 9.37080   1
  -8   9   7 7.82937 10.3424   1
  -8  -9  -7 4.13049 7.94888   1
   8  -9   7 3.29147 8.30654   4
   8   9   7 9.47034 8.74829   1
  -8  -9   7 5.31009 10.3980   1
   0  10  -7 156.149 15.1976   2
   0  10  -7 197.296 15.7543   1
   0 -10   7 173.328 13.1746   5
   0  10  -7 152.987 10.5980   4
   0  10   7 187.803 19.1889   1
   0  10  -7 175.435 10.7210   1
   1  10  -7 171.504 12.1337   1
  -1  10   7 166.178 13.4802   1
   1  10  -7 145.437 12.6794   1
   1  10  -7 161.486 11.3694   4
   1  10   7 171.943 13.8814   1
  -1  10  -7 191.535 12.1917   1
  -1 -10   7 171.674 13.0010   5
  -1  10  -7 175.736 11.5491   1
   2 -10   7 281.160 19.2549   4
  -2  10   7 233.856 16.7944   1
   2 -10   7 221.975 16.5694   1
   2  10  -7 239.031 15.5709   1
  -2  10  -7 252.871 19.2662   1
  -2  10  -7 257.959 16.1877   3
   2  10   7 243.492 18.2553   1
  -2 -10   7 237.587 18.2578   1
  -2 -10   7 252.987 18.8500   5
   3 -10   7 54.5709 5.34835   1
   3 -10   7 55.8447 6.99764   4
  -3  10   7 40.7122 9.92449   1
  -3 -10   7 50.1675 8.10349   1
  -3  10  -7 55.7241 6.15749   1
   3  10   7 65.6313 5.12951   4
  -3  10  -7 66.2193 12.1370   3
   3  10   7 43.5726 8.87266   1
   4 -10   7 49.7812 9.40376   4
   4 -10   7 31.8243 5.50021   1
  -4  10   7 29.3862 10.1602   1
   4  10   7 48.4178 12.0233   1
  -4  10  -7 24.8282 8.40510   3
  -4  10  -7 38.3308 5.47844   1
  -5  10   7 65.4379 11.4379   1
   5  10   7 43.5758 13.0104   1
  -5 -10   7 57.3483 10.0252   1
  -5  10  -7 50.4349 7.00089   1
  -5  10  -7 60.7925 9.14244   3
  -6  10   7 9.96680 7.37663   1
   6 -10   7 9.53936 10.4087   4
  -6 -10   7 3.65885 6.31094   1
   6  10   7 17.0720 12.1832   1
  -6  10  -7 20.0975 7.97389   1
  -7  10   7 36.4655 8.38787   1
   7 -10   7 25.8151 10.8229   4
   7  10   7 21.2816 12.4805   1
  -7 -10   7 32.5766 10.0213   1
  -7  10  -7 16.7116 5.52931   1
   8 -10   7 18.8262 8.14784   4
  -8  10   7 -2.3742 10.0992   1
  -8 -10   7 3.13943 7.30235   1
   8  10   7 6.70859 12.3173   1
   0  11   7 95.6963 11.5880   1
   0  11  -7 111.922 10.4063   1
   0  11  -7 91.4831 7.71246   1
   0  11  -7 90.5501 9.23439   4
   0 -11   7 78.3529 10.2167   5
  -1  11   7 265.615 14.4941   2
   1  11  -7 294.448 26.1271   1
  -1  11   7 255.432 20.0855   5
   1  11  -7 251.451 17.1328   1
  -1  11   7 296.180 20.4453   1
   1  11  -7 259.004 17.0617   4
  -1 -11   7 255.694 17.1389   5
   1  11   7 259.903 18.3982   1
  -1  11  -7 275.068 16.7604   1
  -1  11  -7 262.588 19.0529   1
  -1  11  -7 283.878 17.5377   2
   2 -11   7 96.9953 9.31043   4
  -2  11   7 66.7011 8.85919   1
   2  11  -7 90.1256 11.6477   1
   2  11   7 100.265 10.1736   1
  -2  11  -7 73.2334 7.99121   1
  -2 -11   7 86.4371 10.3915   5
  -2  11  -7 94.3583 7.88473   1
   3 -11   7 102.723 10.2167   4
  -3 -11  -7 86.5561 6.70954   2
   3 -11   7 93.1864 7.16073   1
  -3  11   7 108.742 12.0845   1
  -3  11  -7 104.607 8.08252   1
   3  11   7 102.019 17.3048   1
  -3 -11   7 82.1547 9.78254   1
   3  11   7 109.325 6.23951   4
   4 -11   7 49.6482 5.62420   1
  -4  11   7 48.3679 10.4093   1
   4 -11   7 40.3832 9.67024   4
   4  11   7 36.4954 5.61188   4
   4  11   7 31.3232 12.4415   1
  -4 -11   7 49.5748 8.84176   1
  -4  11  -7 62.0418 6.93822   1
  -5  11   7 47.9394 10.9633   1
   5 -11   7 39.0261 9.97533   4
  -5  11  -7 48.0529 6.77018   1
   5  11   7 44.1860 12.6877   1
  -5 -11   7 27.3433 9.17583   1
  -6  11   7 111.350 13.3621   1
   6 -11   7 139.026 14.5821   4
  -6  11  -7 122.498 11.6086   1
   6  11   7 110.466 15.9511   1
  -6 -11   7 109.437 12.8348   1
  -7  11   7 33.4305 10.8678   1
   7 -11   7 27.1198 11.2881   4
  -7 -11   7 20.4791 7.29073   1
   7  11   7 12.3147 12.4109   1
   8 -11   7 11.7663 10.9940   4
  -8  11   7 6.13482 7.40340   1
  -8 -11   7 1.63915 7.18657   1
   8  11   7 4.62591 13.2025   1
   0  12   7 298.700 19.2992   1
   0  12  -7 246.907 17.6661   2
   0  12  -7 250.074 17.0228   1
   0 -12   7 284.162 18.3986   5
   0  12  -7 297.572 19.6883   1
  -1  12   7 99.6970 6.49853   5
  -1  12   7 101.152 12.1146   1
   1  12  -7 78.4297 8.91431   1
   1  12  -7 87.7533 9.77087   1
  -1  12  -7 87.9463 10.9566   2
  -1  12  -7 100.641 8.20476   1
  -1  12  -7 95.8758 7.44912   1
   1  12   7 117.358 10.5984   1
  -2  12   7 150.549 12.8875   1
   2 -12   7 133.801 10.8494   4
   2  12  -7 98.9966 12.4774   1
  -2  12  -7 113.016 10.1940   1
   2  12   7 116.961 15.0048   1
  -2 -12   7 107.755 11.4875   5
  -2  12  -7 109.229 14.7825   2
  -2  12  -7 130.955 9.49879   1
   3 -12   7 26.8048 6.01355   4
   3 -12   7 13.4016 3.74215   1
  -3  12   7 4.33072 9.34142   1
  -3 -12  -7 18.7792 2.66335   2
  -3  12  -7 11.7084 5.75248   1
  -3 -12   7 26.4194 7.50575   1
  -3 -12   7 20.4361 8.99511   5
   3  12   7 26.1685 11.4177   1
  -4  12   7 12.0784 7.12331   1
   4 -12   7 40.1634 8.73670   4
   4  12   7 20.2096 4.29852   4
   4  12   7 17.7279 9.04205   1
  -4  12  -7 31.8946 6.00510   1
  -4 -12   7 26.2993 8.47755   1
  -5  12   7 38.8775 10.4646   1
   5 -12   7 33.0856 7.42683   4
  -5 -12   7 43.0544 9.40994   1
   5  12   7 54.9150 10.3201   1
  -5  12  -7 32.5985 7.37415   1
   6 -12   7 30.4557 7.70381   4
  -6  12   7 35.4045 10.2868   1
  -6 -12   7 17.6602 9.27383   1
  -7  12   7 20.0465 10.0990   1
  -7 -12   7 18.0689 10.3229   1
   7  12   7 22.8124 9.63818   1
   8 -12   7 24.0305 11.1673   4
  -8  12   7 22.0674 8.28241   1
  -8 -12   7 29.2333 8.08978   1
   8  12   7 8.31082 13.7967   1
   0 -13   7 91.6120 10.5988   5
   0  13  -7 101.924 8.95557   2
   0  13  -7 71.6949 9.05405   1
   0  13   7 65.1209 12.7062   1
  -1  13   7 184.053 14.5887   1
   1  13  -7 147.507 13.4188   1
   1  13   7 155.499 16.2605   1
  -1  13  -7 165.634 13.4867   2
  -1  13  -7 145.217 11.5517   1
  -1  13  -7 145.576 11.5360   1
  -1 -13   7 144.619 14.9128   5
   2  13  -7 4.25839 8.12553   1
  -2  13   7 11.3529 9.29514   1
  -2  13   7 3.97908 3.74104   5
  -2 -13   7 1.20338 5.80270   5
  -2  13  -7 -0.1320 5.06535   1
  -2  13  -7 7.79205 9.15605   2
  -2  13  -7 3.74258 5.10408   1
   2  13   7 12.5748 11.0833   1
   3 -13   7 -3.1801 7.92752   4
   3  13  -7 6.19104 9.61580   1
  -3  13   7 11.2756 6.99176   1
   3  13   7 13.3252 11.7475   1
  -3 -13   7 13.0278 8.73494   5
  -3  13  -7 22.8860 5.64606   1
  -4  13   7 46.8431 10.7130   1
   4 -13   7 56.7036 9.60481   4
  -4  13  -7 58.8349 8.81571   1
   4  13   7 60.9958 14.1987   1
  -4 -13   7 67.7952 9.58937   1
  -5  13   7 60.8186 11.3125   1
   5 -13   7 41.5923 9.77934   4
  -5 -13   7 44.0862 8.03377   1
  -5  13  -7 48.0203 6.96597   1
   5  13   7 37.9194 13.4967   1
   6 -13   7 18.0398 9.58222   4
  -6  13   7 9.54193 10.0223   1
   6  13   7 1.37061 12.8269   1
  -6 -13   7 9.38831 8.71151   1
   7 -13   7 1.39480 9.48773   4
  -7  13   7 16.6815 9.97641   1
  -7 -13   7 31.6320 10.4126   1
   7  13   7 33.4186 14.0532   1
   0  14   7 174.538 16.7236   1
   0  14  -7 190.538 16.4154   2
   0  14  -7 227.268 14.8590   1
   0 -14   7 224.657 16.6831   5
  -1  14   7 59.4361 11.1135   1
  -1  14  -7 46.8178 7.16247   1
  -1  14  -7 45.6739 9.69054   2
   1  14   7 39.1595 11.6292   1
  -1 -14   7 47.3406 8.99848   5
  -1  14  -7 33.6227 6.12485   1
  -2  14   7 84.4539 11.8439   1
   2  14  -7 82.4007 11.1659   1
  -2  14  -7 76.8671 9.46792   2
  -2  14  -7 73.3721 7.91240   1
  -2 -14   7 82.5958 10.4866   5
   2 -14  -7 82.0733 6.06932   4
   2  14   7 93.5269 11.0208   1
   3 -14   7 9.56002 7.86489   4
  -3  14   7 31.4164 10.0073   1
   3  14  -7 -3.1024 9.11834   1
   3  14   7 6.92709 8.72657   1
  -3  14  -7 2.10037 5.60474   1
  -4  14   7 58.0025 10.8933   1
   4  14  -7 34.3226 10.9171   1
   4 -14   7 34.4444 6.81749   4
  -4  14  -7 28.9487 6.82805   1
   4  14   7 43.2142 13.3780   1
  -4 -14   7 33.3629 9.77635   5
   5 -14   7 51.1791 9.93270   4
  -5  14   7 57.5529 11.2342   1
  -5 -14   7 36.7560 9.50424   1
   5  14   7 73.3325 14.3741   1
   6 -14   7 13.2715 9.17665   4
   6  14   7 31.1333 13.2160   1
  -6 -14   7 -3.4955 8.85057   1
  -7  14   7 4.35023 9.95873   1
   7 -14   7 8.31449 9.25172   4
  -7 -14   7 12.1782 9.76234   1
   7  14   7 -11.239 13.0183   1
   0  15  -7 15.6915 6.43795   1
   0  15   7 14.2037 10.7622   1
  -1  15   7 152.983 13.9463   1
   1  15  -7 138.554 12.7988   1
   1  15   7 142.385 13.1544   1
  -1  15  -7 125.864 13.7303   2
  -1  15  -7 116.548 10.4694   1
  -1 -15   7 108.999 11.7985   5
   2  15  -7 27.1374 9.01059   1
  -2  15   7 37.2156 10.4010   1
   2  15   7 18.1100 11.9077   1
  -2  15  -7 13.6887 6.11819   1
  -2 -15   7 9.94098 8.23203   5
  -2  15  -7 18.4738 9.51078   2
   3  15  -7 72.5358 11.9405   1
  -3  15   7 85.2731 11.9673   1
   3 -15   7 92.7741 9.62576   4
  -3  15  -7 74.2063 13.1006   2
  -3 -15   7 76.3790 10.4957   5
  -3  15  -7 87.0959 8.37671   1
   3  15   7 79.5060 11.7586   1
  -4  15   7 20.7428 10.3062   1
   4  15  -7 11.1917 7.21762   1
   4 -15   7 17.8004 8.17573   4
   4  15   7 11.5787 12.6601   1
  -4 -15   7 5.02172 8.51949   5
  -5  15   7 -5.5644 7.01822   1
   5  15  -7 3.95686 10.7236   1
   5 -15   7 -2.9372 8.40607   4
  -5 -15   7 -10.053 8.78505   5
   5  15   7 9.19241 13.4653   1
   6 -15   7 9.25661 9.14979   4
   6  15   7 8.71977 13.4964   1
  -6 -15   7 9.98516 8.82446   1
   0  16  -7 10.7359 8.56129   2
   0  16  -7 4.30517 6.19901   1
   0  16   7 -6.4963 10.4639   1
   1  16  -7 45.8220 8.45494   1
  -1  16  -7 47.6385 10.0143   2
  -1 -16   7 36.3699 8.58259   5
  -1  16  -7 29.2205 7.40829   1
   1  16   7 33.2911 12.3846   1
   2  16  -7 68.2490 10.2634   1
  -2  16   7 49.0558 9.13738   1
  -2  16  -7 64.5210 8.70208   1
  -2 -16   7 54.0892 9.37470   5
  -2  16  -7 69.6058 11.1185   2
   2  16   7 80.6786 13.5693   1
  -3  16   7 -4.5516 9.76103   1
   3  16  -7 9.25963 6.88406   1
   3  16   7 10.3976 8.76005   1
  -3  16  -7 8.72343 6.87379   2
  -3 -16   7 15.6347 8.03494   5
   4 -16   7 47.7570 9.13137   4
  -4  16   7 59.8234 11.6144   1
   4  16  -7 47.0798 12.1334   1
   5  16  -7 -3.1429 10.8704   1
   5 -16   7 3.14963 7.83084   4
  -5  16   7 9.96203 10.2371   1
   5  16   7 -12.542 12.3255   1
  -5 -16   7 4.00940 8.75469   5
   6  16  -7 12.0240 8.56129   1
   6 -16   7 19.4141 6.62750   4
  -6  16   7 29.7602 10.6653   1
   6  16   7 10.1699 10.2280   1
  -6 -16   7 15.6891 6.53695   5
   0  17   7 12.5257 10.5998   1
   0  17  -7 12.0541 6.55329   1
  -1  17   7 -3.3772 10.9938   1
   1  17  -7 13.1170 9.65369   1
  -1  17  -7 5.88507 9.11234   2
   1  17   7 23.5670 11.8144   1
  -1  17  -7 18.9528 6.00804   1
  -1 -17   7 9.68523 7.94677   5
   2  17  -7 1.97143 8.51138   1
  -2  17   7 9.02426 10.3092   1
   2  17   7 -10.553 8.66817   1
  -2  17  -7 1.01307 9.08491   2
  -2 -17   7 -0.0541 7.78469   5
   3  17  -7 5.10563 9.96179   1
  -3  17   7 -12.056 9.86217   1
  -3  17  -7 25.5063 9.78798   2
   3  17   7 -14.504 12.1141   1
  -3 -17   7 2.13427 5.34428   5
   4 -17   7 16.1339 7.28972   4
  -4  17   7 -4.3350 9.83176   1
   4  17  -7 8.06536 7.89152   1
   4  17   7 15.5273 13.2060   1
  -4 -17   7 9.43089 5.75449   5
  -4  17  -7 6.87627 6.98920   2
  -5  17   7 11.9816 9.60901   1
   5  17  -7 8.63656 7.93846   1
   5 -17   7 15.8301 8.09569   4
   5  17   7 25.0379 9.18848   1
  -5 -17   7 0.96925 7.54190   5
   0  18   7 16.9254 11.0155   1
   0  18  -7 27.1693 8.29922   1
  -1  18   7 33.3901 11.8829   1
   1  18  -7 46.2491 10.4524   1
   1  18   7 34.8790 12.3007   1
  -1  18  -7 37.4866 9.75016   2
  -2  18   7 34.5180 11.2892   1
   2  18  -7 23.3832 9.28080   1
  -2 -18   7 36.6840 8.31530   5
  -2  18  -7 16.8714 9.49088   2
  -3  18   7 25.8110 10.5157   1
   3  18  -7 22.3965 10.1214   1
  -3  18  -7 0.02800 9.38777   2
   3  18   7 15.6616 12.9492   1
   4  18  -7 1.10409 10.1347   1
  -4  18   7 -5.3978 9.84888   1
  -4 -18   7 18.4339 7.69765   5
   4  18   7 0.43250 12.8251   1
  -4  18  -7 14.7200 9.41315   2
   5  18  -7 14.3258 11.3571   1
  -5  18   7 19.1546 9.81948   1
   0  19   7 17.7012 11.4328   1
   1  19  -7 56.8335 10.1198   1
  -1  19   7 26.9263 12.2887   1
   1  19   7 55.1034 13.2255   1
  -1  19  -7 42.8270 9.88591   2
  -2  19   7 -6.9682 10.2034   1
   2  19  -7 10.4043 8.66262   1
  -2  19  -7 19.7178 8.97271   2
  -2 -19   7 0.21510 7.60926   5
   2  19   7 12.3660 12.4087   1
   3  19  -7 7.76115 9.40822   1
  -3  19   7 -0.4807 10.0902   1
   3  19   7 -5.1924 12.7820   1
  -3  19  -7 2.69713 6.12694   2
   4  19  -7 2.06200 10.3409   1
  -4  19   7 -9.7418 9.82507   1
   4  19   7 8.75180 14.0130   1
   0  20   7 -2.1358 7.97391   1
  -1  20   7 10.6840 10.8808   1
  -1  20  -7 7.29184 8.34245   2
   1  20   7 -6.5455 11.7117   1
  -2  20   7 53.0194 12.0604   1
  -2  20  -7 40.3441 8.02291   2
   2  20   7 53.3600 11.3182   1
   0   0  -8 5552.28 314.097   2
   0   0   8 5566.81 317.715   5
   1   0   8 1417.74 84.2823   4
  -1   0  -8 1424.37 79.5576   4
  -1   0   8 1518.61 92.2441   2
  -1   0  -8 1515.28 109.160   1
   1   0   8 1504.12 86.7254   5
  -1   0  -8 1461.39 109.678   5
   2   0   8 61.9141 7.94306   4
   2   0  -8 55.9930 7.48257   1
   2   0   8 57.2810 6.63595   1
  -2   0  -8 53.1421 5.72088   5
   3   0  -8 668.676 39.2983   1
   3   0   8 752.039 45.4038   1
  -3   0   8 747.995 46.7744   1
  -3   0  -8 753.468 46.3827   1
   3   0   8 683.264 42.7208   4
   4   0   8 52.3187 6.06888   1
  -4   0  -8 63.7074 6.80214   1
  -4   0   8 48.7131 9.06370   1
  -5   0  -8 875.770 51.8185   1
   5   0   8 820.319 56.3559   1
  -5   0   8 862.975 54.1469   1
  -6   0  -8 0.14576 8.65740   1
  -6   0   8 -10.285 9.76899   1
  -7   0  -8 77.1470 11.3641   1
  -8   0   8 7.84638 10.8495   1
  -9   0  -8 22.0881 7.64556   1
  -9   0   8 30.4499 11.1508   1
   1  -1   8 219.608 17.3504   1
  -1  -1  -8 199.105 14.5143   1
  -1  -1  -8 187.767 13.3484   4
   1   1  -8 232.658 12.9001   1
   1  -1   8 231.593 12.6271   1
   1  -1   8 185.488 12.4902   5
  -1  -1  -8 177.037 12.1787   5
  -1   1   8 210.227 13.8308   1
  -1   1   8 224.903 14.6448   2
   1  -1  -8 212.552 13.6676   1
  -1  -1   8 216.964 15.5759   1
   1   1   8 201.663 12.9543   4
  -1   1  -8 220.493 13.2548   4
   1   1   8 208.941 15.7909   5
   1   1   8 220.660 21.1123   1
  -1  -1   8 210.049 13.7592   2
  -1   1  -8 180.211 12.8410   5
   2  -1   8 1704.35 154.078   4
   2   1  -8 1610.42 147.568   1
   2  -1   8 1729.46 105.726   1
  -2   1   8 1755.81 94.1615   1
  -2  -1  -8 1861.94 117.204   5
   2   1   8 1724.88 131.122   1
  -2   1  -8 1770.80 143.386   5
  -2  -1   8 1695.44 90.8448   1
   2   1   8 1608.51 99.1471   4
   2   1   8 1677.55 98.8676   1
   2  -1  -8 1628.55 131.219   1
   3  -1   8 208.232 14.1122   1
   3   1  -8 191.134 16.0539   1
  -3   1   8 188.139 15.3043   1
   3  -1   8 207.227 16.2363   4
  -3  -1  -8 209.670 17.7084   1
   3  -1  -8 204.157 13.6504   1
  -3   1  -8 228.124 12.8401   1
  -3   1  -8 194.852 14.7990   5
   3   1   8 199.428 15.1036   1
  -3  -1   8 205.015 15.8518   1
   3   1   8 219.852 18.6448   4
  -4   1   8 133.061 12.0883   1
   4  -1   8 131.571 11.7976   1
   4   1  -8 144.815 12.3148   3
  -4  -1  -8 131.430 11.6672   1
  -4   1  -8 115.229 9.94505   1
  -4  -1   8 147.932 12.4631   1
   4   1   8 146.557 10.2247   1
   5  -1   8 223.296 14.2197   1
  -5   1   8 252.730 16.8974   1
  -5  -1  -8 217.897 14.3707   1
  -5  -1   8 237.185 17.5775   1
  -5   1  -8 208.800 14.7546   1
  -6   1   8 165.568 13.0728   1
  -6  -1  -8 132.238 13.4383   1
  -6  -1   8 161.320 13.0048   1
  -6   1  -8 160.665 15.5211   1
  -7   1   8 -13.005 10.4985   1
  -7  -1  -8 -2.0926 6.51054   1
  -7  -1   8 -9.8341 7.46703   1
  -7   1  -8 -10.328 8.59138   1
  -8  -1  -8 73.0575 11.8943   1
  -8   1   8 73.1275 10.1924   1
  -8   1  -8 88.5958 9.52660   3
  -8   1  -8 59.8282 11.2968   1
  -9  -1  -8 1.07988 9.99031   1
  -9   1   8 6.43594 7.88361   1
  -9   1  -8 8.06690 6.95432   1
  -9  -1   8 14.5257 7.77403   1
   0   2  -8 290.504 24.8943   4
   0  -2  -8 315.599 17.4817   4
   0  -2   8 302.254 19.3219   5
   0   2   8 330.793 27.6166   1
   0   2   8 368.152 22.1413   5
   0  -2   8 290.399 26.4643   1
   0  -2  -8 343.370 18.3851   1
   0   2  -8 288.874 26.5928   1
   0   2  -8 308.342 20.1856   2
   0  -2  -8 327.649 22.2638   2
  -1  -2  -8 1511.28 92.3611   4
  -1   2   8 1533.19 90.3044   2
  -1   2   8 1616.28 128.022   1
  -1  -2  -8 1557.52 88.7672   1
   1  -2   8 1503.59 85.3093   4
  -1  -2  -8 1543.98 86.7988   5
   1  -2   8 1527.48 100.122   5
   1   2   8 1550.55 117.183   5
   1   2   8 1516.47 96.4418   1
  -1  -2   8 1504.35 79.1312   2
   1  -2  -8 1529.80 89.6669   1
  -1   2  -8 1619.77 101.674   5
   1   2   8 1566.14 99.0579   4
  -1  -2   8 1518.36 89.5248   1
  -1   2  -8 1535.68 93.8897   4
  -2   2   8 3114.01 172.250   1
   2  -2   8 2967.81 180.407   4
  -2  -2  -8 3193.14 213.994   5
  -2   2  -8 3010.81 196.164   5
   2   2   8 3129.68 192.072   1
  -2  -2   8 3082.87 191.515   2
  -2  -2   8 2992.76 187.559   1
  -3   2   8 542.278 28.3370   1
   3  -2   8 567.366 31.4935   1
   3  -2   8 517.537 33.2594   4
   3   2  -8 497.354 31.9000   1
   3   2   8 479.153 31.8017   4
  -3   2  -8 487.427 35.7752   5
   3   2   8 500.075 32.9052   1
  -3  -2   8 520.444 30.4638   1
   3  -2  -8 424.859 33.7589   1
   3   2   8 489.328 34.0225   1
  -3   2  -8 564.403 37.9252   1
   4  -2   8 379.161 24.2717   1
  -4   2   8 446.930 26.9680   1
   4   2  -8 416.892 38.4625   3
  -4  -2  -8 417.381 30.6799   1
  -4   2  -8 425.257 24.5051   1
   4   2   8 405.186 25.0866   1
  -4  -2   8 414.903 27.0825   1
  -5   2   8 454.905 25.9737   1
   5  -2   8 436.402 30.2538   1
  -5  -2  -8 446.798 26.8959   1
   5  -2  -8 514.988 30.8830   3
  -5  -2   8 446.737 29.3702   1
  -5   2  -8 478.082 26.9940   1
  -6   2   8 18.7257 10.4227   1
  -6  -2  -8 24.8304 9.24781   1
  -6  -2   8 3.28444 7.46344   1
  -6   2  -8 16.8721 7.95258   1
  -7   2   8 136.219 15.2429   1
  -7  -2  -8 154.603 16.2685   1
  -7   2  -8 166.263 14.8764   1
  -7  -2   8 156.323 13.2102   1
  -7   2  -8 159.568 12.6854   3
  -8  -2  -8 20.6831 10.5777   1
  -8   2   8 14.0164 10.8014   1
  -8  -2   8 13.3974 10.7760   1
  -8   2  -8 31.8010 9.93770   1
  -8   2  -8 29.0847 7.47559   3
  -9   2   8 11.3788 8.18973   1
  -9  -2  -8 7.11417 10.0770   1
  -9   2  -8 12.0709 8.92679   1
  -9  -2   8 19.8461 11.5440   1
   0   3  -8 1438.55 77.8961   4
   0  -3  -8 1421.58 77.5080   1
   0   3  -8 1459.47 74.9819   2
   0   3   8 1418.55 80.4613   1
   0   3   8 1477.21 105.427   5
   0  -3   8 1514.80 95.7096   1
   0  -3  -8 1401.90 93.8519   4
   0  -3   8 1467.71 84.9765   5
   1  -3   8 2272.71 132.120   4
   1  -3   8 2396.23 154.267   5
  -1   3   8 2481.49 143.006   2
  -1  -3  -8 2448.41 141.406   4
  -1   3   8 2431.03 191.775   1
  -1  -3  -8 2597.41 151.194   1
  -1  -3   8 2512.10 151.532   2
   1  -3  -8 2375.84 129.418   1
  -1   3  -8 2413.92 138.084   4
   1   3   8 2440.39 140.728   1
  -1   3  -8 2523.04 218.078   5
   2  -3   8 170.681 13.0849   1
  -2   3   8 166.532 11.2573   1
   2   3  -8 146.947 12.3892   1
   2  -3   8 174.018 14.0655   1
   2  -3   8 152.534 10.7752   4
  -2  -3  -8 183.247 10.4157   5
   2  -3  -8 142.509 14.5652   1
  -2   3  -8 160.299 11.8195   5
   2   3   8 194.163 12.1465   1
   2   3   8 160.341 11.2588   1
   2   3   8 179.964 12.6955   4
  -2  -3   8 183.543 10.5140   1
  -2  -3   8 182.273 13.4923   2
   3  -3   8 459.127 30.0195   4
  -3   3   8 490.121 25.7687   1
   3  -3   8 481.894 35.9255   1
   3   3  -8 477.708 39.1266   3
  -3   3  -8 418.731 28.2452   5
   3   3   8 448.398 27.9580   4
   3   3   8 431.405 24.5854   1
   3   3   8 454.349 42.1645   1
   3  -3  -8 433.869 27.0073   1
  -3  -3   8 464.759 28.0501   1
  -3   3  -8 521.403 31.6884   1
  -4   3   8 109.228 11.7909   1
  -4  -3  -8 139.126 11.3063   1
   4  -3   8 126.399 11.6425   4
   4  -3   8 137.446 9.54946   1
  -4   3  -8 133.502 9.54110   1
  -4  -3   8 129.862 11.5491   1
   5  -3   8 235.640 21.6737   1
  -5   3   8 275.987 18.5512   1
  -5  -3  -8 273.155 17.1861   1
  -5   3  -8 279.801 16.5349   1
  -5  -3   8 254.587 17.5892   1
  -6   3   8 55.7342 11.4106   1
  -6  -3  -8 56.3022 11.3476   1
  -6   3  -8 76.1881 9.33579   1
  -6   3  -8 84.9778 10.3613   3
  -7   3   8 56.3778 9.54928   1
  -7  -3  -8 85.4360 9.80479   1
  -7   3  -8 59.9826 9.59707   3
  -7   3  -8 71.0949 10.3181   1
  -7  -3   8 58.5585 13.1265   1
  -8  -3  -8 22.6115 10.6164   1
  -8   3   8 4.19400 7.41325   1
  -8   3  -8 3.52831 6.59273   1
  -8  -3   8 -5.1063 10.4697   1
  -8   3  -8 -4.0812 6.69835   3
  -9   3   8 5.67416 11.0890   1
  -9  -3  -8 9.37335 10.8704   1
  -9   3  -8 0.00000 8.98462   1
  -9  -3   8 16.6739 11.4107   1
   0   4   8 3218.14 215.622   1
   0  -4   8 3181.45 197.037   5
   0   4   8 3297.59 182.994   5
   0   4  -8 3195.75 220.405   2
   0  -4  -8 3252.27 194.845   1
   0   4  -8 3253.88 261.775   4
   0  -4  -8 3204.17 207.593   4
  -1  -4  -8 227.864 16.8408   2
   1   4  -8 188.569 18.7241   3
  -1   4   8 200.331 13.8673   1
   1   4  -8 220.792 17.9923   1
   1  -4   8 193.447 14.0990   4
  -1  -4  -8 206.067 16.7261   1
   1  -4   8 209.546 14.0557   5
  -1   4   8 210.594 12.2913   2
  -1  -4  -8 203.679 13.8240   4
  -1   4  -8 208.029 12.9137   5
  -1  -4   8 195.408 12.8565   2
  -1   4  -8 211.457 13.8770   4
   1  -4  -8 210.189 16.8635   1
  -1  -4   8 205.668 14.3570   1
   1   4   8 210.468 16.9447   1
  -2   4   8 267.754 20.2849   1
   2   4  -8 316.493 36.8377   3
  -2  -4  -8 306.060 17.7155   5
   2  -4   8 306.083 18.8266   4
   2   4  -8 287.333 19.4373   1
   2   4   8 273.994 16.7869   1
   2   4   8 287.428 19.2960   4
  -2   4  -8 293.348 19.9477   5
   2  -4  -8 257.920 19.2416   1
   2   4   8 300.728 20.5271   1
  -2  -4   8 264.934 17.1712   1
  -2  -4   8 285.550 22.6344   2
   3   4  -8 90.8854 8.85241   1
  -3   4   8 76.2501 11.3473   1
   3   4  -8 97.7283 8.53514   3
   3  -4   8 87.3463 7.25265   1
   3   4   8 92.8690 8.69913   4
   3   4   8 68.6647 6.98236   1
  -3   4  -8 94.8747 6.26736   1
  -3  -4   8 85.2752 7.43732   1
   3   4   8 81.7029 8.13785   1
  -3   4  -8 81.9482 9.62272   5
   4  -4   8 367.554 29.0253   1
  -4   4   8 327.947 22.9595   1
   4  -4   8 347.838 24.3266   4
  -4  -4  -8 346.489 21.1896   1
  -4  -4   8 359.640 21.5679   1
  -4   4  -8 373.079 20.8828   1
  -5  -4  -8 113.990 12.1294   1
   5  -4   8 118.537 8.69827   1
  -5   4   8 103.826 10.8775   1
  -5   4  -8 112.479 11.6449   1
  -5  -4   8 115.382 12.0436   1
  -5   4  -8 124.889 12.2046   3
  -6  -4  -8 829.316 43.2291   1
  -6   4   8 693.967 42.8203   1
  -6   4  -8 794.568 43.1362   1
   6  -4  -8 790.063 52.3311   3
  -6  -4   8 852.534 43.7825   1
  -6   4  -8 708.988 40.7101   3
  -7   4   8 12.8142 10.7617   1
  -7  -4  -8 13.2897 10.1697   1
  -7  -4   8 7.24409 7.39599   1
  -7   4  -8 17.3666 8.10890   3
  -7   4  -8 18.7831 8.04479   1
  -8   4   8 -7.0771 10.5633   1
  -8  -4  -8 -4.7135 7.16463   1
  -8   4  -8 -8.6988 7.03840   3
  -8  -4   8 -6.2822 10.4406   1
  -8   4  -8 13.4594 6.19820   1
  -9   4   8 52.8231 12.0978   1
  -9  -4  -8 23.2683 11.5238   1
  -9  -4   8 46.7077 9.65732   1
  -9   4  -8 28.5346 9.32068   1
   0   5  -8 2466.17 131.820   2
   0  -5  -8 2369.68 131.750   4
   0   5   8 2311.60 146.501   1
   0   5  -8 2459.08 119.992   3
   0  -5  -8 2393.68 137.198   1
   0  -5   8 2437.91 135.824   5
   1   5  -8 403.774 24.4168   1
  -1   5   8 401.909 27.1601   1
  -1  -5  -8 396.505 24.7967   1
  -1  -5  -8 411.167 24.5384   2
   1  -5   8 390.444 27.5047   4
   1  -5   8 430.780 26.9894   5
   1   5  -8 388.318 22.8713   3
  -1   5   8 419.345 27.7566   2
   1   5  -8 372.578 22.7009   2
  -1  -5   8 399.708 27.4118   5
  -1  -5   8 413.538 27.0259   1
   1  -5  -8 411.978 25.1821   1
   1   5   8 369.005 26.8416   1
  -1   5  -8 406.063 23.8799   4
  -1   5  -8 409.126 34.9590   5
  -1  -5   8 369.879 22.6465   2
  -1   5  -8 404.410 24.7090   3
   2   5  -8 145.780 10.0575   3
   2  -5   8 144.907 11.9653   4
  -2   5   8 140.089 11.3264   1
  -2  -5  -8 153.117 8.65412   5
   2   5  -8 127.661 10.5247   1
   2  -5  -8 109.939 10.0262   1
   2   5   8 122.688 9.52124   4
  -2   5  -8 140.182 9.87068   5
  -2  -5   8 138.373 10.5396   2
  -2  -5   8 130.974 9.14068   1
   2   5   8 128.189 9.80361   1
  -2   5  -8 137.444 12.3625   3
   2   5   8 122.594 9.77720   1
   3  -5   8 356.709 25.6131   4
   3   5  -8 326.032 19.3351   1
  -3   5   8 335.396 23.7474   1
   3  -5   8 375.017 28.7970   1
   3   5  -8 361.359 44.3940   3
   3   5   8 332.582 21.0854   4
   3   5   8 363.626 22.9218   1
  -3   5  -8 347.151 23.5103   3
  -3   5  -8 351.977 19.4555   1
  -3  -5   8 326.889 21.4643   1
   4  -5   8 189.658 13.8757   4
   4  -5   8 180.203 11.9685   1
  -4   5   8 148.621 14.4243   1
  -4   5  -8 185.419 10.8697   1
  -4   5  -8 193.997 14.5818   3
  -4  -5   8 145.607 12.9863   1
   4   5   8 195.723 13.8578   1
   5  -5   8 111.029 9.01855   1
  -5  -5  -8 98.3397 12.0597   1
  -5   5   8 114.480 10.7226   1
  -5   5  -8 85.8614 13.4405   3
  -5   5  -8 134.673 9.62244   1
  -5  -5   8 126.554 10.4422   1
  -6   5   8 30.0943 8.12396   1
  -6  -5  -8 15.8928 10.6474   1
   6  -5  -8 32.7396 3.99948   3
  -6   5  -8 22.4264 7.40612   1
  -6   5  -8 25.6896 9.21625   3
  -6  -5   8 39.1296 10.6468   1
  -7  -5  -8 28.7246 8.18630   1
  -7   5   8 44.0615 8.62331   1
  -7   5  -8 38.0919 8.25304   1
  -7   5  -8 38.1578 8.83542   3
  -7  -5   8 32.9351 10.7439   1
  -8   5   8 22.4839 11.0223   1
  -8  -5  -8 18.1448 10.8769   1
  -8   5  -8 35.0660 8.89385   1
  -8  -5   8 36.0236 11.2109   1
  -8   5  -8 24.0665 7.99805   3
  -9  -5  -8 5.93073 10.5723   1
  -9   5   8 -7.3989 10.3554   1
  -9  -5   8 -1.4696 7.09493   1
   0   6   8 15.0637 2.53832   5
   0  -6  -8 13.0445 3.32905   4
   0   6  -8 9.26432 3.13943   1
   0   6  -8 4.43511 6.12545   3
   0   6  -8 7.18272 7.31734   2
   0  -6   8 12.9285 7.59172   5
   0  -6  -8 11.0053 4.28164   1
   0   6   8 -1.1988 7.28603   1
   0   6  -8 8.17212 3.93412   4
   1   6  -8 1115.16 70.7605   2
  -1  -6  -8 965.273 71.3263   1
   1  -6   8 1080.35 64.7400   4
   1  -6   8 1056.08 59.6902   5
  -1  -6  -8 1061.43 60.7693   2
   1   6  -8 1121.27 113.553   3
  -1   6   8 1089.98 78.6814   1
  -1  -6   8 1049.86 78.9921   2
  -1   6  -8 1130.27 92.4654   5
  -1  -6   8 1130.29 63.2751   5
  -1  -6   8 1102.81 71.2663   1
   1  -6  -8 949.073 63.2035   1
  -1   6  -8 1125.37 115.954   2
   1   6   8 1074.26 61.2450   1
  -1   6  -8 1138.00 64.9530   3
  -1   6  -8 1059.48 59.8943   4
  -2  -6  -8 73.8250 4.59941   5
  -2   6   8 80.7786 9.27333   1
   2   6  -8 75.1167 7.85262   1
   2   6  -8 76.3300 7.74279   3
  -2  -6   8 73.5400 7.82229   2
  -2   6  -8 52.5034 3.26919   1
  -2   6  -8 56.0204 9.11783   5
  -2   6  -8 54.8894 3.49225   1
   2   6   8 59.7876 7.09007   1
   2   6   8 64.7971 8.75753   1
  -2   6  -8 51.5994 8.16891   3
   3  -6   8 108.513 10.9789   4
   3   6  -8 87.3564 10.5459   1
   3  -6   8 98.1641 7.08869   1
  -3   6   8 80.9146 10.3378   1
  -3   6  -8 84.9713 9.18967   3
  -3   6  -8 93.4600 5.94323   1
   3   6   8 97.0281 12.1722   1
   3   6   8 89.3169 7.82593   4
  -3  -6   8 95.9652 8.65689   1
  -4   6   8 3.90461 8.88102   1
   4  -6   8 8.14890 8.89365   4
   4  -6   8 10.0822 4.15694   1
  -4  -6   8 15.7239 5.71883   1
   4   6   8 8.64027 8.91744   1
  -4   6  -8 13.5864 4.05805   1
  -5   6   8 217.440 18.0142   1
  -5  -6  -8 252.284 15.6426   1
   5  -6   8 238.067 16.5260   4
   5  -6   8 217.245 15.4990   1
  -5   6  -8 229.993 16.7869   3
   5   6   8 188.103 15.2120   1
  -5  -6   8 187.474 14.7544   1
  -5   6  -8 259.286 14.9931   1
  -6   6   8 7.02378 9.79996   1
   6  -6   8 4.08430 5.59219   1
  -6  -6  -8 12.0135 7.39861   1
  -6   6  -8 -3.2235 6.72272   1
  -6   6  -8 4.61772 9.36981   3
  -6  -6   8 -2.2000 9.48504   1
  -7   6   8 56.4899 12.0904   1
  -7  -6   8 66.2410 9.23265   1
  -7   6  -8 80.2383 9.45974   1
  -7   6  -8 48.7104 9.81531   3
  -8  -6  -8 26.4118 11.4888   1
  -8   6   8 31.1088 11.0242   1
  -8   6  -8 12.5828 7.54028   3
  -8   6  -8 25.4482 8.25851   1
  -8  -6   8 12.7924 10.4085   1
  -9  -6  -8 -21.414 10.4104   1
  -9   6   8 2.44984 10.6480   1
  -9  -6   8 -3.5990 10.7423   1
   0  -7  -8 213.224 14.5795   1
   0   7  -8 214.415 27.3940   3
   0   7  -8 227.870 15.2163   2
   0   7  -8 226.762 14.3531   1
   0   7  -8 226.344 15.0792   4
   0   7   8 251.589 15.9592   1
   0   7  -8 229.280 18.9591   1
   0   7   8 226.173 15.2425   5
   0  -7  -8 236.185 14.7342   4
   0  -7   8 195.568 15.6432   5
   1  -7   8 401.713 22.9538   5
   1   7  -8 401.368 25.0251   2
   1  -7   8 417.933 24.0323   4
  -1  -7  -8 376.606 24.6957   1
   1   7  -8 367.651 24.2707   3
  -1   7   8 421.067 24.4510   1
   1   7  -8 369.508 23.6074   4
   1   7  -8 420.396 25.4128   1
  -1   7  -8 381.051 35.6800   5
  -1  -7   8 339.417 25.5803   2
  -1  -7   8 388.222 25.1809   5
  -1   7  -8 409.241 23.8711   1
   1   7   8 401.163 24.3924   1
  -1   7  -8 358.844 26.8495   4
  -1   7  -8 409.988 30.4628   1
  -1   7  -8 433.576 43.6897   2
  -1  -7   8 393.061 23.6834   1
  -1   7  -8 357.760 23.6033   3
  -2  -7  -8 506.646 31.1401   5
   2   7  -8 450.187 29.9505   1
   2  -7   8 487.723 28.7432   4
  -2   7   8 522.858 28.9578   1
   2   7  -8 470.033 36.9599   3
  -2  -7   8 496.557 32.8734   1
   2   7   8 493.556 36.0141   1
   2   7   8 473.841 27.0823   4
  -2   7  -8 538.054 38.6214   1
  -2   7  -8 487.388 26.9640   3
  -2   7  -8 520.677 36.5432   1
   3   7  -8 40.3367 6.14510   1
  -3   7   8 45.8763 9.09728   1
   3  -7   8 42.9496 3.91622   1
   3  -7   8 65.1910 8.98790   4
   3   7   8 31.1684 9.13607   1
   3   7   8 51.5304 5.42496   4
  -3  -7   8 54.8672 7.43539   1
  -3   7  -8 43.1242 8.10086   3
  -3   7  -8 52.8225 5.11749   1
  -4   7   8 284.689 19.0050   1
   4  -7   8 308.297 19.2792   4
   4  -7   8 277.868 23.6177   1
  -4  -7   8 322.951 21.3538   1
   4   7   8 316.387 19.9763   1
  -4   7  -8 295.216 20.5311   3
  -4   7  -8 332.981 23.9196   1
  -5   7   8 11.6247 6.76197   1
   5  -7   8 4.68431 3.55184   1
   5  -7   8 5.49220 7.12678   4
   5   7   8 -0.9437 10.1748   1
  -5   7  -8 3.15752 6.48310   1
  -5  -7   8 -4.5220 8.18149   1
  -5   7  -8 -3.6361 6.80759   3
   6  -7   8 304.751 20.4142   4
  -6  -7  -8 245.245 20.9336   1
  -6   7   8 270.706 17.6638   1
  -6   7  -8 218.778 17.8220   3
  -6   7  -8 249.528 18.7583   1
  -6  -7   8 277.019 18.9411   1
  -7  -7  -8 28.5711 11.5118   1
  -7   7   8 55.0939 11.5523   1
   7  -7   8 56.5865 9.58287   4
  -7  -7   8 40.8473 10.9363   1
  -7   7  -8 41.2316 7.52959   3
  -7   7  -8 29.4721 8.74810   1
  -8   7   8 45.7608 11.3849   1
  -8  -7  -8 13.4608 11.1375   1
  -8   7  -8 31.3945 8.32669   1
  -8  -7   8 21.9618 10.8511   1
  -8   7  -8 30.6935 8.95214   3
  -9   7   8 -2.6888 7.18233   1
  -9  -7  -8 -11.703 10.7994   1
  -9  -7   8 9.82767 11.0749   1
   0   8  -8 435.330 26.9384   1
   0   8  -8 391.421 33.6799   4
   0   8  -8 386.699 32.2844   2
   0  -8   8 438.161 26.2475   5
   0   8  -8 456.195 36.4557   1
   0   8   8 438.213 28.3689   1
   0   8  -8 424.554 50.0817   3
   0  -8  -8 435.336 23.8697   4
   1   8  -8 321.294 29.9763   3
   1   8  -8 310.450 20.6257   1
   1  -8   8 328.493 22.6446   5
   1   8  -8 320.377 19.3592   4
   1   8  -8 317.623 19.6530   2
  -1   8   8 322.452 19.7604   1
  -1   8  -8 353.609 24.4007   1
  -1   8  -8 372.561 27.9038   2
   1   8   8 325.624 19.0220   1
  -1  -8   8 340.928 22.5523   1
  -1  -8   8 382.441 19.9797   5
  -1   8  -8 300.464 22.9600   4
  -1   8  -8 320.329 20.4079   3
  -1   8  -8 341.404 21.4066   1
   2   8  -8 38.7788 6.46629   1
   2  -8   8 31.5040 7.81795   4
  -2   8   8 38.0198 8.83666   1
  -2   8  -8 44.1725 3.97584   1
  -2   8  -8 44.3573 10.2753   3
  -2   8  -8 42.1736 4.66953   1
   2   8   8 48.2551 9.30746   1
   3  -8   8 64.3874 6.30133   1
  -3  -8  -8 84.8473 5.55832   5
   3  -8   8 67.6413 9.30871   4
  -3   8   8 61.7226 10.3033   1
   3   8   8 77.0366 11.1639   1
  -3   8  -8 60.5408 11.8089   3
  -3  -8   8 90.2144 8.44337   1
   3   8   8 80.9074 7.08895   4
  -3   8  -8 75.5625 6.05732   1
   4  -8   8 60.9741 10.5444   4
   4  -8   8 71.1242 6.03310   1
  -4   8  -8 76.1467 9.59239   3
  -4  -8   8 101.453 9.90691   1
   4   8   8 88.0924 8.06964   4
   4   8   8 92.7318 12.7655   1
   5  -8   8 60.5928 8.87848   4
   5  -8   8 63.1473 6.54335   1
  -5   8   8 63.7015 9.07997   1
   5   8   8 73.4407 9.90199   1
  -5   8  -8 57.8593 7.65478   1
  -5  -8   8 74.8789 10.3012   1
  -5   8  -8 71.0441 11.6997   3
  -6   8   8 376.088 23.8061   1
   6  -8   8 395.850 24.6056   4
   6   8   8 412.134 25.3798   1
  -6   8  -8 395.320 24.1177   3
  -6   8  -8 403.602 25.3991   1
  -6  -8   8 393.833 27.3025   1
  -7  -8  -8 -5.8298 7.94237   1
   7  -8   8 -0.3215 10.5429   4
  -7   8   8 -3.0979 10.3405   1
  -7   8  -8 15.0550 9.37899   3
  -7   8  -8 1.90134 6.75563   1
  -7  -8   8 -4.5113 6.74740   1
   7   8   8 -4.6314 8.05359   1
  -8  -8  -8 5.49559 7.57652   1
  -8   8   8 -1.1892 10.0503   1
  -8  -8   8 5.98786 7.21214   1
   8   8   8 2.13607 8.02511   1
  -9  -8  -8 20.0455 11.3831   1
  -9   8   8 23.9748 11.0140   1
  -9  -8   8 18.5249 11.9229   1
   0   9  -8 1430.38 89.9074   4
   0   9  -8 1435.54 83.5836   3
   0   9   8 1494.38 91.0097   1
   0  -9   8 1545.26 86.2714   5
   0   9  -8 1576.86 92.8759   2
   1   9  -8 206.461 22.2118   1
   1  -9   8 223.635 15.3876   5
  -1   9   8 216.594 14.3898   1
   1   9  -8 221.956 15.9969   2
   1   9  -8 196.677 18.0668   4
   1   9  -8 212.604 14.3075   3
   1   9  -8 239.531 13.4996   1
  -1   9  -8 248.744 18.4985   1
  -1   9  -8 224.343 17.0555   3
  -1   9  -8 239.985 15.6708   1
   1   9   8 238.505 16.2239   1
  -1  -9   8 217.167 16.8729   5
  -1   9  -8 212.843 18.7106   2
   2  -9   8 928.719 70.9822   4
  -2   9   8 940.140 49.5879   1
  -2  -9   8 883.649 54.4258   5
  -2   9  -8 869.452 50.2157   3
  -2  -9   8 871.433 52.4389   1
   2   9   8 866.880 51.8238   1
  -2   9  -8 878.184 74.3079   1
  -3  -9  -8 261.295 14.8374   5
  -3   9   8 251.508 17.3637   1
   3  -9   8 253.625 20.0202   1
   3   9   8 249.323 17.2368   4
  -3  -9   8 264.670 17.8490   1
   3   9   8 261.037 23.9475   1
  -3   9  -8 265.204 19.8349   1
  -3   9  -8 249.553 18.6593   3
   4  -9   8 1.28865 3.37473   1
  -4   9   8 -0.5232 6.38564   1
   4  -9   8 -12.264 8.74703   4
  -4   9  -8 10.8986 7.46248   3
  -4   9  -8 6.81826 4.86605   1
   4   9   8 1.91158 5.58872   4
   4   9   8 25.0620 10.5622   1
   5  -9   8 97.7250 10.5189   4
   5  -9   8 105.780 8.00542   1
  -5   9   8 109.750 11.1124   1
  -5   9  -8 107.603 9.63937   1
  -5  -9   8 104.602 9.99080   1
  -5   9  -8 132.887 14.2412   3
   5   9   8 134.816 14.5247   1
  -6   9   8 19.4070 10.3010   1
   6  -9   8 16.4680 7.66727   4
  -6   9  -8 4.70716 10.2730   3
  -6  -9   8 29.1499 9.76975   1
  -6   9  -8 19.6640 6.28039   1
   6   9   8 7.29829 11.4512   1
   7  -9   8 131.368 14.7264   4
  -7   9   8 131.253 12.4664   1
  -7  -9   8 146.264 13.9273   1
   7   9   8 152.099 16.1984   1
  -7   9  -8 117.469 12.0370   1
  -7   9  -8 101.429 12.9993   3
  -8   9   8 88.5363 10.9752   1
  -8  -9  -8 64.4690 10.6379   1
   8  -9   8 71.8673 12.8883   4
  -8  -9   8 78.9710 10.1645   1
   0  10   8 88.9462 10.8643   1
   0  10  -8 61.6000 9.99583   2
   0  10  -8 80.7938 7.40962   1
   0  10  -8 73.6038 7.35177   1
   0 -10   8 94.4062 10.1797   5
   1  10  -8 285.672 16.2118   1
  -1  10   8 254.152 13.2580   2
  -1  10   8 250.971 19.0362   1
   1  10  -8 235.765 17.7558   1
  -1  10  -8 287.966 16.3292   1
  -1  10  -8 265.911 20.0955   2
  -1  10  -8 238.504 16.5518   3
  -1 -10   8 234.556 18.3667   5
  -1  10  -8 264.854 17.7770   1
   1  10   8 246.514 18.1648   1
  -2  10   8 83.5194 11.1863   1
   2 -10   8 75.9518 9.43290   4
   2  10   8 93.1944 11.8197   1
  -2 -10   8 86.3061 8.07677   1
  -2  10  -8 81.1023 6.85834   1
  -2  10  -8 98.2592 12.9806   3
  -2  10  -8 87.9610 7.72693   1
  -2 -10   8 90.6086 8.98049   5
   3 -10   8 12.6002 3.10846   1
   3 -10   8 -0.2259 8.07275   4
  -3 -10  -8 6.55736 0.97058   5
  -3  10   8 20.2990 9.61407   1
  -3  10  -8 -4.9003 11.0644   3
  -3 -10   8 20.0858 6.97275   1
   3  10   8 13.1681 3.75568   4
   3  10   8 0.14165 10.7275   1
  -3  10  -8 8.45514 4.01042   1
  -4  10   8 26.1409 10.1240   1
   4 -10   8 10.7342 8.46481   4
   4 -10   8 13.4462 3.73495   1
  -4  10  -8 22.6543 5.23101   1
   4  10   8 13.5105 5.11169   4
  -4 -10   8 9.94070 5.42232   1
  -4  10  -8 23.0918 11.2646   3
  -5  10   8 53.1220 11.3483   1
  -5 -10   8 60.4436 9.84894   1
  -5  10  -8 53.4216 6.56158   1
   5  10   8 53.1502 13.0385   1
  -6  10   8 75.8703 12.0792   1
   6 -10   8 61.8589 9.06703   4
  -6  10  -8 61.8529 8.69234   1
  -6  10  -8 54.9207 12.0268   3
  -6 -10   8 63.4858 8.63216   1
   6  10   8 55.3930 14.2352   1
  -7  10   8 0.39913 10.2061   1
   7 -10   8 -5.3979 7.06743   4
  -7 -10   8 18.3879 9.68825   1
   7  10   8 27.5687 12.7315   1
   8 -10   8 11.7164 8.20228   4
  -8  10   8 23.5482 11.1143   1
  -8 -10   8 2.58482 7.05322   1
   8  10   8 17.9830 13.0674   1
   0  11   8 1117.75 73.8927   1
   0  11  -8 1118.42 69.8425   2
   0 -11   8 1075.98 61.3616   5
   0  11  -8 1130.51 69.4339   1
   1  11  -8 367.892 29.5888   1
  -1  11   8 351.050 25.1412   5
  -1  11   8 367.965 24.2514   1
   1  11  -8 348.300 24.6451   2
   1  11  -8 339.071 21.9662   1
  -1  11  -8 380.694 23.4120   2
  -1  11  -8 344.865 28.8500   1
   1  11   8 357.010 23.6630   1
  -1 -11   8 348.310 21.5472   5
  -1  11  -8 375.274 24.6948   1
  -2  11   8 141.818 13.9635   1
   2  11  -8 155.375 12.9471   1
   2 -11   8 130.118 11.5815   4
  -2  11  -8 153.917 10.1203   1
  -2  11  -8 175.177 15.5873   1
  -2 -11   8 143.600 11.5607   5
   2  11   8 139.169 14.5266   1
  -3  11   8 51.6911 11.0430   1
  -3 -11  -8 55.6796 3.99744   2
   3 -11   8 37.7002 9.03824   4
   3 -11   8 50.9812 6.02774   1
  -3  11  -8 71.3158 13.0666   3
  -3 -11   8 54.9015 8.24015   1
  -3  11  -8 55.9811 5.92716   1
   3  11   8 55.6577 11.9727   1
  -4  11   8 53.3122 11.1048   1
   4 -11   8 78.9507 10.3293   4
  -4  11  -8 67.9836 7.40247   1
   4  11   8 70.5233 6.49234   4
  -4  11  -8 51.5984 10.1302   3
   4  11   8 71.3216 10.2334   1
  -4 -11   8 73.9632 9.69906   1
   5 -11   8 16.2583 6.85144   4
  -5  11   8 18.8302 7.95581   1
   5  11   8 17.3335 11.7926   1
  -5  11  -8 22.1158 6.36495   1
   5  11   8 20.1329 5.92902   4
  -6  11   8 23.2777 10.3501   1
   6 -11   8 38.1407 8.12199   4
   6  11   8 28.2566 12.9301   1
  -6 -11   8 31.3969 7.37790   1
  -7  11   8 5.07747 7.04410   1
   7 -11   8 15.2512 7.47891   4
  -7 -11   8 6.74343 6.92511   1
   7  11   8 -1.9621 12.9706   1
   8 -11   8 4.92818 7.58900   4
  -8  11   8 2.60124 10.3287   1
   8  11   8 -10.847 12.6493   1
  -8 -11   8 1.08981 9.74037   1
   0  12  -8 15.6124 6.09074   1
   0  12  -8 6.50767 5.90587   1
   0  12   8 20.5706 10.1477   1
   0  12  -8 25.9278 9.29444   2
   0 -12   8 12.6798 6.18424   5
  -1  12   8 424.930 25.2745   1
  -1  12   8 371.762 23.6057   5
   1  12  -8 414.412 27.2701   1
  -1  12  -8 413.909 31.2109   2
  -1  12  -8 354.918 24.4770   1
   1  12   8 405.101 25.8472   1
  -1  12  -8 430.834 25.6044   1
  -1 -12   8 431.622 28.2098   5
  -2  12   8 41.2539 10.3937   1
   2  12  -8 19.2905 8.11182   1
  -2  12  -8 23.0959 4.26413   1
  -2 -12   8 38.2965 9.35994   5
  -2  12  -8 22.5885 9.83104   2
  -2  12  -8 25.0626 4.78309   1
   3 -12   8 7.90587 3.99910   1
  -3  12   8 7.58104 6.93454   1
   3 -12   8 18.0024 8.26652   4
  -3  12  -8 12.9422 4.67921   1
   3  12   8 10.2024 7.98835   1
  -3 -12   8 -5.7539 9.21511   5
  -3 -12   8 7.86807 7.04761   1
  -4  12   8 3.26380 9.47844   1
   4 -12   8 3.17619 5.85094   4
  -4 -12   8 -2.9415 6.96716   1
   4  12   8 -0.8998 3.67109   4
  -4  12  -8 13.5816 5.35331   1
   4  12   8 20.6922 8.72141   1
  -5  12   8 78.1377 10.0597   1
  -5  12  -8 72.4735 8.92944   1
   5  12   8 111.862 12.4098   1
  -5 -12   8 112.917 11.7255   1
  -6  12   8 53.3437 11.6192   1
   6 -12   8 44.6392 10.8643   4
   6  12   8 51.3933 11.0388   1
  -6 -12   8 46.6092 10.1320   1
  -7  12   8 13.5876 7.17259   1
   7 -12   8 1.83920 7.19656   4
   7  12   8 11.3897 13.3769   1
  -7 -12   8 12.8130 9.41091   1
   0  13  -8 47.2828 7.46054   1
   0  13   8 54.7839 11.1625   1
   0  13  -8 61.9502 7.53183   1
   0  13  -8 34.6813 9.52138   2
   0 -13   8 58.0629 9.73406   5
   1  13  -8 43.0817 8.31455   1
  -1  13   8 33.9723 10.3529   1
  -1  13  -8 39.4434 7.74007   2
   1  13   8 47.6149 11.7997   1
  -1  13  -8 33.0249 6.29896   1
  -1 -13   8 55.5341 9.31830   5
  -1  13  -8 37.1576 5.85066   1
   2  13  -8 31.9339 9.91929   1
  -2  13   8 12.9624 9.88062   1
  -2  13   8 25.1501 4.10447   5
   2  13   8 18.3822 8.44270   1
  -2 -13   8 27.6495 9.10947   5
  -2  13  -8 22.6281 5.48840   1
  -2  13  -8 29.1979 9.95134   2
   3 -13   8 98.0133 10.7147   4
   3  13  -8 102.664 12.3417   1
  -3  13   8 109.415 12.7199   1
  -3  13  -8 106.124 11.6576   1
   3  13   8 88.0720 11.5495   1
  -3 -13   8 99.5394 12.5278   5
   4 -13   8 218.458 19.1315   4
  -4  13   8 225.488 18.7684   1
   4  13   8 207.007 17.2456   1
  -4  13  -8 221.489 16.3971   1
  -4 -13   8 225.286 18.1964   1
   5 -13   8 0.86503 8.73143   4
  -5  13   8 4.77587 7.27335   1
   5  13   8 23.4473 9.50582   1
  -5 -13   8 16.8203 8.69645   1
   6 -13   8 36.8448 10.2008   4
  -6  13   8 39.3613 11.0608   1
   6  13   8 24.0254 10.3181   1
  -6 -13   8 21.4213 7.15105   1
   7 -13   8 19.4465 10.5224   4
  -7  13   8 14.3060 7.98166   1
  -7 -13   8 22.0106 7.41822   1
   7  13   8 26.9681 10.4973   1
   0  14   8 7.10399 10.2646   1
   0  14  -8 1.58186 6.47961   1
   0  14  -8 -3.6729 6.13940   2
   0  14  -8 -3.1753 5.49632   1
   0 -14   8 1.00660 8.74572   5
  -1  14   8 -2.0828 9.82793   1
   1  14  -8 2.30241 6.14748   1
   1  14   8 9.21748 7.41482   1
  -1  14  -8 0.46939 5.26706   1
  -1  14  -8 0.56612 6.26163   2
  -1 -14   8 2.32981 8.15504   5
   2  14  -8 26.7274 8.74149   1
   2  14   8 47.7793 12.1602   1
   2 -14  -8 25.2189 2.63872   4
  -2 -14   8 21.7641 9.12497   5
  -2  14  -8 42.5077 7.85874   2
   3  14  -8 -0.8060 9.12928   1
   3 -14   8 4.79203 7.20840   4
  -3  14   8 15.0379 10.1071   1
   3  14   8 -5.0044 11.7568   1
  -3  14  -8 13.6445 5.28630   1
  -3 -14   8 14.3120 6.47281   5
   4 -14   8 29.7084 6.91985   4
  -4  14   8 50.1664 8.60778   1
   4  14  -8 51.8874 10.9994   1
   4  14   8 17.2339 9.24298   1
  -4 -14   8 33.6533 10.2384   5
   5 -14   8 11.1410 9.27480   4
  -5  14   8 18.3848 9.97536   1
  -5 -14   8 12.1467 6.08516   1
   5  14   8 -7.8520 13.2350   1
   6 -14   8 76.7252 11.8915   4
  -6  14   8 101.030 13.2816   1
  -6 -14   8 102.630 12.1880   1
   6  14   8 87.0320 15.8046   1
  -7  14   8 -2.5247 6.80460   1
   7 -14   8 6.66519 9.75689   4
  -7 -14   8 -3.3319 6.04682   1
   7  14   8 1.43371 9.78267   1
   0  15   8 64.5149 12.1982   1
   0  15  -8 93.3757 9.21071   1
   0  15  -8 68.0499 10.6694   2
  -1  15   8 19.9179 10.8487   1
   1  15  -8 21.2836 7.49812   1
  -1 -15   8 29.1028 8.90209   5
  -1  15  -8 18.6463 6.12365   1
   1  15   8 23.6319 11.8028   1
  -1  15  -8 16.7963 6.70454   2
  -2  15   8 46.0763 10.7791   1
   2  15  -8 45.8423 9.41655   1
  -2 -15   8 39.9303 9.44564   5
   2  15   8 29.2904 9.14529   1
  -2  15  -8 60.1731 10.7669   2
  -2  15  -8 47.2588 6.54732   1
   3  15  -8 20.7820 7.13991   1
  -3  15   8 16.7193 7.59184   1
   3 -15   8 1.53884 5.19166   4
   3  15   8 8.69720 12.1495   1
  -3  15  -8 9.72193 10.2473   2
  -3 -15   8 5.95240 9.38642   5
   4  15  -8 56.5059 11.8603   1
   4 -15   8 49.2748 9.82347   4
  -4  15   8 64.9962 12.0668   1
   4  15   8 71.2092 11.2238   1
  -4 -15   8 69.9538 10.9931   5
   5 -15   8 46.6247 9.93472   4
   5  15  -8 52.5018 12.4172   1
  -5 -15   8 48.3219 11.1830   5
   5  15   8 60.8702 14.8074   1
   6 -15   8 28.4948 9.56753   4
   6  15  -8 14.7421 8.77980   1
  -6  15   8 28.1115 10.5948   1
   6  15   8 27.4000 13.6406   1
  -6 -15   8 23.3805 6.97138   1
   0  16  -8 2.05871 5.71928   1
   0  16  -8 8.12486 8.48603   2
   0  16   8 1.75386 10.3746   1
  -1  16   8 179.509 16.5700   1
   1  16  -8 174.713 16.7001   1
  -1 -16   8 213.108 18.3242   5
  -1  16  -8 143.935 13.2566   2
   1  16   8 215.683 20.8722   1
  -1  16  -8 185.714 13.5013   1
   2  16  -8 -18.196 9.73289   1
  -2  16   8 10.4574 9.83058   1
  -2  16  -8 -9.7140 9.45048   2
  -2 -16   8 -8.2770 7.82782   5
   2  16   8 15.8939 11.8298   1
   3  16  -8 -3.4834 9.15905   1
  -3  16   8 7.82181 7.17210   1
  -3 -16   8 16.7060 8.74082   5
   3  16   8 15.2266 12.2378   1
  -3  16  -8 17.0887 7.17008   2
   4  16  -8 21.1676 10.6784   1
   4 -16   8 29.3926 8.35309   4
  -4  16   8 8.96239 10.1864   1
   4  16   8 17.3407 9.82687   1
  -4 -16   8 6.99116 9.00583   5
   5 -16   8 41.7200 9.48793   4
  -5  16   8 26.4868 10.4845   1
   5  16  -8 27.5518 12.1269   1
  -5 -16   8 35.8453 9.94316   5
   5  16   8 3.44753 14.6721   1
  -6  16   8 19.1568 10.6204   1
   6 -16   8 14.1299 8.75365   4
   6  16  -8 31.8721 12.0723   1
   6  16   8 18.5918 14.2556   1
  -6 -16   8 30.3245 9.64254   5
   0  17  -8 10.8364 6.09088   1
   0  17   8 -7.8870 10.6328   1
   1  17  -8 27.6920 7.56229   1
  -1  17   8 29.8687 8.52976   1
  -1  17  -8 23.5800 9.76571   2
   1  17   8 25.8665 11.9496   1
  -1 -17   8 15.8450 8.59026   5
  -2  17   8 69.4226 9.97501   1
   2  17  -8 91.7908 11.8138   1
  -2 -17   8 70.3951 10.6191   5
  -2  17  -8 83.8683 9.90834   2
   2  17   8 65.8642 14.1507   1
   3  17  -8 8.10735 9.67545   1
  -3  17   8 37.8099 11.0988   1
   3  17   8 6.85721 13.0075   1
  -3  17  -8 19.0751 10.6143   2
  -3 -17   8 31.4069 8.89161   5
  -4  17   8 -0.6008 10.1181   1
   4 -17   8 8.37270 7.50177   4
   4  17  -8 4.52961 10.2917   1
  -4 -17   8 10.8312 6.10509   5
  -4  17  -8 26.2751 10.9673   2
   4  17   8 -2.6798 12.9574   1
   5  17  -8 8.03841 11.1838   1
  -5  17   8 4.86613 10.1584   1
   5 -17   8 6.31329 8.32816   4
  -5 -17   8 -0.4744 8.16790   5
   5  17   8 26.2051 13.6330   1
   0  18   8 16.1605 10.4427   1
   1  18  -8 14.9381 7.81487   1
  -1  18   8 7.95681 11.2925   1
   1  18   8 17.9763 12.2837   1
  -1  18  -8 12.1377 9.24099   2
   2  18  -8 -4.3718 8.31411   1
  -2  18   8 1.11065 10.5721   1
   2  18   8 31.5742 12.5786   1
  -2  18  -8 14.8613 9.72684   2
  -2 -18   8 13.0761 8.31403   5
   3  18  -8 6.71774 9.29633   1
  -3  18   8 17.2083 10.3879   1
   3  18   8 -1.2764 9.30457   1
  -3 -18   8 10.8892 7.91550   5
  -3  18  -8 19.0631 7.40577   2
  -4  18   8 -4.7647 10.0020   1
   4  18  -8 4.83909 7.18736   1
  -4  18  -8 10.9401 10.2587   2
  -4 -18   8 14.2128 8.25968   5
   4  18   8 -23.141 12.7230   1
   0  19   8 41.3399 12.0408   1
  -1  19   8 10.4200 11.6437   1
   1  19   8 -1.0014 11.9498   1
  -1  19  -8 12.7984 9.23645   2
  -2  19   8 22.5624 11.5809   1
  -2  19  -8 40.2136 10.1060   2
   2  19   8 39.9524 14.2186   1
  -2 -19   8 56.2089 9.63341   5
   3  19  -8 -8.5734 9.66545   1
  -3  19   8 -4.6773 7.16506   1
   3  19   8 -2.2964 12.6162   1
  -3  19  -8 4.31651 9.12121   2
   0  20   8 -11.632 11.3901   1
  -1  20   8 41.2759 11.7203   1
   1  20   8 20.6406 12.5611   1
  -1  20  -8 23.3096 9.22814   2
  -2  20   8 6.79682 7.41540   1
   2  20   8 15.7618 9.36958   1
   0   0   9 4.75748 5.58966   5
   0   0  -9 -1.0511 4.72847   1
   0   0  -9 7.01109 5.61486   4
   0   0  -9 -3.6346 6.37706   2
   0   0   9 4.21639 4.52998   1
  -1   0  -9 936.000 52.0595   4
  -1   0  -9 964.785 53.6200   5
   1   0  -9 1032.74 57.5182   1
   1   0   9 927.635 51.2156   4
   1   0   9 927.711 74.3264   1
  -1   0   9 902.198 52.1618   2
  -1   0   9 983.754 94.4090   1
  -1   0  -9 967.622 54.5339   1
   1   0   9 1051.57 55.0804   5
   2   0  -9 -3.0055 5.85966   1
   2   0   9 -10.672 6.52255   4
  -2   0   9 15.0590 6.66756   1
  -2   0   9 1.02953 4.01218   2
   2   0   9 4.46436 3.84247   1
  -2   0  -9 -4.6881 5.66110   5
  -3   0   9 414.998 28.8726   1
   3   0   9 419.409 31.5631   4
  -3   0  -9 427.513 33.8838   5
   3   0   9 409.221 32.3667   1
   3   0   9 419.117 31.5893   1
   3   0  -9 426.473 28.1742   1
   4   0   9 447.384 31.0311   1
   4   0   9 468.027 31.1378   4
  -4   0   9 468.980 27.7850   1
  -4   0  -9 508.489 27.1410   1
  -5   0  -9 1121.88 66.8985   1
  -5   0   9 1057.82 58.1778   1
   5   0   9 957.790 60.4288   1
  -6   0   9 1171.40 66.0634   1
  -6   0  -9 1104.75 64.5462   1
  -7   0   9 71.4542 9.86402   1
  -7   0  -9 76.3234 9.06454   1
  -8   0  -9 128.256 11.8703   1
  -8   0   9 137.463 13.0425   1
  -9   0  -9 20.7567 7.28070   1
  -9   0   9 18.1073 8.29997   1
   1  -1   9 805.722 47.8350   5
  -1   1   9 794.593 50.6648   2
  -1  -1  -9 822.590 48.1726   1
   1   1  -9 793.128 86.0295   1
  -1  -1  -9 726.509 44.2732   4
  -1  -1  -9 776.818 57.5313   2
  -1   1   9 762.774 54.3192   1
   1  -1   9 828.909 46.6634   4
  -1  -1  -9 806.493 43.6190   5
   1  -1   9 773.709 67.6773   1
   1   1   9 782.020 43.6553   4
  -1   1  -9 831.036 52.6161   1
  -1  -1   9 821.594 49.8131   2
   1  -1  -9 806.641 50.6304   1
   1   1   9 744.955 70.1212   1
  -1  -1   9 810.628 44.5421   1
  -1   1  -9 770.507 46.3812   5
  -1   1  -9 802.805 41.8008   4
   1   1   9 737.269 41.7454   5
  -2  -1  -9 146.177 10.1985   5
   2  -1   9 157.626 9.57456   1
  -2   1   9 135.732 11.2174   1
   2   1  -9 148.169 10.5892   1
   2  -1   9 154.151 12.6238   1
   2  -1   9 162.848 12.6101   4
  -2  -1   9 138.950 11.6117   1
   2   1   9 147.583 10.9464   1
   2   1   9 151.985 9.58219   1
   2  -1  -9 152.424 12.4449   1
   2   1   9 172.400 15.3819   4
  -2  -1   9 166.950 14.0776   2
  -2   1  -9 152.501 10.9006   5
   3  -1   9 370.965 24.4057   1
  -3  -1  -9 341.458 22.1985   5
   3  -1   9 342.901 20.1380   4
  -3   1   9 338.911 20.6960   1
   3   1  -9 360.726 23.0082   1
   3   1   9 388.074 25.7093   1
   3   1   9 339.435 20.8212   4
   3   1   9 350.773 24.0896   1
  -3   1  -9 338.254 25.9767   5
   3  -1  -9 307.739 21.6131   1
  -3  -1   9 386.652 25.1429   1
   4  -1   9 47.8160 5.28911   1
  -4   1   9 34.5351 6.90086   1
  -4  -1  -9 41.1181 6.94042   1
  -4  -1   9 33.1235 8.87964   1
   4   1   9 35.5535 5.88365   1
   4   1   9 41.0843 8.36786   4
  -4   1  -9 45.5904 6.52516   1
  -5   1   9 25.5887 7.48525   1
   5  -1   9 26.5219 5.43349   1
  -5  -1  -9 34.4806 8.57984   1
  -5   1  -9 43.0496 7.46902   1
  -5  -1   9 24.4680 7.39245   1
  -6  -1  -9 133.553 12.3848   1
  -6   1   9 115.902 11.8704   1
  -6  -1   9 115.772 11.5988   1
  -6   1  -9 131.312 10.2429   1
  -7   1   9 42.3623 8.61571   1
  -7  -1  -9 52.8275 10.2314   1
  -7   1  -9 32.5576 10.4283   1
  -8   1   9 -3.2955 10.4160   1
  -8  -1  -9 1.67215 9.40606   1
  -8   1  -9 26.9694 7.60562   3
  -8  -1   9 0.73641 10.6980   1
  -8   1  -9 11.6428 6.36234   1
  -9   1   9 23.5541 11.3950   1
  -9  -1  -9 15.2375 7.44357   1
  -9  -1   9 31.0435 11.5977   1
  -9   1  -9 6.38128 6.80017   1
   0   2  -9 3035.65 172.801   2
   0  -2  -9 2903.13 198.726   1
   0  -2  -9 2868.69 159.100   4
   0   2  -9 2905.99 180.175   4
   0   2   9 2982.04 176.468   5
   0  -2   9 2990.90 168.261   5
  -1  -2  -9 2661.58 159.373   4
  -1   2   9 2764.20 152.981   2
  -1  -2  -9 2736.26 156.623   1
   1  -2   9 2768.75 184.908   4
   1  -2   9 2639.89 160.537   5
  -1  -2  -9 2751.63 161.031   2
  -1   2  -9 2814.65 208.304   5
  -1   2  -9 2629.75 156.517   4
  -1  -2   9 2724.07 190.614   2
   1   2   9 2699.79 147.424   5
   2  -2   9 490.285 29.6545   1
   2  -2   9 503.363 41.4503   1
   2   2  -9 487.471 43.7937   1
  -2   2   9 513.488 28.7615   1
   2  -2   9 461.852 28.0969   4
  -2  -2  -9 523.081 27.1620   5
   2   2   9 470.083 31.3006   4
   2   2   9 510.993 30.0186   1
   2   2   9 511.342 30.6877   1
  -2  -2   9 537.696 31.8652   1
   2  -2  -9 485.844 36.0271   1
  -2  -2   9 477.650 33.0275   2
  -2   2  -9 492.673 32.4413   5
  -3  -2  -9 226.418 14.1075   5
   3  -2   9 212.734 15.8548   4
   3   2  -9 194.589 14.8207   1
   3  -2   9 211.201 13.9485   1
  -3   2   9 221.675 13.5199   1
   3  -2  -9 209.736 14.8326   1
  -3  -2   9 220.858 13.1918   1
  -3   2  -9 216.576 21.4512   5
  -3   2  -9 222.737 18.9712   1
   3   2   9 219.582 13.5252   1
   3   2   9 196.330 16.0894   1
   3   2   9 211.631 13.5120   4
  -4   2   9 356.257 22.7182   1
   4   2  -9 392.631 31.2449   3
   4  -2   9 362.546 23.1351   1
  -4  -2  -9 358.066 21.0159   1
   4  -2   9 413.301 28.3805   4
  -4   2  -9 372.953 21.7114   1
   4   2   9 361.523 20.4082   1
  -4  -2   9 367.607 23.5295   1
   4   2   9 348.069 24.5285   4
  -5   2   9 617.479 35.0839   1
  -5  -2  -9 632.951 35.1464   1
   5  -2   9 549.714 35.9747   1
  -5   2  -9 642.085 37.8804   1
  -5  -2   9 632.892 39.5998   1
  -6   2   9 466.121 30.3407   1
  -6  -2  -9 473.041 26.4441   1
  -6   2  -9 477.220 29.5664   1
  -6  -2   9 443.587 27.0923   1
  -7   2   9 107.160 13.1647   1
  -7  -2  -9 90.9770 13.7988   1
  -7   2  -9 111.479 10.0262   1
  -8  -2  -9 83.3848 12.0837   1
  -8   2   9 71.6436 12.7515   1
  -8   2  -9 58.8732 10.5781   1
  -8  -2   9 64.1895 12.3471   1
  -8   2  -9 75.1026 9.54806   3
  -9  -2  -9 13.2399 7.41398   1
  -9   2   9 25.3933 8.57271   1
  -9  -2   9 23.0323 9.02545   1
  -9   2  -9 17.5990 9.12129   1
   0  -3   9 5570.99 333.483   5
   0  -3  -9 5445.42 297.179   4
   0   3  -9 5687.23 331.977   2
   1  -3   9 299.069 20.6217   5
  -1  -3  -9 297.832 17.6119   4
   1   3  -9 282.924 21.5462   1
  -1  -3  -9 309.485 18.8983   1
  -1  -3  -9 325.997 18.8902   2
   1  -3   9 298.937 19.3309   4
  -1   3   9 303.483 21.7785   2
  -1   3   9 295.856 20.8951   1
  -1   3  -9 302.429 20.6288   5
   1  -3  -9 289.860 21.3265   1
   1   3   9 308.757 17.0672   1
   1   3   9 309.016 16.8245   5
  -1   3  -9 290.910 20.2757   4
  -1  -3   9 292.738 21.3568   2
  -1   3  -9 300.359 31.5955   2
  -1  -3   9 296.528 16.3045   1
  -2  -3  -9 270.406 16.1640   5
   2  -3   9 253.544 18.6156   1
   2  -3   9 250.470 18.5725   1
  -2   3   9 258.532 16.2894   1
   2   3  -9 231.364 15.4788   1
   2  -3   9 262.367 15.9456   4
  -2   3  -9 272.676 16.4004   5
  -2  -3   9 242.218 20.6284   2
   2  -3  -9 233.698 18.4318   1
  -2  -3   9 246.794 15.3087   1
   2   3   9 236.667 14.6670   1
   2   3   9 236.824 16.0975   1
   2   3   9 242.514 13.9555   4
  -3  -3  -9 62.7327 6.75632   5
   3   3  -9 71.3429 8.05214   1
  -3   3   9 74.5147 9.47510   1
   3  -3   9 74.9577 6.50099   1
   3   3  -9 64.8301 6.96766   3
   3   3   9 64.4753 8.89475   1
   3   3   9 80.6396 9.47166   4
  -3   3  -9 71.5267 5.68092   1
  -3  -3   9 65.6327 8.33309   1
  -3   3  -9 76.7104 8.62355   5
   3   3   9 72.3158 7.06695   1
   4  -3   9 25.9955 4.45143   1
  -4  -3  -9 42.0006 6.32239   1
   4  -3   9 30.8329 8.94185   4
   4   3  -9 28.5557 3.87752   3
  -4   3   9 38.2649 7.02017   1
   4   3   9 32.8145 6.31873   1
  -4  -3   9 45.7630 8.65259   1
   4   3   9 35.1522 5.96015   1
  -4   3  -9 42.5857 6.06095   1
   4   3   9 29.2500 5.79624   4
   5  -3   9 260.188 24.9908   4
  -5   3   9 302.477 19.1610   1
   5  -3   9 255.754 15.8326   1
  -5  -3  -9 291.744 22.6651   1
  -5   3  -9 253.384 20.0333   1
  -5  -3   9 309.730 21.3948   1
  -6   3   9 128.287 12.6791   1
  -6   3  -9 138.933 11.7895   3
  -6  -3   9 163.802 14.1942   1
  -7  -3  -9 45.7552 8.58645   1
  -7   3   9 42.8485 11.3554   1
  -7   3  -9 37.6301 9.04333   1
  -7  -3   9 36.8149 11.0441   1
  -7   3  -9 30.6032 8.90967   3
  -8  -3  -9 -0.3490 10.3632   1
  -8   3   9 -17.688 10.1596   1
  -8   3  -9 14.3630 8.87664   1
  -8  -3   9 -17.956 10.8020   1
  -9  -3  -9 32.5074 8.23080   1
  -9   3   9 17.0654 8.42724   1
  -9   3  -9 37.5467 9.86198   1
  -9  -3   9 29.2472 11.7976   1
   0  -4   9 2518.35 149.921   1
   0   4   9 2345.08 155.032   1
   0  -4  -9 2440.53 140.777   4
   0   4  -9 2619.14 154.189   2
   0  -4  -9 2524.11 145.540   1
   0  -4   9 2602.80 132.626   5
   0   4  -9 2497.34 128.107   4
   0   4   9 2446.44 154.508   5
  -1   4   9 1629.24 96.4463   1
  -1  -4  -9 1756.16 100.721   2
  -1  -4  -9 1774.91 92.5612   4
  -1  -4  -9 1718.66 104.274   1
   1  -4   9 1822.95 112.032   5
  -1   4   9 1855.88 109.848   2
   1  -4   9 1678.72 102.563   4
  -1  -4   9 1724.40 108.629   1
  -1  -4   9 1709.86 107.363   5
  -1   4  -9 1836.50 128.806   5
   1  -4  -9 1644.57 148.595   1
  -1  -4   9 1734.77 135.726   2
   1   4   9 1703.71 106.583   1
  -1   4  -9 1905.37 170.789   2
  -1   4  -9 1773.17 106.173   4
   2   4  -9 863.868 51.4270   3
  -2  -4  -9 896.485 55.1243   5
  -2   4   9 856.848 53.0302   1
   2   4  -9 858.724 47.5069   1
   2  -4   9 919.007 60.3188   4
   2  -4  -9 793.855 54.1014   1
  -2  -4   9 916.968 50.0311   1
  -2   4  -9 903.695 54.5733   5
   2   4   9 836.856 49.3401   1
   2   4   9 899.857 52.2224   4
   2   4   9 809.468 64.7488   1
  -2  -4   9 833.648 52.0508   2
   3   4  -9 261.741 29.6620   3
   3  -4   9 289.112 23.2855   1
   3   4  -9 279.646 21.4504   1
   3  -4   9 260.883 18.6669   4
  -3  -4  -9 281.322 17.3839   5
  -3   4   9 262.891 18.4567   1
  -3   4  -9 304.343 20.9747   1
   3   4   9 244.008 18.9946   1
   3   4   9 272.457 16.1691   1
  -3  -4   9 286.610 18.4862   1
   3   4   9 272.911 16.6064   4
  -4   4   9 1.42341 8.51650   1
   4  -4   9 10.9968 3.63361   1
   4  -4   9 13.8147 8.83018   4
  -4   4  -9 11.2175 4.17284   1
  -4  -4   9 20.1852 7.50389   1
   4   4   9 11.8400 7.67316   1
   4   4   9 16.1044 6.64557   4
   5  -4   9 290.288 24.4125   4
   5  -4   9 248.843 16.3150   1
  -5   4   9 230.369 18.3865   1
  -5  -4  -9 230.272 17.8351   1
  -5   4  -9 260.684 17.7715   1
  -5  -4   9 233.289 17.0000   1
   6  -4   9 203.547 18.5812   1
   6  -4   9 183.527 18.1963   4
  -6  -4  -9 223.677 15.6454   1
  -6   4   9 216.161 15.9386   1
  -6   4  -9 208.993 16.9439   1
  -6  -4   9 213.316 16.5543   1
  -6   4  -9 212.498 16.2505   3
   6  -4  -9 224.614 13.8067   3
  -7  -4  -9 23.5052 10.2280   1
  -7   4   9 43.4410 11.4731   1
  -7   4  -9 33.6834 6.51388   1
  -7   4  -9 24.2730 9.04995   3
  -7  -4   9 27.0685 8.65007   1
  -8  -4  -9 26.8172 11.4274   1
  -8   4   9 45.6125 12.2882   1
  -8   4  -9 44.5162 10.4818   1
  -8  -4   9 64.5503 11.9153   1
  -9   4   9 -6.1772 7.72179   1
  -9  -4  -9 -1.4406 6.58198   1
  -9  -4   9 3.32614 11.2448   1
   0  -5  -9 0.69402 3.30061   4
   0   5   9 -2.1693 3.24139   5
   0   5  -9 -4.6543 9.18817   3
   0  -5   9 3.61393 2.25213   1
   0   5   9 -2.6499 4.70204   1
   0   5  -9 -4.6932 5.43835   4
   0   5  -9 -7.2586 7.38170   2
   0   5  -9 -0.8303 2.80855   1
   0  -5   9 -1.7271 5.30557   5
   0  -5  -9 7.68675 3.93274   1
   1   5  -9 738.553 39.0885   3
  -1  -5  -9 682.216 39.2551   1
   1  -5   9 642.656 36.6476   5
   1   5  -9 713.643 59.4914   1
  -1   5   9 635.546 36.1996   1
  -1  -5  -9 641.555 41.5169   4
  -1   5   9 665.385 35.6424   2
  -1  -5  -9 638.428 43.0853   2
   1   5  -9 686.823 44.4937   2
  -1  -5   9 695.273 45.8635   2
   1   5   9 672.354 52.9718   1
  -1   5  -9 692.884 61.8853   2
  -1   5  -9 633.680 36.5603   4
   1  -5  -9 661.283 45.1450   1
  -1   5  -9 656.025 37.4889   5
  -1  -5   9 671.155 46.7776   5
  -1  -5   9 699.036 40.2378   1
   2   5  -9 456.888 28.8153   1
   2  -5   9 515.856 33.5752   4
  -2   5   9 513.611 34.1352   1
  -2  -5  -9 542.734 30.0809   5
   2   5  -9 521.117 29.4891   3
  -2  -5   9 457.547 35.7810   2
   2   5   9 535.918 28.2880   4
   2   5   9 516.791 40.9822   1
  -2  -5   9 541.619 29.2671   1
  -2   5  -9 436.832 37.1348   5
   2  -5  -9 435.786 58.5766   1
   2   5   9 477.221 29.3858   1
   3   5  -9 59.6952 8.37478   1
  -3  -5  -9 71.2120 5.94410   5
   3  -5   9 67.3060 5.30506   1
   3   5  -9 68.9890 8.46246   3
   3  -5   9 75.7207 9.35194   4
  -3   5   9 62.3738 9.23748   1
  -3  -5   9 62.4012 7.81985   1
   3   5   9 66.3643 10.2660   1
   3   5   9 72.8655 7.60420   1
   3   5   9 70.4151 6.90176   4
  -3   5  -9 67.5183 5.52259   1
  -3   5  -9 72.5354 8.80629   3
   4  -5   9 44.4026 7.80936   4
   4  -5   9 54.7722 5.29926   1
  -4   5   9 72.1904 11.0316   1
  -4   5  -9 48.3119 8.47273   3
  -4   5  -9 57.6010 5.98815   1
   4   5   9 33.9066 9.16803   1
  -4  -5   9 52.3166 7.29955   1
   4   5   9 62.0748 7.73000   4
   5  -5   9 207.912 14.9854   4
  -5   5   9 174.643 16.3075   1
   5  -5   9 205.200 16.4655   1
   5   5   9 215.006 16.7421   1
  -5   5  -9 210.309 15.7800   3
  -5   5  -9 213.209 13.0408   1
  -5  -5   9 225.936 14.7495   1
   6  -5   9 25.1429 11.1187   4
   6  -5   9 12.6267 4.47063   1
  -6  -5  -9 13.5205 10.4413   1
  -6   5   9 25.9228 10.7475   1
  -6   5  -9 22.3230 9.55357   3
  -6  -5   9 6.52058 9.43979   1
  -7   5   9 86.4419 13.7519   1
  -7  -5  -9 112.274 12.9774   1
  -7   5  -9 63.4122 11.1029   3
  -7   5  -9 88.4333 9.91136   1
  -8  -5  -9 2.58796 7.41947   1
  -8   5   9 7.96270 7.93538   1
  -8   5  -9 2.66993 7.42582   3
  -8  -5   9 7.88295 10.7655   1
  -8   5  -9 0.38871 7.81633   1
  -9  -5  -9 30.8179 11.2557   1
  -9   5   9 11.2292 7.62094   1
  -9  -5   9 10.1583 7.80264   1
   0  -6   9 691.426 51.5630   5
   0   6   9 721.980 47.7592   5
   0   6  -9 762.035 79.2948   3
   0  -6  -9 729.171 44.1503   4
   0   6  -9 713.951 43.3017   4
   0   6  -9 760.653 45.3979   2
   0  -6  -9 683.408 45.4104   1
   0   6   9 723.953 40.9763   1
   0   6  -9 787.423 62.4867   1
   1   6  -9 564.706 33.8301   2
   1  -6   9 560.200 30.3023   5
   1   6  -9 606.298 50.5898   3
  -1   6   9 529.569 32.5942   2
  -1   6   9 523.946 31.0109   1
  -1  -6  -9 506.568 29.3540   1
   1   6  -9 544.764 38.7696   1
  -1  -6   9 527.175 34.3118   1
  -1   6  -9 528.713 42.4947   2
  -1   6  -9 491.327 35.8294   4
  -1   6  -9 571.655 53.9690   3
   1  -6  -9 491.733 33.7546   1
  -1  -6   9 491.560 40.6665   2
   1   6   9 520.165 40.0466   1
  -1   6  -9 499.063 33.3251   5
  -1  -6   9 578.624 33.6711   5
   2   6  -9 129.902 9.99858   1
  -2  -6  -9 140.031 9.12077   5
   2   6  -9 165.240 21.1980   3
   2  -6   9 128.920 9.79364   4
  -2   6   9 143.809 12.2800   1
  -2  -6   9 136.820 9.34673   1
   2   6   9 135.524 11.9102   1
   2   6   9 137.692 9.10671   4
  -2   6  -9 160.043 13.5055   3
   2   6   9 129.875 12.4098   1
   3  -6   9 227.637 15.9301   4
   3   6  -9 215.548 20.4273   3
  -3  -6  -9 225.707 15.3174   5
  -3   6   9 225.809 15.5869   1
   3   6  -9 195.311 14.2171   1
   3  -6   9 224.055 16.8286   1
  -3   6  -9 247.118 12.6425   1
  -3   6  -9 217.156 14.4750   3
  -3  -6   9 182.966 14.6607   1
   3   6   9 206.554 13.7699   4
   3   6   9 219.930 16.0402   1
  -4   6   9 127.066 12.5921   1
   4  -6   9 115.625 8.86936   1
   4  -6   9 144.424 14.4936   4
  -4  -6   9 97.3016 10.9606   1
   4   6   9 130.419 9.90045   4
  -4   6  -9 122.358 13.1830   3
  -4   6  -9 120.168 8.21688   1
   4   6   9 140.234 10.9008   1
   5  -6   9 65.4388 11.6070   4
  -5   6   9 62.0413 9.05772   1
   5  -6   9 64.0394 6.64320   1
   5   6   9 49.1155 8.74875   1
  -5   6  -9 70.2991 6.70824   1
  -5   6  -9 65.8523 11.2952   3
  -6   6   9 198.318 14.6953   1
   6  -6   9 220.186 18.9620   4
  -6  -6  -9 176.813 14.3454   1
  -6   6  -9 184.834 15.4507   3
  -6   6  -9 183.892 13.0664   1
  -6  -6   9 180.813 16.9571   1
   7  -6   9 93.7757 11.6251   4
  -7   6   9 98.7868 11.1799   1
  -7  -6  -9 100.985 11.1787   1
  -7   6  -9 91.5093 11.8318   3
  -7  -6   9 112.270 11.1046   1
  -7   6  -9 94.9200 10.5430   1
  -8  -6  -9 11.1134 7.96546   1
  -8   6   9 13.8209 10.9927   1
  -8  -6   9 11.7947 7.42278   1
  -8   6  -9 14.1486 8.24949   3
  -9   6   9 7.59734 8.16022   1
  -9  -6  -9 32.1940 11.4109   1
  -9  -6   9 17.1888 7.87638   1
   0  -7  -9 2002.02 110.912   4
   0  -7   9 2078.47 121.311   5
   0   7  -9 2104.02 111.326   2
   0   7  -9 1943.99 111.956   3
   0   7   9 2030.62 112.525   1
   1   7  -9 259.418 14.7217   1
  -1   7   9 247.953 21.2341   1
   1   7  -9 246.826 16.7538   3
   1   7  -9 270.426 17.0338   2
  -1   7   9 250.723 15.9062   2
   1  -7   9 219.215 17.5639   5
   1   7  -9 209.370 16.0806   4
  -1  -7   9 262.084 16.9083   1
  -1   7  -9 239.034 16.7990   2
  -1   7  -9 228.211 19.0197   3
  -1  -7   9 254.043 16.2416   5
   1   7   9 263.595 16.2407   1
  -1   7  -9 239.409 16.3974   4
   2  -7   9 88.7184 11.4248   4
   2   7  -9 99.5412 8.88320   1
  -2   7   9 116.268 10.8795   1
   2   7  -9 97.0899 9.60829   3
  -2  -7   9 92.8501 7.82666   1
  -2   7  -9 95.8848 11.8094   3
   2   7   9 77.4828 10.2844   1
   2   7   9 110.895 7.35181   4
   3  -7   9 9.71500 2.15843   1
  -3   7   9 -3.7450 5.93568   1
   3   7  -9 10.3068 6.69257   1
   3  -7   9 -6.1702 7.77461   4
  -3  -7  -9 6.98091 3.81946   5
   3   7   9 21.2891 8.63903   1
   3   7   9 7.20879 4.35710   4
  -3   7  -9 7.93827 2.66792   1
  -3  -7   9 12.8496 6.07434   1
  -3   7  -9 11.2491 7.30159   3
   4  -7   9 38.9197 10.1031   4
  -4   7   9 68.4255 8.65232   1
   4  -7   9 60.3425 5.43239   1
  -4   7  -9 72.4876 5.85851   1
   4   7   9 48.6767 6.97420   4
  -4  -7   9 57.1466 7.25535   1
   4   7   9 59.4171 8.58703   1
   5  -7   9 30.0085 4.79679   1
  -5   7   9 47.0645 10.6515   1
  -5  -7   9 14.2820 9.04660   1
  -5   7  -9 51.0115 11.2565   3
  -5   7  -9 27.4631 6.67360   1
   5   7   9 10.2207 11.1918   1
  -6   7   9 307.431 22.9192   1
   6  -7   9 389.143 22.6291   4
  -6   7  -9 337.952 22.6755   3
  -6   7  -9 306.775 21.7230   1
   6   7   9 305.067 22.3559   1
  -6  -7   9 344.049 22.2080   1
  -7  -7  -9 42.4757 9.06599   1
  -7   7  -9 48.4050 8.04309   1
  -7  -7   9 58.9581 10.9463   1
   7   7   9 59.4993 9.89525   1
  -7   7  -9 32.7379 8.00257   3
  -8  -7  -9 -8.6481 7.79737   1
  -8   7   9 6.92300 7.11335   1
   8  -7   9 -0.5446 11.0747   4
  -8  -7   9 4.89110 7.53158   1
  -8   7  -9 19.1365 8.49929   3
   8   7   9 15.5467 8.63914   1
  -9  -7  -9 4.13296 11.4415   1
  -9   7   9 22.7658 11.3415   1
  -9  -7   9 16.0835 11.1847   1
   0   8  -9 457.476 24.9826   3
   0  -8  -9 415.008 29.5513   4
   0   8  -9 470.204 36.5096   1
   0   8  -9 435.466 24.9599   2
   0   8   9 475.120 26.0546   1
   0   8  -9 445.859 31.4438   1
   0  -8   9 482.763 37.2468   5
   1  -8   9 221.538 16.7559   5
  -1   8   9 220.654 15.4780   1
   1   8  -9 246.489 15.4932   2
   1   8  -9 237.551 18.7442   3
   1   8  -9 207.994 13.2420   1
  -1   8   9 223.512 14.2720   2
  -1   8  -9 230.258 16.8149   1
  -1  -8   9 240.902 14.5731   1
  -1   8  -9 226.813 15.2303   1
   1   8   9 194.759 15.5449   1
  -1   8  -9 229.913 18.5061   3
  -1  -8   9 245.247 15.5776   5
  -1   8  -9 204.134 14.3869   2
  -2  -8  -9 442.030 32.0410   2
   2  -8   9 435.397 28.0229   4
   2   8  -9 471.469 49.1708   3
  -2   8   9 483.866 26.1065   1
   2   8  -9 427.427 29.1275   1
  -2  -8   9 452.361 26.1318   5
  -2   8  -9 474.148 30.3006   3
  -2  -8   9 485.460 31.9216   1
   2   8   9 435.905 28.3237   1
  -3   8   9 187.704 16.4319   1
  -3  -8  -9 207.169 14.0288   5
   3  -8   9 181.163 13.2779   4
   3  -8   9 209.902 14.2582   1
   3   8   9 211.754 14.2786   4
  -3   8  -9 205.410 17.7036   3
  -3   8  -9 215.700 12.5185   1
   3   8   9 211.734 16.0450   1
  -3  -8   9 187.478 14.2089   1
  -4   8   9 103.536 12.4417   1
   4  -8   9 106.434 10.0553   4
   4  -8   9 106.923 8.66217   1
  -4   8  -9 106.608 11.1370   3
  -4  -8   9 126.600 9.56928   1
   4   8   9 116.093 10.2351   4
  -4   8  -9 109.375 9.37252   1
   4   8   9 95.9455 10.8321   1
  -5   8   9 200.869 16.6113   1
   5  -8   9 234.972 16.6919   4
   5  -8   9 182.910 15.3773   1
  -5   8  -9 207.809 15.7557   1
  -5  -8   9 192.039 16.3604   1
  -5   8  -9 211.844 16.8525   3
   5   8   9 237.941 19.8224   1
   6  -8   9 9.27492 10.7057   4
  -6   8   9 -15.769 10.3024   1
  -6   8  -9 -4.0251 5.67463   1
  -6   8  -9 5.64505 10.3845   3
   6   8   9 3.48424 11.0149   1
  -6  -8   9 -12.989 9.03455   1
   7  -8   9 40.0319 8.91081   4
  -7   8   9 68.9095 11.7816   1
  -7   8  -9 53.7875 11.3312   3
  -7  -8   9 42.4587 8.36738   1
   7   8   9 61.8158 12.5757   1
   8  -8   9 21.3269 8.42503   4
  -8   8   9 38.6183 11.2191   1
  -8  -8  -9 21.9950 8.72518   1
   8   8   9 11.9064 8.81909   1
  -8  -8   9 16.0237 7.84378   1
  -8   8  -9 22.6393 9.27032   3
   0   9  -9 293.499 21.5962   3
   0   9  -9 335.200 22.2668   1
   0   9  -9 345.091 27.9697   1
   0   9  -9 328.387 22.6878   2
   0   9   9 326.136 20.7890   1
   0  -9   9 335.179 23.3248   5
   0  -9  -9 346.085 20.6309   4
   1   9  -9 410.336 27.0183   3
   1  -9   9 461.214 31.4801   5
  -1   9   9 484.255 26.9636   1
   1   9  -9 530.364 27.6944   2
  -1   9   9 422.840 26.6324   2
   1   9  -9 494.163 38.6418   1
   1   9  -9 428.260 28.1049   1
  -1   9  -9 479.638 29.8528   2
  -1  -9   9 498.263 30.6362   5
  -1   9  -9 462.431 26.6601   3
  -1   9  -9 470.305 34.5388   1
   1   9   9 416.486 27.7295   1
  -1   9  -9 451.934 28.5344   1
   2  -9   9 124.431 11.3837   4
   2   9  -9 122.260 10.2715   1
  -2   9   9 149.592 12.7007   1
  -2   9  -9 151.244 10.0322   1
  -2  -9   9 111.227 10.7653   5
   2   9   9 118.546 14.0747   1
  -2   9  -9 113.067 14.6997   3
  -2  -9   9 133.614 9.61854   1
  -2   9  -9 137.447 11.4023   1
  -3   9   9 74.1519 10.7913   1
   3  -9   9 84.8087 8.35369   4
   3  -9   9 73.2045 5.83245   1
  -3  -9  -9 72.4262 5.62256   5
  -3  -9   9 63.5929 6.80309   1
  -3   9  -9 66.8707 6.58272   1
   3   9   9 91.3596 10.5345   1
  -3   9  -9 66.6745 12.9593   3
   3   9   9 71.5260 6.38547   4
   4  -9   9 34.5908 4.19192   1
  -4   9   9 42.1144 7.86006   1
   4  -9   9 39.9143 7.73653   4
  -4   9  -9 44.3395 5.09535   1
   4   9   9 37.0455 6.44575   4
  -4   9  -9 33.9335 9.00779   3
   4   9   9 49.2750 11.3629   1
  -4  -9   9 38.8232 6.27584   1
   5  -9   9 116.260 13.7990   4
  -5   9   9 84.3127 10.2520   1
  -5   9  -9 92.5905 8.02148   1
   5   9   9 69.7997 14.5305   1
  -5   9  -9 77.7459 13.1481   3
  -5  -9   9 68.5803 8.69131   1
   5   9   9 97.0480 9.23289   4
  -6   9   9 9.08911 7.41689   1
  -6   9  -9 26.5214 10.8337   3
  -6   9  -9 9.39949 5.64886   1
  -6  -9   9 4.69824 9.04682   1
   6   9   9 -15.325 11.7462   1
   7  -9   9 28.9198 11.4656   4
  -7  -9   9 43.0446 10.5282   1
  -7   9  -9 40.3325 10.4068   3
   7   9   9 48.8708 12.4234   1
  -8   9   9 -11.483 10.1029   1
   8  -9   9 -0.4724 10.7072   4
   8   9   9 21.7868 12.2914   1
  -8  -9   9 -0.0967 9.85112   1
   0  10  -9 278.937 17.5912   1
   0  10  -9 264.795 19.3790   1
   0  10  -9 273.041 19.0504   2
   0 -10   9 265.039 20.4712   5
   0  10   9 263.166 18.5497   1
   0  10  -9 290.110 19.3357   3
  -1  10   9 294.989 21.4691   1
   1  10  -9 295.747 25.3673   1
   1  10  -9 278.834 18.3021   1
   1 -10   9 262.976 19.7790   5
  -1  10  -9 296.639 20.6821   1
  -1  10  -9 317.236 19.1153   2
  -1 -10   9 350.680 20.0001   5
  -1  10  -9 289.810 19.2014   3
  -1  10  -9 286.883 22.3834   1
   1  10   9 327.843 20.3338   1
   2 -10   9 110.923 10.9917   4
  -2  10   9 69.7636 10.9424   1
   2  10  -9 72.4418 8.50562   1
  -2  10  -9 92.0186 13.4028   3
  -2 -10   9 83.9145 8.34889   1
  -2  10  -9 90.3303 8.42534   1
  -2  10  -9 92.2753 7.78127   1
   2  10   9 102.907 12.1961   1
  -2 -10   9 69.0753 11.1843   5
   3 -10   9 244.633 15.9227   4
  -3  10   9 279.528 19.5436   1
   3 -10   9 256.020 19.9380   1
   3  10   9 272.056 16.7695   4
   3  10   9 230.251 21.0239   1
  -3  10  -9 263.634 20.1290   1
  -3  10  -9 273.627 19.5978   3
  -3 -10   9 262.848 16.5666   1
   4 -10   9 49.9245 7.64895   4
   4 -10   9 50.2714 4.85551   1
  -4  10   9 35.7340 10.6010   1
  -4 -10  -9 34.4162 4.42193   5
   4  10   9 50.3255 9.29255   1
  -4 -10   9 47.8651 6.70691   1
   4  10   9 36.8179 5.91267   4
  -4  10  -9 38.1926 5.30455   1
  -4  10  -9 52.3321 12.6521   3
   5 -10   9 23.3224 10.2797   4
   5  10   9 14.9305 11.8263   1
   5  10   9 27.9559 7.21356   4
  -5  10  -9 28.6066 11.8988   3
  -5  10  -9 22.4795 4.99965   1
  -5 -10   9 18.9588 8.38723   1
   6 -10   9 151.536 18.3169   4
  -6  10   9 138.664 14.2128   1
   6  10   9 114.722 18.2968   1
  -6  10  -9 103.029 14.1532   3
  -6 -10   9 106.955 14.3337   1
  -7  10   9 12.9671 7.51328   1
   7 -10   9 8.65989 10.5986   4
   7  10   9 5.07226 12.5163   1
  -7 -10   9 3.42609 6.82746   1
  -8  10   9 36.1581 11.7795   1
   8 -10   9 44.5709 12.3086   4
  -8 -10   9 48.3209 11.3749   1
   8  10   9 13.6570 12.7029   1
   0  11  -9 386.919 25.9922   2
   0 -11   9 413.371 26.1298   5
   0  11   9 386.135 24.4092   1
   0  11  -9 407.699 24.7145   1
   0  11  -9 372.688 22.7305   1
  -1  11   9 481.714 31.3656   5
   1 -11   9 495.061 27.2113   5
   1  11  -9 434.349 27.8958   1
   1  11  -9 492.246 31.1916   2
   1  11  -9 476.069 38.6583   1
  -1  11   9 468.612 33.6734   1
   1  11   9 492.169 31.4731   1
  -1  11  -9 511.407 47.8231   3
  -1  11  -9 463.688 31.8633   1
   1 -11  -9 478.898 28.8301   4
  -1 -11   9 506.929 32.6178   5
  -1  11  -9 534.712 46.0874   2
  -1  11  -9 523.177 34.0882   1
   2 -11   9 4.26670 8.11808   4
   2  11  -9 12.4230 8.89128   1
  -2  11   9 -1.6785 9.34099   1
   2  11   9 8.93226 10.4522   1
  -2  11  -9 14.2534 8.62033   3
  -2  11  -9 17.5871 3.85639   1
  -2  11  -9 20.1864 7.20221   2
  -2 -11   9 5.27018 9.12523   5
  -2  11  -9 11.0436 3.77639   1
   3 -11   9 127.179 11.3916   4
  -3  11   9 151.368 15.3051   1
  -3 -11   9 171.224 14.7569   5
  -3  11  -9 143.975 15.9798   3
   3  11   9 149.000 15.4030   1
  -3  11  -9 154.898 12.2212   1
  -3 -11   9 174.260 13.4420   1
  -3  11  -9 178.028 13.9212   1
  -4  11   9 70.4389 11.3758   1
  -4  11  -9 44.4684 10.0748   3
  -4  11  -9 61.3984 6.41094   1
  -4 -11   9 78.6771 9.38703   1
   4  11   9 55.9402 9.79922   1
   4  11   9 63.7430 5.84133   4
  -5  11   9 88.3998 10.8623   1
   5 -11   9 105.256 12.5376   4
  -5 -11   9 98.6591 11.2391   1
  -5  11  -9 119.911 11.9144   3
   5  11   9 110.744 13.2832   1
   5  11   9 94.8708 10.4141   4
  -6  11   9 184.933 15.4894   1
   6 -11   9 199.629 17.3561   4
  -6 -11   9 146.926 16.6902   1
  -6  11  -9 151.391 14.4225   3
   6  11   9 157.462 17.3902   1
  -7  11   9 18.5754 10.0497   1
   7 -11   9 15.1787 10.8624   4
  -7 -11   9 10.3777 9.16164   1
   7  11   9 21.1007 12.7149   1
  -8  11   9 2.05649 6.98433   1
   8 -11   9 9.70196 7.82156   4
   8  11   9 -0.1743 12.4290   1
  -8 -11   9 8.91492 9.97992   1
   0  12  -9 112.823 9.27635   1
   0  12  -9 114.050 12.4604   2
   0  12  -9 95.0867 8.82912   1
   0 -12   9 134.262 12.3504   5
   0  12   9 98.1849 12.7538   1
   1  12  -9 180.401 12.5274   1
  -1  12   9 188.454 17.0705   1
   1  12  -9 193.583 15.3746   1
  -1  12  -9 209.959 15.1998   1
  -1 -12   9 190.825 15.0610   5
  -1  12  -9 209.599 16.8426   2
   1  12   9 193.993 16.3247   1
  -1  12  -9 160.033 12.3934   1
   2  12  -9 290.566 22.4281   1
  -2  12   9 308.218 19.5422   1
  -2  12  -9 347.325 28.9640   1
  -2  12  -9 287.916 35.0645   2
   2  12   9 305.903 21.5817   1
  -2 -12   9 324.930 22.5856   5
  -2  12  -9 304.661 29.5300   1
  -3  12   9 25.1799 9.88154   1
   3 -12   9 29.5504 8.45863   4
  -3  12  -9 20.1312 9.37693   3
  -3 -12   9 17.5682 5.32256   1
  -3 -12   9 19.7207 9.71649   5
   3  12   9 12.7715 8.31491   1
  -3  12  -9 18.5365 4.53357   1
  -4  12   9 31.9255 10.9233   1
   4 -12   9 52.3094 9.63556   4
   4  12   9 38.1836 9.62905   1
  -4  12  -9 27.8021 5.35657   1
  -4 -12   9 40.3379 7.80376   1
  -5  12   9 -1.2190 6.93713   1
   5 -12   9 13.4804 9.53500   4
   5  12   9 11.8252 9.04320   1
  -5 -12   9 19.0082 8.55205   1
   6 -12   9 22.1227 10.2487   4
  -6  12   9 29.3370 8.20375   1
  -6 -12   9 6.08395 8.99185   1
   6  12   9 24.8122 9.55786   1
  -7  12   9 40.7547 11.1553   1
   7 -12   9 32.5405 11.0074   4
  -7 -12   9 26.0526 7.59757   1
   7  12   9 6.60694 13.4498   1
   0  13  -9 444.286 31.4872   2
   0  13  -9 359.465 28.4212   1
   0  13   9 446.865 26.0590   1
   0  13  -9 415.132 33.8082   1
   0 -13   9 439.512 32.7305   5
   1  13  -9 54.0495 8.43490   1
  -1  13   9 57.9080 11.2747   1
  -1  13  -9 54.7532 5.78708   1
  -1 -13   9 49.2925 9.84428   5
  -1  13  -9 46.0554 8.35843   2
  -1  13  -9 41.0154 6.30562   1
   1  13   9 53.5573 11.7938   1
   2  13  -9 69.4808 9.64365   1
  -2  13   9 77.1940 11.8066   1
  -2 -13   9 86.4808 11.6088   5
  -2  13  -9 83.5567 10.1833   2
  -2  13  -9 97.9426 7.21005   1
   3  13  -9 21.3112 8.69712   1
   3 -13   9 13.7426 7.85681   4
  -3  13   9 8.99788 9.90078   1
  -3  13  -9 -2.9731 4.66019   1
   3  13   9 3.55448 11.2718   1
  -3 -13   9 6.37115 9.14827   5
  -4  13   9 -5.7407 9.96183   1
   4  13   9 22.0523 12.5262   1
  -4 -13   9 6.25499 5.15664   1
  -4 -13   9 11.7576 10.0926   5
  -5  13   9 45.3409 9.38110   1
   5 -13   9 43.6620 7.89167   4
   5  13   9 30.7428 9.98499   1
  -5 -13   9 51.0804 9.04973   1
  -6  13   9 14.2431 7.59795   1
   6 -13   9 10.3017 9.45835   4
   6  13   9 2.04806 8.87172   1
  -6 -13   9 9.70156 8.81667   1
   7 -13   9 17.0413 10.3275   4
  -7  13   9 14.7981 10.8545   1
   7  13   9 4.59108 13.1710   1
  -7 -13   9 -11.865 8.99632   1
   0  14   9 162.748 15.2961   1
   0  14  -9 192.122 14.5824   2
   0  14  -9 134.983 14.0333   1
   0 -14   9 163.169 14.3647   5
  -1  14   9 76.3325 11.6134   1
   1  14  -9 83.5449 9.49207   1
  -1  14  -9 80.7822 7.21376   1
   1  14   9 61.9005 13.0585   1
  -1 -14   9 70.5993 10.7822   5
  -1  14  -9 77.7831 11.4056   2
   2  14  -9 37.1066 8.50134   1
  -2  14   9 22.5892 10.6899   1
  -2  14  -9 40.2493 10.8965   2
  -2 -14   9 52.2268 10.0636   5
   2  14   9 31.1352 8.80778   1
  -2  14  -9 26.3302 5.66701   1
   3  14  -9 37.7900 9.86926   1
  -3  14   9 23.9534 10.3506   1
   3 -14   9 21.2420 6.29999   4
  -3 -14   9 38.9240 9.75660   5
  -3  14  -9 27.4215 11.1864   2
   3  14   9 19.4929 12.4968   1
   4 -14   9 -3.9040 8.32105   4
  -4  14   9 -3.6008 7.00175   1
   4  14  -9 11.9217 10.0657   1
   4  14   9 -17.414 12.3452   1
  -4 -14   9 16.6595 9.96016   5
   5 -14   9 64.6815 10.8291   4
  -5  14   9 66.4912 12.3769   1
  -5 -14   9 68.6536 10.3072   1
   5  14   9 70.8684 11.9271   1
   6 -14   9 14.9818 9.68608   4
  -6  14   9 41.4118 11.0259   1
  -6 -14   9 24.7087 7.29608   1
   6  14   9 18.4575 9.19515   1
  -7  14   9 15.4664 7.71549   1
  -7 -14   9 -9.5065 8.83887   1
   7  14   9 -3.7928 9.75429   1
   0  15  -9 31.7274 6.88818   1
   0  15  -9 22.1399 9.45726   2
   0  15   9 39.2642 11.1055   1
   0 -15   9 15.2820 6.61766   5
  -1  15   9 114.560 14.9346   1
   1  15  -9 151.784 13.1213   1
  -1  15  -9 145.114 13.9442   2
  -1 -15   9 143.053 14.0341   5
   1  15   9 138.987 16.0998   1
  -1  15  -9 135.259 9.99572   1
  -2  15   9 -4.4416 7.07158   1
   2  15  -9 0.99156 7.80145   1
   2  15   9 7.21615 11.7802   1
  -2  15  -9 -6.0925 9.48025   2
  -2 -15   9 -13.701 8.53894   5
   3  15  -9 -9.7258 8.71125   1
  -3  15   9 -18.058 10.1728   1
  -3  15  -9 8.47349 10.3526   2
  -3 -15   9 11.6295 9.25503   5
   3  15   9 14.5800 8.46492   1
  -4  15   9 -6.2675 10.3149   1
   4 -15   9 6.86808 8.46565   4
   4  15  -9 24.3461 11.3390   1
  -4 -15   9 14.4035 9.69721   5
   4  15   9 38.5713 13.2489   1
   5 -15   9 -2.4712 8.65009   4
   5  15  -9 13.6335 10.6738   1
  -5  15   9 1.47331 10.5127   1
   5  15   9 10.2211 9.67785   1
  -5 -15   9 1.67531 5.65107   1
  -5 -15   9 12.7208 7.09437   5
   6 -15   9 21.0292 9.04298   4
  -6 -15   9 16.4338 8.93549   1
   6  15   9 24.5336 10.0371   1
   0  16   9 -1.2264 10.1460   1
   0  16  -9 -7.9075 6.38785   1
   0  16  -9 15.9591 9.45442   2
   1  16  -9 10.3345 8.02286   1
  -1  16   9 9.08799 7.65436   1
  -1  16  -9 10.1414 9.97277   2
   1  16   9 3.93431 11.2262   1
  -1 -16   9 5.40988 6.14103   5
   2  16  -9 58.5888 11.2917   1
   2  16   9 74.2484 11.0105   1
  -2 -16   9 74.2130 8.87764   5
  -2  16  -9 64.0065 11.8572   2
   3  16  -9 -5.9281 9.15004   1
  -3  16   9 7.63873 10.2003   1
  -3 -16   9 -4.4358 8.31015   5
  -3  16  -9 -4.3584 9.94003   2
   3  16   9 10.4055 12.3086   1
   4  16  -9 35.4380 11.2590   1
  -4  16   9 50.1139 11.8471   1
   4 -16   9 50.2480 7.63095   4
   4  16   9 55.0497 14.2797   1
   5  16  -9 10.6278 10.3574   1
  -5  16   9 6.14154 10.8115   1
   5 -16   9 1.65147 8.47093   4
  -5 -16   9 17.8203 9.44202   5
   5  16   9 8.33992 12.7978   1
   0  17   9 32.1779 11.3189   1
  -1  17   9 15.4654 11.1182   1
   1  17  -9 12.3170 8.26683   1
   1  17   9 2.11998 8.08071   1
  -1  17  -9 8.12017 9.43346   2
  -1 -17   9 25.0103 8.96078   5
  -2  17   9 45.5546 11.9803   1
   2  17  -9 38.6768 8.91432   1
  -2  17  -9 29.1154 10.2593   2
   2  17   9 35.1266 13.1424   1
  -3  17   9 15.4189 10.9173   1
   3  17  -9 4.81609 11.2895   1
   3  17   9 3.53379 12.6130   1
  -3 -17   9 1.77483 8.91722   5
  -3  17  -9 -10.613 10.3005   2
  -4  17   9 10.8007 10.5743   1
   4  17  -9 2.07434 10.2600   1
  -4 -17   9 7.90849 9.08261   5
  -4  17  -9 11.9353 10.1813   2
   4  17   9 19.1045 12.7006   1
   5  17  -9 18.7282 10.8671   1
  -5  17   9 16.2955 10.1385   1
   5  17   9 -4.5959 13.4043   1
  -5 -17   9 12.6549 8.75548   5
   0  18   9 5.01065 10.7316   1
  -1  18   9 32.0243 11.8359   1
   1  18   9 32.6158 13.4078   1
  -1  18  -9 29.6944 10.4988   2
  -2  18   9 26.9877 11.2607   1
  -2  18  -9 5.78860 6.91421   2
  -2 -18   9 14.0096 6.58536   5
  -3  18   9 19.3213 10.8014   1
   3  18  -9 23.1477 9.61957   1
  -3  18  -9 48.4899 8.64324   2
   3  18   9 28.9956 13.9133   1
  -3 -18   9 35.1841 7.82120   5
  -4  18   9 0.67629 9.90417   1
   4  18  -9 4.24190 9.40974   1
   4  18   9 -12.732 12.5957   1
  -4 -18   9 6.76595 8.42717   5
  -4  18  -9 1.01968 10.3108   2
   0  19   9 -8.9240 11.0547   1
  -1  19   9 40.3628 12.9299   1
  -1  19  -9 28.7694 10.9095   2
   1  19   9 61.1886 14.1496   1
  -2  19   9 -12.531 10.8055   1
   2  19   9 1.80646 12.9921   1
  -2  19  -9 3.15424 9.39907   2
  -2 -19   9 0.70558 5.40999   5
  -3  19   9 37.8446 11.0094   1
  -3 -19   9 49.1606 9.71530   5
  -3  19  -9 32.0706 10.7850   2
   0  20   9 -0.1052 11.1615   1
  -1  20   9 -7.3962 10.6643   1
   1  20   9 -0.2903 7.83862   1
  -1  20  -9 -4.5205 8.58791   2
   0   0 -10 49.7409 6.72270   4
   0   0 -10 49.3425 5.75347   1
   0   0  10 60.4863 7.50598   5
   0   0 -10 60.7066 7.61601   2
  -1   0 -10 435.219 31.5656   2
   1   0  10 383.272 30.8328   1
   1   0 -10 406.824 35.0626   1
  -1   0  10 405.465 30.5327   1
   1   0  10 423.355 25.6010   5
  -1   0  10 403.098 22.9644   2
  -1   0 -10 402.361 27.7499   1
  -1   0 -10 415.715 24.4382   4
   2   0  10 168.611 10.5155   1
   2   0  10 141.957 10.1201   4
  -2   0 -10 156.490 11.2382   5
  -2   0  10 147.940 10.4726   2
   2   0  10 155.215 10.8166   1
   2   0 -10 151.953 10.7127   1
  -2   0  10 165.188 11.1611   1
   3   0  10 525.766 41.8698   4
  -3   0  10 489.140 31.4140   1
   3   0  10 524.288 49.7875   1
   3   0  10 490.065 27.4849   1
  -3   0 -10 521.263 36.9706   5
   3   0 -10 411.040 27.9540   1
  -4   0 -10 3.42236 5.60796   1
  -4   0  10 -3.3348 5.57058   1
   4   0  10 6.73430 4.30960   1
   4   0  10 -10.399 7.91782   4
   5   0  10 121.158 9.75148   1
  -5   0 -10 151.168 11.1923   1
  -5   0  10 134.587 13.2063   1
   5   0  10 137.873 12.9440   4
   5   0 -10 131.428 8.35245   3
  -6   0 -10 18.0308 8.31597   1
  -6   0  10 8.53081 7.55450   1
  -7   0 -10 47.3803 9.85816   1
  -7   0  10 74.2452 12.2551   1
  -8   0 -10 10.0593 8.85883   1
  -8   0  10 -16.513 10.4977   1
  -9   0 -10 57.2468 8.92652   1
  -9   0  10 30.9702 12.2842   1
   0   1 -10 1255.53 68.1950   2
   0   1 -10 1201.10 77.6513   4
   0   1  10 1195.22 74.0428   1
   0  -1 -10 1285.64 73.3463   2
   0   1  10 1299.28 72.5168   5
   0  -1 -10 1261.09 75.6100   1
   0  -1  10 1191.53 82.2670   1
   0  -1 -10 1206.10 80.4218   4
   0   1 -10 1283.18 111.406   1
   0  -1  10 1260.48 68.2495   5
   1   1 -10 278.090 24.4855   1
  -1  -1 -10 276.339 17.0380   2
  -1   1  10 256.798 23.8751   1
   1  -1  10 292.023 21.4309   1
  -1  -1 -10 287.749 17.8065   4
   1  -1  10 323.891 17.5526   5
  -1  -1 -10 280.216 18.0447   1
  -1   1  10 295.374 16.8913   2
   1   1  10 293.748 18.9439   5
  -1   1 -10 284.483 16.3321   5
  -1   1 -10 292.327 20.1524   2
  -1   1 -10 284.733 17.8684   1
   1  -1 -10 301.579 25.6511   1
   1   1  10 290.841 21.0158   1
  -1  -1  10 285.779 22.7284   1
  -1   1 -10 295.153 17.2476   4
  -1  -1  10 285.623 18.8387   2
   2   1 -10 77.9230 8.43215   1
  -2  -1 -10 92.4735 8.76136   5
  -2   1  10 93.9519 8.88287   1
   2  -1  10 85.2759 7.52734   4
  -2   1  10 93.2716 7.70337   2
   2  -1  10 83.9638 6.51323   1
   2  -1  10 87.1544 8.76363   1
   2   1  10 88.1787 6.92178   1
  -2  -1  10 98.9653 8.19264   1
   2  -1 -10 71.5147 8.02115   1
  -2  -1  10 87.7581 8.98888   2
   2   1  10 66.6199 8.23783   4
   2   1  10 90.7296 9.63262   1
  -2   1 -10 90.3005 8.14616   5
   3  -1  10 79.7305 5.81503   1
   3  -1  10 77.4077 6.99759   1
   3   1 -10 57.8478 8.21144   1
  -3   1  10 64.0692 8.82185   1
   3  -1  10 69.3498 9.24036   4
  -3  -1 -10 72.9931 7.78876   5
  -3  -1  10 55.2762 8.37214   1
  -3   1 -10 61.4752 8.00552   5
   3  -1 -10 69.5811 8.40995   1
   3   1  10 78.2633 8.67717   4
   3   1  10 82.3576 7.53802   1
   3   1  10 73.7987 6.66444   1
  -4  -1 -10 3.48684 4.41290   1
   4  -1  10 5.57492 8.37103   4
  -4   1  10 -10.616 8.26268   1
   4  -1  10 1.03261 3.64315   1
   4   1  10 -2.0554 6.97616   1
  -4   1 -10 -5.7711 4.89688   1
   4   1  10 5.09018 7.89440   4
  -4  -1  10 -3.8239 5.77319   1
   4   1  10 7.34470 4.62156   1
  -5   1  10 190.958 15.1744   1
  -5  -1 -10 139.934 11.3622   1
   5  -1  10 152.562 12.5176   1
   5  -1  10 156.634 12.3784   4
  -5  -1  10 188.362 14.3954   1
   5   1  10 134.718 14.2392   4
  -5   1 -10 177.901 12.1274   1
  -6  -1 -10 192.946 16.5417   1
  -6   1  10 199.862 16.3245   1
  -6   1 -10 179.119 14.1415   1
  -6  -1  10 170.281 15.8134   1
  -7  -1 -10 44.3479 10.2970   1
  -7   1  10 36.9922 11.4592   1
  -7   1 -10 52.8196 9.64158   1
  -7  -1  10 56.5550 11.8390   1
  -8   1  10 11.2788 10.6852   1
  -8  -1 -10 6.30011 9.28305   1
  -8   1 -10 5.41362 5.59227   3
  -8   1 -10 12.5580 8.74056   1
  -8  -1  10 -1.8785 7.23067   1
  -9   1  10 2.51943 7.87863   1
  -9  -1 -10 23.1093 10.1874   1
  -9  -1  10 5.64690 7.78985   1
  -9   1 -10 11.1428 9.19458   1
   0   2  10 378.396 29.4877   1
   0  -2  10 381.363 24.6537   5
   0  -2 -10 405.446 31.9405   1
   0   2 -10 373.441 23.4687   4
   0  -2 -10 391.071 24.0709   2
   0   2 -10 375.709 29.5385   1
   0   2  10 404.732 29.7354   5
   0  -2 -10 381.451 25.5773   4
   0  -2  10 356.331 33.8441   1
   0   2 -10 404.230 24.8457   2
  -1  -2 -10 174.533 10.3247   4
   1   2 -10 152.668 13.7769   1
  -1  -2 -10 188.408 10.5733   1
   1  -2  10 158.905 14.9741   1
   1  -2  10 155.346 9.34344   1
  -1   2  10 199.403 18.7400   1
  -1   2  10 183.485 12.1049   2
  -1  -2 -10 165.974 11.1370   2
   1  -2  10 161.515 12.1274   5
   1  -2 -10 163.226 11.1542   1
  -1  -2  10 166.567 10.3105   2
   1   2  10 155.009 11.0947   5
   1   2  10 170.541 16.5400   1
  -1   2 -10 150.800 11.3216   5
  -1   2 -10 158.884 12.7352   2
  -1  -2  10 163.111 10.2087   1
  -1   2 -10 150.760 12.5076   4
   2  -2  10 75.7276 6.18555   1
   2  -2  10 70.7109 5.14326   1
  -2  -2 -10 87.5232 7.16508   5
   2  -2  10 86.8265 8.81377   4
  -2   2  10 86.1938 8.75053   1
   2   2 -10 63.4242 6.25115   1
   2   2  10 83.2145 7.77833   4
   2   2  10 73.6376 6.50361   1
  -2   2 -10 60.5055 6.80132   5
  -2  -2  10 79.5564 7.44220   1
   2   2  10 81.0910 7.11528   1
  -2  -2  10 73.3275 6.89144   2
   3  -2  10 6.90705 3.48468   1
   3  -2  10 0.26452 3.00831   1
   3   2 -10 5.25164 6.00199   1
  -3  -2 -10 13.2259 5.36371   5
   3  -2  10 4.12370 7.55551   4
   3   2  10 8.08131 4.57951   1
   3   2  10 9.88095 5.59634   1
  -3  -2  10 -2.1945 4.48670   1
   3   2  10 13.6247 6.69395   4
  -3   2 -10 4.54472 6.50071   5
  -4   2  10 242.842 16.6861   1
   4  -2  10 246.592 14.8432   1
   4   2 -10 258.940 22.4197   3
   4  -2  10 249.951 19.3556   4
  -4  -2 -10 221.783 18.8307   5
  -4   2 -10 266.523 20.5820   1
  -4  -2  10 252.455 15.2838   1
   4   2  10 231.332 17.9146   1
   4   2  10 232.108 18.7438   1
   4   2  10 232.480 15.6319   4
   5  -2  10 22.7423 10.8099   4
   5  -2  10 33.2579 5.83165   1
  -5   2  10 18.6504 9.92140   1
  -5  -2 -10 29.4062 9.01288   1
   5   2  10 47.4863 9.74919   4
  -5   2 -10 32.8426 7.93707   1
   6  -2  10 52.2674 9.28362   4
  -6   2  10 70.6178 11.9813   1
  -6  -2 -10 52.3403 7.83841   1
  -6  -2  10 58.9427 9.03020   1
  -6   2 -10 64.0798 8.79887   1
  -7  -2 -10 38.6148 9.91532   1
  -7   2  10 56.8920 11.5749   1
  -7  -2  10 32.9633 11.0680   1
  -7   2 -10 49.6118 9.09711   1
  -8   2  10 7.08681 7.74440   1
  -8  -2 -10 0.44372 9.44063   1
  -8   2 -10 7.51901 7.96176   3
  -8   2 -10 -7.2772 8.08598   1
  -8  -2  10 15.1162 7.57819   1
  -9  -2 -10 15.9253 10.7507   1
  -9   2  10 -5.3006 11.1475   1
  -9   2 -10 -2.5298 8.63602   1
  -9  -2  10 1.72495 11.2215   1
   0   3 -10 796.303 51.0970   2
   0  -3  10 837.475 55.8852   1
   0   3  10 797.304 58.7330   1
   0   3 -10 804.284 67.1069   1
   0  -3 -10 859.029 46.2137   1
   0  -3 -10 734.205 41.8990   4
   0   3  10 843.283 63.5379   5
   0  -3  10 923.570 49.1441   5
   0   3 -10 766.477 43.5172   4
  -1  -3 -10 133.083 8.93611   4
  -1   3  10 136.114 10.8323   1
   1   3 -10 133.497 10.9490   1
   1  -3  10 140.899 11.2252   5
  -1  -3 -10 145.904 11.2903   2
  -1   3  10 137.828 8.70884   2
  -1  -3 -10 138.569 9.44031   1
   1  -3 -10 156.321 11.1066   1
  -1   3 -10 158.636 14.4692   2
  -1  -3  10 150.554 10.3840   1
  -1  -3  10 140.089 10.2265   2
  -1   3 -10 125.236 9.08073   4
   1   3  10 149.211 13.7336   1
  -1   3 -10 135.553 9.72285   5
   1   3  10 145.563 13.0349   5
  -2   3  10 100.396 9.41122   1
   2  -3  10 87.2397 7.93333   4
   2  -3  10 87.6032 6.50307   1
  -2  -3 -10 85.3196 7.84678   5
   2  -3  10 90.0119 6.14873   1
   2   3  10 85.2380 7.71564   4
   2   3  10 104.434 9.21927   1
   2  -3 -10 78.7986 8.20177   1
   2   3  10 70.9268 7.18111   1
  -2  -3  10 87.1399 9.02293   2
  -2  -3  10 95.4680 9.96054   1
  -2   3 -10 71.3560 8.48767   5
  -3  -3 -10 15.5774 4.87619   5
  -3   3  10 10.7076 7.91176   1
   3  -3  10 9.34437 2.39526   1
   3  -3  10 11.0415 3.13774   1
   3   3 -10 5.35748 6.19701   1
   3   3 -10 0.81122 4.65649   3
   3  -3  10 -1.4407 7.66475   4
   3   3  10 10.6721 4.46986   4
   3   3  10 13.4937 3.82589   1
  -3  -3  10 7.41069 6.36699   1
   3   3  10 7.86498 6.17819   1
   4   3 -10 210.622 18.1572   3
   4  -3  10 218.427 14.7551   4
  -4  -3 -10 219.426 13.7970   5
  -4   3  10 252.587 17.3664   1
   4  -3  10 228.629 15.1407   1
   4   3  10 241.905 21.8693   4
   4   3  10 203.504 14.9194   1
  -4  -3  10 226.692 17.5526   1
   4   3  10 241.802 16.3331   1
  -4   3 -10 247.417 17.8657   1
   5  -3  10 26.6791 5.24522   1
  -5   3  10 23.6699 10.1078   1
   5  -3  10 33.9376 10.8877   4
   5   3  10 35.5139 9.08581   4
  -5  -3  10 36.7051 7.51804   1
  -5   3 -10 34.3893 7.35566   1
   6  -3  10 294.233 20.1907   4
  -6  -3 -10 352.677 23.1548   1
  -6   3  10 352.464 22.2317   1
  -6  -3  10 302.658 21.8950   1
  -6   3 -10 342.279 24.5750   1
  -7  -3 -10 23.4485 10.0570   1
  -7   3  10 -1.6735 10.7797   1
  -7   3 -10 19.8860 7.59468   1
  -7   3 -10 24.9466 8.97412   3
  -7  -3  10 15.6414 7.27064   1
  -8  -3 -10 43.4875 10.5235   1
  -8   3  10 5.85386 11.1916   1
  -8   3 -10 20.0719 8.20207   3
  -8   3 -10 25.6486 8.51589   1
  -9   3  10 18.0244 10.9798   1
  -9  -3 -10 26.9383 10.2421   1
  -9  -3  10 8.86716 8.23031   1
   0   4 -10 9.55934 2.66364   1
   0   4 -10 6.99832 6.95166   2
   0   4 -10 4.93581 5.29056   4
   0  -4 -10 0.40742 4.69994   4
   0  -4  10 6.37755 5.80685   5
   0  -4  10 5.60292 2.42658   1
   0  -4 -10 -0.0843 5.20974   1
   0   4  10 2.90936 6.34030   1
   0   4  10 2.77039 4.63256   5
  -1  -4 -10 444.952 29.9599   2
   1   4 -10 397.310 40.1298   1
  -1  -4 -10 443.126 23.0359   4
  -1   4  10 426.968 24.5241   2
   1  -4  10 445.397 27.9085   5
  -1   4  10 449.376 27.7296   1
  -1  -4 -10 415.248 27.3962   1
   1   4 -10 451.042 27.8988   2
  -1   4 -10 465.370 35.2839   2
   1  -4 -10 414.718 40.5704   1
  -1  -4  10 448.248 27.6803   1
  -1  -4  10 482.665 32.5650   5
   1   4  10 421.726 28.6389   1
  -1   4 -10 395.673 26.4599   4
  -1   4 -10 408.310 23.7088   5
  -1  -4  10 413.118 24.0043   2
   2  -4  10 97.9422 9.68638   4
   2   4 -10 115.498 9.30272   3
   2   4 -10 84.1059 7.85878   1
  -2   4  10 104.528 8.51207   1
  -2  -4 -10 92.6612 6.55174   5
   2   4  10 87.1471 7.68493   1
  -2  -4  10 110.838 7.99983   1
   2   4  10 88.4974 11.3904   1
  -2   4 -10 72.8453 11.2825   5
   2   4  10 92.0395 8.30845   4
  -3  -4 -10 281.402 21.3744   5
   3   4 -10 292.625 31.6616   3
   3   4 -10 264.111 19.2218   1
   3  -4  10 297.266 21.8705   1
   3  -4  10 250.853 18.3697   4
  -3   4  10 308.808 19.8453   1
   3  -4  10 286.207 23.6305   1
   3   4  10 257.932 17.2914   4
  -3  -4  10 234.808 16.2501   1
   3   4  10 297.042 21.2852   1
   3   4  10 261.667 18.5177   1
  -4   4  10 40.9057 7.26531   1
   4  -4  10 32.5566 4.07848   1
   4   4 -10 38.0828 5.65597   3
   4  -4  10 28.6479 7.26746   4
  -4   4 -10 39.4676 5.07289   1
  -4  -4  10 32.4796 8.16070   1
   4   4  10 23.3826 7.66123   4
   4   4  10 48.1807 8.53379   1
   5  -4  10 83.9592 12.5807   4
  -5   4  10 73.8872 13.7965   1
   5  -4  10 74.4435 7.43242   1
   5   4  10 87.2162 10.5476   4
   5   4  10 85.1826 10.7532   1
  -5  -4  10 83.9977 10.7552   1
  -5   4 -10 77.1798 8.33873   1
  -6  -4 -10 -4.0526 9.43353   1
  -6   4  10 -6.0621 10.4216   1
   6  -4  10 4.55137 5.01720   1
   6  -4  10 0.18525 7.33482   4
  -6   4 -10 0.26934 6.30022   1
  -6  -4  10 20.1952 7.18064   1
  -6   4 -10 4.27077 6.56343   3
   7  -4  10 41.1077 11.5717   4
  -7  -4 -10 39.0665 9.94500   1
  -7   4  10 37.3226 11.2620   1
  -7   4 -10 29.1534 9.33752   3
  -7  -4  10 14.8235 10.8539   1
  -7   4 -10 19.3490 7.58322   1
  -8   4  10 20.5749 11.0586   1
  -8  -4 -10 34.1433 10.5074   1
  -8  -4  10 7.31477 7.13789   1
  -8   4 -10 19.8833 7.94578   1
  -9  -4 -10 24.0909 10.7915   1
  -9   4  10 -0.0253 10.9008   1
  -9  -4  10 25.9301 11.7142   1
   0  -5  10 1443.32 84.6394   5
   0   5 -10 1516.29 97.9177   2
   0  -5  10 1451.83 95.2379   1
   0  -5 -10 1402.69 83.3514   1
   0  -5 -10 1518.92 81.7773   4
   0   5  10 1402.23 84.2585   1
   0   5 -10 1354.46 85.5812   4
   0   5  10 1467.56 91.9583   5
  -1   5  10 188.013 16.5196   1
  -1  -5 -10 198.334 13.7027   2
  -1  -5 -10 212.119 11.6374   4
   1  -5  10 219.677 13.2950   5
  -1  -5 -10 212.413 15.5417   1
   1   5 -10 198.486 20.5589   1
   1   5 -10 199.239 15.5130   3
  -1   5  10 218.154 12.5945   2
  -1   5 -10 204.882 14.2738   4
   1   5  10 210.572 15.1516   1
  -1  -5  10 226.168 12.1289   1
   1  -5 -10 189.825 13.8057   1
  -1   5 -10 219.475 16.3656   5
  -1   5 -10 197.886 15.3392   2
  -1  -5  10 210.159 15.3089   5
  -1  -5  10 197.285 15.9507   2
   2   5 -10 64.1998 8.01513   3
   2  -5  10 62.5447 8.84643   4
   2   5 -10 60.9286 7.27062   1
  -2   5  10 71.3274 9.27549   1
  -2  -5 -10 69.5731 5.55418   5
   2   5  10 58.5180 7.04372   1
   2   5  10 62.1815 6.02701   4
  -2  -5  10 60.2383 6.53333   1
   2   5  10 62.6839 8.77426   1
  -3   5  10 29.7759 8.55987   1
   3   5 -10 20.0216 6.58583   1
  -3  -5 -10 30.8853 5.01664   5
   3   5 -10 32.3624 7.28273   3
   3  -5  10 23.7608 2.24230   1
   3  -5  10 26.5287 2.36441   1
   3  -5  10 22.0823 8.19461   4
   3   5  10 39.8583 7.90260   1
   3   5  10 23.6523 5.55588   4
  -3  -5  10 40.1959 6.68299   1
  -4   5  10 184.997 14.8864   1
  -4  -5 -10 226.022 13.7678   5
   4  -5  10 207.164 14.9759   1
   4  -5  10 219.164 16.6939   4
  -4   5 -10 184.563 15.8366   3
   4   5  10 185.499 14.9192   1
  -4  -5  10 197.631 15.2529   1
  -4   5 -10 234.698 15.6632   1
   4   5  10 195.108 16.6825   4
   5  -5  10 182.693 12.7009   1
  -5   5  10 204.152 16.2164   1
   5  -5  10 179.154 14.0853   4
  -5   5 -10 222.100 13.5171   1
   5   5  10 202.592 14.4704   4
  -5  -5  10 183.398 14.7720   1
   5   5  10 163.804 17.5694   1
  -5   5 -10 185.615 14.0460   3
   6  -5  10 117.859 11.5503   4
  -6   5  10 114.977 11.6550   1
  -6   5 -10 111.914 11.2318   1
  -6  -5  10 120.053 11.2623   1
  -6   5 -10 127.856 11.2331   3
   6   5  10 121.193 13.1442   1
   7  -5  10 94.5637 13.1959   4
  -7  -5 -10 88.7025 12.8649   1
  -7   5  10 101.262 10.9231   1
  -7   5 -10 87.1425 9.49299   3
  -7  -5  10 73.9422 10.1188   1
   8  -5  10 4.26122 11.1547   4
  -8  -5 -10 -5.7596 10.6445   1
  -8   5  10 10.5462 10.6463   1
  -8  -5  10 11.6115 7.42664   1
  -8   5 -10 3.89006 8.21536   3
   9  -5  10 25.9078 12.7038   4
  -9  -5 -10 -3.0989 10.3342   1
  -9   5  10 5.92012 10.5917   1
  -9  -5  10 12.0172 10.5941   1
   0   6 -10 6.61467 9.04333   3
   0  -6 -10 14.5025 3.89625   4
   0   6  10 -0.0897 7.12059   1
   0   6 -10 5.94309 2.80620   1
   0   6 -10 8.47874 5.47290   4
   0   6  10 10.4477 3.01588   5
   0  -6  10 6.83437 5.38035   5
   0   6 -10 3.23238 7.68750   2
   0  -6 -10 13.4518 5.49305   1
   1   6 -10 452.702 39.1113   1
  -1   6  10 451.033 27.7080   2
   1   6 -10 452.041 26.1635   3
  -1  -6 -10 448.963 30.8955   1
  -1   6  10 451.898 25.6376   1
   1   6 -10 482.118 27.5702   2
   1  -6  10 451.528 30.2712   5
   1   6  10 444.086 28.1450   1
  -1   6 -10 464.458 46.5594   3
  -1  -6  10 497.356 29.2792   1
  -1   6 -10 461.807 35.2104   2
  -1  -6  10 469.481 31.8298   5
  -2   6  10 164.288 13.7348   1
   2   6 -10 129.923 10.3889   1
   2   6 -10 160.424 13.3340   3
   2  -6  10 167.698 13.1175   4
  -2  -6  10 163.374 11.3646   1
   2   6  10 178.078 14.3764   1
   2   6  10 155.409 10.0962   4
  -2   6 -10 160.840 12.2063   3
   3  -6  10 75.3712 9.68319   4
  -3  -6 -10 58.2480 5.81747   5
   3   6 -10 49.5007 7.96268   1
   3   6 -10 73.5931 11.3982   3
  -3   6  10 73.5448 10.0983   1
   3   6  10 66.4606 7.63538   1
  -3  -6  10 54.9499 8.00757   1
   3   6  10 60.3408 7.34341   4
  -3   6 -10 65.6409 11.6507   3
   4  -6  10 62.8971 5.21410   1
  -4   6  10 61.8475 10.8334   1
   4  -6  10 38.9954 10.1493   4
  -4  -6 -10 55.9359 7.34206   5
  -4   6 -10 69.3601 8.97077   3
   4   6  10 64.2321 7.87690   4
  -4   6 -10 61.0089 5.23792   1
  -4  -6  10 72.9623 9.22233   1
   4   6  10 66.4151 10.4442   1
  -5   6  10 173.854 13.4785   1
   5  -6  10 158.844 13.0183   1
   5  -6  10 167.745 15.3350   4
  -5   6 -10 175.658 13.8538   1
   5   6  10 186.677 13.8284   4
   5   6  10 162.181 14.8606   1
  -5   6 -10 152.549 13.1743   3
  -6   6  10 114.309 13.4292   1
   6  -6  10 123.610 14.3927   4
   6   6  10 109.644 13.2569   1
  -6  -6  10 88.6199 10.2764   1
  -6   6 -10 96.4875 9.08138   1
  -6   6 -10 115.198 10.7809   3
  -7   6  10 60.3776 12.0272   1
   7  -6  10 62.4167 12.8456   4
  -7   6 -10 77.0947 9.38074   1
   7   6  10 94.4765 12.7946   1
  -7  -6  10 73.4818 11.6577   1
  -7   6 -10 54.7387 10.9001   3
   8  -6  10 -10.253 11.0468   4
  -8   6  10 2.92064 10.2972   1
  -8  -6 -10 8.59761 10.4896   1
  -8   6 -10 1.50539 8.36830   3
  -8  -6  10 -4.1482 6.95713   1
  -9  -6 -10 0.14155 7.39825   1
  -9   6  10 1.84398 11.0595   1
  -9  -6  10 -5.8370 10.6130   1
   0   7 -10 501.695 37.6756   1
   0   7 -10 466.769 31.3868   3
   0   7  10 459.864 31.2525   1
   0  -7 -10 445.024 28.5876   4
   0   7  10 469.603 38.5451   5
   0   7 -10 494.692 26.0676   2
   0  -7  10 505.965 32.7593   5
   0   7 -10 486.527 38.7230   1
   1   7 -10 132.621 11.5312   1
   1   7 -10 101.463 11.3135   3
   1   7 -10 120.919 11.4333   2
  -1   7  10 132.238 7.90657   2
   1  -7  10 135.308 10.2870   5
  -1  -7  10 134.688 9.05708   1
   1   7  10 116.983 12.0893   1
  -1  -7  10 116.070 9.92551   5
  -1   7 -10 133.256 11.6679   2
  -1   7 -10 136.208 12.9110   3
   2   7 -10 77.8960 8.01992   1
  -2   7  10 102.091 9.00276   1
   2  -7  10 95.3237 8.51709   4
   2   7 -10 104.580 10.3317   3
  -2  -7 -10 98.4972 8.69700   2
   2   7  10 92.7370 10.5013   1
  -2   7 -10 97.3599 9.87363   3
  -2  -7  10 86.5317 7.90081   1
  -3   7  10 74.6864 10.4680   1
  -3  -7 -10 68.4393 5.23628   5
   3   7 -10 58.5836 8.84774   3
   3   7 -10 57.4520 10.5023   1
   3   7  10 66.2970 10.5420   1
   3   7  10 57.7377 6.19350   4
  -3  -7  10 59.2863 6.27748   1
  -3   7 -10 57.6139 9.05689   3
  -4  -7 -10 30.1594 4.90808   5
   4  -7  10 31.5553 3.86044   1
   4  -7  10 29.2760 7.23491   4
  -4   7  10 40.8220 7.80888   1
   4   7  10 32.3297 7.42696   1
  -4   7 -10 41.3775 11.0435   3
   4   7  10 42.2677 6.76900   4
  -4   7 -10 32.7569 3.98943   1
  -4  -7  10 24.1883 5.98290   1
  -5   7  10 98.4300 12.5803   1
   5  -7  10 90.4435 8.51277   1
   5  -7  10 104.804 12.7177   4
   5   7  10 85.2439 9.46877   4
   5   7  10 111.223 13.1938   1
  -5  -7  10 97.5910 10.9931   1
  -5   7 -10 80.2476 11.2119   3
  -5   7 -10 87.9684 8.41170   1
   6  -7  10 51.3375 9.20173   4
  -6   7  10 61.8567 11.5135   1
   6   7  10 51.8251 11.8133   1
  -6  -7  10 57.4101 10.3192   1
  -6   7 -10 51.8747 11.4344   3
  -6   7 -10 40.9418 6.69664   1
   7  -7  10 23.6188 8.30681   4
  -7   7  10 12.6343 10.8299   1
  -7   7 -10 12.5003 6.93518   3
  -7  -7  10 13.7077 7.14426   1
   7   7  10 11.2610 10.7935   1
   8  -7  10 39.0551 9.47637   4
  -8   7  10 37.8703 11.5497   1
  -8   7 -10 23.4121 9.48417   3
   8   7  10 44.6995 11.6656   1
  -8  -7  10 35.5734 11.4843   1
   0   8 -10 262.612 20.1048   2
   0  -8  10 268.911 19.4988   5
   0   8  10 294.217 17.7059   1
   0   8 -10 268.672 27.7358   3
   0   8 -10 252.532 20.3845   1
   0   8 -10 257.110 17.9075   1
   0  -8 -10 276.202 17.3010   4
   1   8 -10 254.418 16.5635   3
  -1   8  10 248.320 15.3066   2
   1   8 -10 224.801 19.4172   1
   1  -8  10 241.703 15.4728   5
  -1   8  10 237.240 19.2948   1
   1   8 -10 270.953 17.3966   2
   1   8  10 228.337 20.4685   1
  -1   8 -10 221.699 18.7968   3
  -1   8 -10 258.924 20.8919   2
  -1  -8  10 257.910 17.8529   5
  -1  -8  10 257.227 16.0186   1
   2   8 -10 104.856 12.3240   3
   2  -8  10 105.370 12.5161   4
  -2   8  10 119.341 11.5491   1
   2   8 -10 93.4774 10.9469   1
  -2  -8 -10 96.7732 6.63178   2
   2   8  10 122.325 11.9037   1
  -2  -8  10 86.1501 7.17263   1
  -2  -8  10 70.4743 12.0129   5
  -2   8 -10 93.4252 12.7880   3
  -3  -8 -10 31.5943 4.21331   5
  -3   8  10 26.3642 9.53058   1
   3  -8  10 17.9463 8.94734   4
  -3  -8  10 37.7307 5.46890   1
  -3   8 -10 32.0989 11.7439   3
   3   8  10 32.6360 7.65442   1
   3   8  10 36.1749 6.18274   4
   4  -8  10 29.7953 3.40071   1
  -4   8  10 45.1937 8.04751   1
   4  -8  10 44.9198 9.92441   4
  -4  -8 -10 28.9441 4.96210   5
  -4   8 -10 45.3150 11.8432   3
  -4   8 -10 33.7733 4.30823   1
   4   8  10 43.5531 6.33445   4
  -4  -8  10 28.1702 6.03652   1
   4   8  10 22.5658 7.71615   1
   5  -8  10 48.4925 11.4528   4
  -5   8  10 41.4789 10.8851   1
  -5   8 -10 66.0956 9.44431   3
   5   8  10 27.1532 7.32951   4
  -5   8 -10 46.7975 5.79809   1
   5   8  10 41.7238 11.5060   1
   6  -8  10 10.6033 11.1651   4
  -6   8  10 18.2991 10.5746   1
  -6  -8  10 7.77992 9.15858   1
   6   8  10 12.7912 7.46028   4
  -6   8 -10 13.7813 10.7567   3
  -6   8 -10 20.7039 6.49373   1
  -7   8  10 8.88844 7.57192   1
   7  -8  10 9.85261 11.3351   4
  -7   8 -10 2.37143 9.98365   3
  -7  -8  10 8.56295 9.57024   1
  -8   8  10 22.6434 8.36668   1
   8  -8  10 39.9329 12.6559   4
  -8   8 -10 32.7566 9.60822   3
  -8  -8  10 33.3193 11.0253   1
   8   8  10 26.3472 12.3416   1
   0   9 -10 169.409 12.7658   1
   0   9  10 161.727 15.8917   1
   0   9 -10 191.379 13.6422   1
   0   9 -10 202.210 13.8811   3
   0   9 -10 192.315 14.8965   2
   0  -9  10 198.553 15.2245   5
   0  -9 -10 182.962 10.2097   4
   1   9 -10 337.919 29.3929   1
   1   9 -10 292.374 20.5091   1
   1   9 -10 349.421 43.5445   3
  -1   9  10 337.615 27.0754   1
   1  -9  10 319.656 22.1567   5
   1   9 -10 351.619 19.7621   2
  -1   9 -10 335.655 23.4254   1
  -1   9 -10 339.129 24.1311   2
  -1  -9  10 356.054 21.9021   5
   1   9  10 347.735 21.7149   1
  -1   9 -10 395.564 24.2168   3
  -1   9 -10 338.591 24.8614   1
   2   9 -10 110.049 10.9628   1
   2  -9  10 144.777 12.6374   4
  -2   9  10 134.107 11.3589   1
  -2  -9  10 167.271 11.8836   5
   2   9  10 157.507 13.5248   1
  -2  -9  10 128.817 9.70885   1
  -2   9 -10 112.757 16.1134   3
  -3   9  10 79.2134 9.15584   1
   3  -9  10 83.3153 10.5290   4
   3   9  10 94.6066 11.9745   1
   3   9  10 83.5743 7.13678   4
  -3  -9  10 67.0083 6.84527   1
  -3   9 -10 76.2940 13.0219   3
   4  -9  10 51.7445 10.3329   4
  -4  -9 -10 26.2694 4.16187   5
  -4   9  10 36.9023 10.2193   1
   4  -9  10 37.5624 4.06416   1
   4   9  10 42.9338 5.56260   4
  -4  -9  10 34.0011 6.14839   1
  -4   9 -10 28.8980 8.96291   3
   4   9  10 16.2043 10.9398   1
  -4   9 -10 25.0315 4.11902   1
  -5   9  10 33.6550 10.7166   1
  -5   9 -10 30.8311 12.1840   3
  -5   9 -10 41.2876 5.62725   1
   5   9  10 41.9754 12.0925   1
   5   9  10 43.7975 6.98522   4
  -5  -9  10 58.9265 9.59543   1
  -6   9  10 46.7470 11.3090   1
   6  -9  10 43.3741 8.72070   4
  -6  -9  10 59.0759 10.1119   1
   6   9  10 38.1711 7.96594   4
   6   9  10 30.2570 9.13691   1
  -6   9 -10 25.4374 11.5127   3
  -7   9  10 36.3742 11.4655   1
   7  -9  10 44.7965 9.54656   4
  -7   9 -10 59.1362 12.0379   3
  -7  -9  10 51.8233 8.57439   1
   8  -9  10 -2.4813 7.86822   4
  -8   9  10 -4.7191 10.5374   1
   8   9  10 8.15316 11.5058   1
  -8  -9  10 9.27645 10.1141   1
  -8   9 -10 0.02958 9.25341   3
   0 -10  10 56.2890 10.1925   5
   0  10 -10 68.5873 6.77411   1
   0  10 -10 68.0090 9.56137   3
   0  10 -10 53.8675 5.63363   1
   0  10 -10 82.9175 11.0028   2
   0  10  10 41.9367 10.0764   1
  -1  10  10 327.096 19.1875   1
   1  10 -10 287.872 20.6386   1
   1 -10  10 320.266 21.9687   5
   1  10 -10 300.991 34.1158   1
   1  10 -10 312.369 43.2978   3
  -1  10 -10 279.000 20.7026   3
  -1  10 -10 327.814 20.6013   2
  -1 -10  10 315.850 21.2730   5
  -1  10 -10 318.661 23.8460   1
  -1  10 -10 297.317 18.6948   1
   1  10  10 285.907 21.3922   1
   2  10 -10 -4.9739 5.75956   1
  -2  10  10 8.00818 7.85812   1
   2 -10  10 19.1108 8.17686   4
   2  10  10 10.2325 10.1304   1
  -2 -10  10 5.94234 5.17474   1
  -2  10 -10 4.67914 6.99950   2
  -2  10 -10 3.41805 1.33917   1
  -2  10 -10 -6.2677 11.5341   3
  -2 -10  10 15.2118 9.57853   5
  -2  10 -10 2.40686 1.37008   1
   3 -10  10 28.2179 9.24618   4
  -3  10  10 14.3297 9.59414   1
   3  10  10 2.71041 7.52237   1
  -3  10 -10 16.1183 12.0808   3
  -3  10 -10 10.9629 2.17344   1
  -3 -10  10 13.9188 6.35358   1
  -3  10 -10 14.5212 2.16890   1
   4 -10  10 -1.1900 9.28837   4
  -4  10  10 -19.426 9.76922   1
  -4  10 -10 -0.8954 11.6213   3
  -4 -10  10 -0.2675 4.78747   1
   4  10  10 -3.1548 5.03750   4
  -4  10 -10 2.25205 3.50760   1
   4  10  10 -0.5424 11.4811   1
   5 -10  10 56.9429 8.98548   4
  -5  10  10 60.2710 12.1299   1
  -5  10 -10 67.0217 10.2187   3
  -5 -10  10 77.3152 9.77755   1
   5  10  10 69.0503 8.46190   4
  -6  10  10 46.4173 11.3472   1
   6 -10  10 52.2548 11.5845   4
   6  10  10 42.5264 8.66093   4
  -6 -10  10 53.1638 9.91434   1
   6  10  10 48.2775 9.78712   1
  -6  10 -10 40.5753 9.34985   3
  -7  10  10 77.7845 10.4065   1
   7  10  10 62.3332 14.4097   1
  -7  10 -10 59.9832 12.0910   3
  -8  10  10 4.98998 7.32119   1
   8 -10  10 -7.3430 11.5458   4
   8  10  10 14.7006 12.1106   1
  -8 -10  10 12.6028 7.77324   1
   0  11 -10 141.416 17.0781   2
   0  11 -10 126.223 11.2396   1
   0  11 -10 150.311 15.6342   3
   0  11 -10 163.476 10.8109   1
   0 -11  10 158.280 14.1441   5
   0  11  10 141.768 13.7876   1
   1  11 -10 120.549 10.1753   1
  -1  11  10 159.302 15.1650   1
   1  11 -10 154.612 10.8686   1
  -1  11 -10 156.185 12.0619   1
  -1  11 -10 107.399 17.5285   3
   1 -11 -10 147.051 9.35871   4
  -1 -11  10 148.820 13.5431   5
  -1  11 -10 161.367 14.2038   2
  -1  11 -10 140.994 10.5071   1
   2  11 -10 216.057 24.1830   1
  -2  11  10 285.777 20.6435   1
  -2  11 -10 266.363 16.8083   1
  -2 -11  10 283.122 19.6262   5
   2  11  10 254.117 17.5053   1
  -2  11 -10 254.821 19.7528   1
  -2  11 -10 275.022 27.0874   2
  -2  11 -10 244.443 22.1605   3
  -3  11  10 24.4994 10.2704   1
   3 -11  10 11.4608 8.79552   4
[truncated: 279,831 more chars]
